# Supplementary material for: Genome-wide DNA methylation changes with age in disease-free human skeletal muscle
Source: Aging Cell. 2013 Dec 2;13(2):360–6. doi: 10.1111/acel.12180 (PMC3954952; doi:10.1111/acel.12180)
Supplement: Supplementary file 4 — Table S1 List of differentially methylated CpG probes with age. [file acel0013-0360-sd4.xlsx]

## Sheet: Sheet1
probe ID	log2(fold change)	Y1.AVG_Beta	Y2.AVG_Beta	Y3.AVG_Beta	Y4.AVG_Beta	Y5.AVG_Beta	Y6.AVG_Beta	Y7.AVG_Beta	Y8.AVG_Beta	Y9.AVG_Beta	Y20.AVG_Beta	Y10.AVG_Beta	Y11.AVG_Beta	Y12.AVG_Beta	Y13.AVG_Beta	Y14.AVG_Beta	Y15.AVG_Beta	Y16.AVG_Beta	Y17.AVG_Beta	Y18.AVG_Beta	Y19.AVG_Beta	Y21.AVG_Beta	Y22.AVG_Beta	Y23.AVG_Beta	Y24.AVG_Beta	O19.AVG_Beta	O20.AVG_Beta	O21.AVG_Beta	O24.AVG_Beta	O12.AVG_Beta	O17.AVG_Beta	O18.AVG_Beta	O6.AVG_Beta	O23.AVG_Beta	O13.AVG_Beta	O10.AVG_Beta	O15.AVG_Beta	O11.AVG_Beta	O16.AVG_Beta	O1.AVG_Beta	O2.AVG_Beta	O3.AVG_Beta	O4.AVG_Beta	O14.AVG_Beta	O7.AVG_Beta	O8.AVG_Beta	O9.AVG_Beta	O5.AVG_Beta	O22.AVG_Beta
cg22454769	1.98194	0.0536625	0.0526036	0.0436149	0.0462884	0.0510265	0.0502222	0.0659768	0.053066	0.0582519	0.0525108	0.041442	0.0498143	0.0539184	0.0452581	0.0773206	0.0454116	0.0403344	0.0852038	0.0471289	0.0648247	0.0691606	0.0964161	0.113041	0.0404876	0.15555	0.183058	0.16912	0.14742	0.221467	0.24302	0.148839	0.195971	0.199736	0.198583	0.170787	0.20415	0.22354	0.242661	0.19565	0.233882	0.240103	0.164535	0.205526	0.241619	0.174893	0.203979	0.172189	0.174172
cg00702638	1.92971	0.0198326	0.0216815	0.0181008	0.0185783	0.0101828	0.0134704	0.017197	0.0192476	0.0190032	0.0271186	0.0187796	0.0130712	0.0173604	0.0151622	0.0241033	0.0188211	0.0142033	0.0134761	0.0129313	0.0162933	0.0163698	0.0230335	0.0193986	0.0150983	0.0696041	0.0625193	0.0807328	0.0680424	0.0784143	0.066482	0.101946	0.0559951	0.0935243	0.0802764	0.0881804	0.0562445	0.057087	0.0885266	0.0624165	0.11498	0.0773177	0.0403541	0.0965687	0.0569023	0.0630703	0.0636871	0.073658	0.0906464
cg26885220	1.82668	0.0312948	0.0135492	0.0242663	0.029699	0.0196292	0.018703	0.0295301	0.0370971	0.021907	0.0379069	0.0197044	0.0254765	0.0230684	0.026632	0.0303589	0.0274062	0.0174514	0.0342692	0.0229885	0.0278559	0.0209292	0.0218623	0.0551895	0.0189817	0.0720353	0.100819	0.116977	0.0969691	0.131331	0.125934	0.076546	0.0908109	0.0874079	0.0922507	0.0586189	0.116364	0.0578512	0.120655	0.100212	0.142137	0.126167	0.113031	0.120013	0.0786176	0.0535767	0.112765	0.0756549	0.096806
cg12934382	1.67005	0.0755564	0.0534116	0.0450523	0.0849609	0.0440577	0.0643606	0.0699262	0.0653546	0.132306	0.0477707	0.0966097	0.17438	0.0301844	0.0507201	0.154706	0.0680461	0.122289	0.132328	0.0723999	0.141514	0.103398	0.061529	0.03624	0.0893883	0.201483	0.192242	0.2776	0.230875	0.25629	0.168454	0.210819	0.285026	0.229021	0.104573	0.169074	0.251239	0.145901	0.279709	0.211472	0.280071	0.180926	0.177199	0.253588	0.285587	0.15276	0.279277	0.283806	0.237109
cg24079702	1.64977	0.0391224	0.0546993	0.0415691	0.0489906	0.0496801	0.0334523	0.0353627	0.0385883	0.0778938	0.0650591	0.0386348	0.0512705	0.0550334	0.0444954	0.0494165	0.046917	0.0234863	0.0715791	0.0466424	0.0639647	0.0537591	0.0644527	0.075968	0.0558265	0.135548	0.152849	0.13198	0.128113	0.128211	0.190511	0.135758	0.115438	0.1495	0.158068	0.133732	0.163643	0.155216	0.201156	0.148583	0.165846	0.186727	0.144856	0.168414	0.165666	0.11551	0.157873	0.155273	0.128993
cg03036557	1.62563	0.0218859	0.0174863	0.0320355	0.0278072	0.0253968	0.0229829	0.0196395	0.0247102	0.0190487	0.0266925	0.0339123	0.0188968	0.0157419	0.0228464	0.0307611	0.0259768	0.0252889	0.0351076	0.0322506	0.0345568	0.023431	0.0350072	0.0445126	0.02371	0.0840371	0.0851252	0.0799329	0.102834	0.0746868	0.122576	0.1005	0.0653975	0.0924832	0.0949283	0.0685066	0.0862864	0.0973043	0.138156	0.0946737	0.108423	0.103363	0.083552	0.128721	0.0787521	0.076589	0.117127	0.070841	0.0909633
cg26673975	1.61751	0.887537	0.885139	0.836684	0.848406	0.873919	0.850224	0.836299	0.866865	0.870149	0.907329	0.841812	0.862818	0.833863	0.804712	0.891675	0.859134	0.800608	0.876754	0.883865	0.858912	0.809011	0.938532	0.950589	0.826109	0.947059	0.926122	0.934059	0.931639	0.929554	0.948141	0.937911	0.911308	0.920992	0.959106	0.94355	0.955686	0.927777	0.950627	0.967123	0.971173	0.940737	0.961356	0.938188	0.898661	0.956082	0.966626	0.908546	0.954923
cg06458239	1.60373	0.0836705	0.116811	0.0948024	0.11193	0.150029	0.11676	0.130448	0.109287	0.191679	0.304403	0.0815511	0.108765	0.104418	0.107468	0.105263	0.157137	0.150943	0.0931601	0.0708714	0.12532	0.112679	0.149471	0.107034	0.122609	0.192298	0.259921	0.22366	0.314856	0.482821	0.429164	0.332556	0.315422	0.406423	0.24374	0.332566	0.215593	0.51057	0.442451	0.172367	0.31733	0.245447	0.1841	0.402257	0.267768	0.224955	0.241678	0.335766	0.444944
cg24888989	1.59474	0.0152022	0.0300761	0.015995	0.0194228	0.0139453	0.018527	0.0262717	0.0235746	0.00986525	0.022435	0.025098	0.0251897	0.0138857	0.0156091	0.0211581	0.0151011	0.020507	0.0181884	0.0189487	0.0276283	0.0148877	0.0151478	0.0251572	0.0230918	0.0556482	0.0754841	0.085575	0.05175	0.0852612	0.0580747	0.0895251	0.0497706	0.0716131	0.0571483	0.0621101	0.0471617	0.0744413	0.0893989	0.0537332	0.0845253	0.0555522	0.0530528	0.0819946	0.0549623	0.0492141	0.0596682	0.0554056	0.0824149
cg19601293	1.59321	0.916278	0.844807	0.858544	0.844318	0.824146	0.857153	0.938534	0.929082	0.957771	0.907682	0.942249	0.857404	0.926352	0.905703	0.813214	0.930529	0.833204	0.939442	0.871721	0.874324	0.897643	0.946672	0.896131	0.866031	0.970181	0.943074	0.959493	0.971565	0.957998	0.965756	0.955069	0.916521	0.967453	0.960155	0.968695	0.952922	0.936299	0.956332	0.978857	0.972184	0.959745	0.958219	0.962754	0.931172	0.969097	0.912194	0.914835	0.967834
cg26792755	1.56686	0.0365854	0.0337696	0.0233266	0.0283811	0.0320905	0.0262775	0.0352366	0.0265973	0.0277276	0.0379381	0.0262038	0.033779	0.0451456	0.0412892	0.0408977	0.0451821	0.0287113	0.0466079	0.028855	0.0324686	0.033934	0.0397149	0.0505245	0.040636	0.118123	0.127468	0.0958871	0.152918	0.100871	0.0844849	0.107913	0.0822854	0.128964	0.0881985	0.0980462	0.125659	0.095593	0.174709	0.139822	0.132844	0.0974938	0.073409	0.198642	0.0858377	0.0914378	0.0814975	0.0777433	0.130197
cg07303143	1.55836	0.0694869	0.106209	0.135941	0.106269	0.135156	0.123395	0.137518	0.10921	0.0878181	0.321885	0.0887082	0.125797	0.112542	0.130307	0.137882	0.140538	0.152747	0.10508	0.0872654	0.122552	0.10141	0.131835	0.148538	0.112012	0.242922	0.232295		0.275462	0.355467	0.393875	0.418157	0.319403	0.364095	0.285774	0.409471	0.200581	0.425279	0.403733	0.266581	0.287107	0.212894	0.178735	0.420459	0.229292	0.219227	0.215453	0.407093	0.395489
cg19901956	1.54073	0.83168	0.729894	0.764505	0.78864	0.739605	0.79203	0.669787	0.733097	0.722488	0.836707	0.73924	0.727458	0.727526	0.710001	0.772865	0.72706	0.737152	0.727904	0.679331	0.773141	0.768705	0.778536	0.743821	0.758515	0.888055	0.859381	0.877644	0.826467	0.909289	0.879318	0.904371	0.86253	0.867984	0.893607	0.913818	0.858047	0.839797	0.842074	0.899569	0.873208	0.891013	0.878856	0.802715	0.885295	0.90332	0.878626	0.86313	0.908937
cg05521659	1.53812	0.441124	0.317095	0.477669	0.395583	0.614474	0.562594	0.338506	0.368005	0.330607	0.590941	0.435501	0.444454	0.577967	0.68082	0.504681	0.355612	0.296903	0.328748	0.480077	0.419834	0.441188	0.449932	0.327558	0.349632	0.602261	0.664739	0.497101	0.411621	0.727273	0.817322	0.682083	0.778423	0.645398	0.789907	0.780823	0.547623	0.797464	0.641823	0.680045	0.706252	0.588433	0.624906	0.548419	0.763834	0.649146	0.645745	0.807779	0.88229
cg11724984	1.4955	0.870955	0.837721	0.817044	0.877097	0.80107	0.796642	0.815007	0.813262	0.822525	0.878203	0.857328	0.770854	0.813834	0.817396	0.81651	0.857923	0.807955	0.828535	0.857683	0.814496	0.845096	0.896926	0.901984	0.832129	0.95151	0.912456	0.899692	0.932374	0.910354	0.944484	0.924232	0.860817	0.929136	0.930019	0.923376	0.941842	0.925929	0.93726	0.955529	0.960399	0.898183	0.93152	0.910162	0.929932	0.956747	0.90523	0.897824	0.952968
cg12663656	1.48185	0.0278483	0.022715	0.0334216	0.0278744	0.0286097	0.0231438	0.0209271	0.0307188	0.0361044	0.0319981	0.0347501	0.0309449	0.0377556	0.0356967	0.0441045	0.0383795	0.0218341	0.0275474	0.0479374	0.0328959	0.0266188	0.0371444	0.0713847	0.0317267	0.115447	0.111933	0.089087	0.0847845	0.0728276	0.148921	0.0967307	0.0730822	0.108296	0.0834316	0.0653556	0.105273	0.068758	0.141719	0.094772	0.153331	0.0972279	0.0714841	0.131806	0.0723175	0.0848307	0.0971713	0.0656786	0.104668
cg13729891	1.47994	0.122315	0.064708	0.0828888	0.0883978	0.0755534	0.0664132	0.0954526	0.117324	0.0719879	0.2062	0.128168	0.134234	0.126848	0.136516	0.0847548	0.106377	0.107817	0.0415135	0.0598099	0.0737742	0.0760706	0.0528776	0.0547681	0.0750518	0.244903	0.178717	0.174632	0.203946	0.584652	0.272275	0.35097	0.200635	0.245089	0.189731	0.301567	0.141912	0.230717	0.321204	0.124855	0.150923	0.184574	0.134598	0.22276	0.20949	0.14978	0.137635	0.375408	0.320061
cg17142149	1.47375	0.831733	0.804807	0.894326	0.482152	0.7782	0.784007	0.848628	0.828712	0.824571	0.890461	0.841717	0.871949	0.810842	0.817914	0.795753	0.888015	0.830483	0.847983	0.828335	0.899472	0.862591	0.879741	0.77166	0.871325	0.901863	0.880675	0.900328	0.905902	0.918559	0.95217	0.934984	0.940179	0.944458	0.91226	0.952195	0.915388	0.939915	0.945277	0.892273	0.895763	0.901929	0.91153	0.934596	0.909241	0.919681	0.880232	0.939883	0.95286
cg27326620	1.46678	0.0418534	0.0498097	0.0533262	0.0743085	0.0474759	0.0609913	0.048175	0.0697451	0.0659166	0.100245	0.0417226	0.0581214	0.0536442	0.061828	0.0641161	0.0793575	0.0633052	0.0779028	0.0540495	0.0482486	0.0583238	0.0689173	0.0902161	0.0541235	0.1715	0.354454	0.156042	0.167696	0.16608	0.192724	0.157689	0.164111	0.165248	0.433773	0.135953	0.162932	0.186032	0.229554	0.185042	0.21198	0.174443	0.144749	0.217251	0.159927	0.117004	0.175085	0.143826	0.169497
cg20667480	1.45986	0.809601	0.777948	0.763695	0.733364	0.708319	0.761649	0.757382	0.76733	0.746073	0.805076	0.750245	0.694497	0.824842	0.691887	0.737993	0.812964	0.752348	0.783713	0.735917	0.733467	0.747946	0.745104	0.716364	0.697132	0.921713	0.879419	0.914626	0.889329	0.858964	0.905773	0.860859	0.749882	0.886552	0.876028	0.864152	0.876464	0.857294	0.859916	0.912887	0.91104	0.849071	0.855869	0.884363	0.862166	0.873012	0.81475	0.824115	0.924537
cg04875128	1.45574	0.0118066	0.0201482	0.0191008	0.0217693	0.0183871	0.0152182	0.0220384	0.0198544	0.0238763	0.0181358	0.0340601	0.0164887	0.0161937	0.0163696	0.0430926	0.0254218	0.0221813	0.044602	0.0215667	0.0152452	0.0202987	0.021986	0.0267725	0.0200857	0.0548023	0.0641158	0.040824	0.0491589	0.107881	0.0354249	0.0536909	0.0898102	0.0393766	0.0365035	0.0494728	0.0551942	0.0535282	0.0570318	0.161376	0.190163	0.0563459	0.0488402	0.1204	0.0707347	0.05408	0.0980212	0.0617371	0.0838335
cg24030037	1.45164	0.854935	0.854514	0.806866	0.841284	0.825248	0.804355	0.905148	0.895431	0.922549	0.921697	0.903925	0.833654	0.831767	0.732742	0.82757	0.909908	0.802669	0.924388	0.808145	0.897882	0.875849	0.95201	0.9547	0.829706	0.975085	0.930275	0.935454	0.940422	0.93314	0.93968	0.934273	0.888307	0.930184	0.965149	0.949966	0.949079	0.892235	0.956647	0.973997	0.97041	0.929773	0.913126	0.961832	0.874026	0.932087	0.908523	0.882965	0.943465
cg08722200	1.45036	0.896042	0.863246	0.8668	0.833885	0.813932	0.864928	0.863626	0.841774	0.841953	0.898416	0.855636	0.796348	0.875751	0.765499	0.82483	0.922034	0.823672	0.85792	0.848014	0.87701	0.840678	0.912598	0.893869	0.825713	0.943615	0.952919	0.937681	0.9033	0.916046	0.939763	0.959899	0.908846	0.916099	0.938665	0.926075	0.940594	0.940677	0.92164	0.962083	0.9463	0.933643	0.939236	0.910758	0.904773	0.941342	0.926178	0.893246	0.953404
cg05404236	1.43455	0.0272137	0.0590688	0.0521355	0.020209	0.0303338	0.0418103	0.0238451	0.043487	0.0422425	0.0709242	0.0362131	0.0412451	0.0287092	0.0520868	0.0377581	0.0490196	0.0424848	0.0892773	0.04792	0.0687884	0.0386548	0.0306398	0.0526932	0.0422632	0.0920225	0.114493	0.139882	0.131512	0.321461	0.143398	0.0845827	0.0772311	0.0991387	0.117216	0.071908	0.122277	0.101578	0.153858	0.0961792	0.112368	0.0998447	0.12058	0.177125	0.115227	0.110695	0.180657	0.0600126	0.127809
cg06144905	1.41599	0.237133	0.259909	0.23861	0.306933	0.249879	0.248442	0.231506	0.24	0.192917	0.425472	0.265411	0.232206	0.23784	0.244579	0.249238	0.302057	0.225396	0.250866	0.246661	0.236712	0.256684	0.270853	0.325803	0.277002	0.355233	0.378898	0.462315	0.30957	0.602984	0.548024	0.506352	0.603765	0.557598	0.465421	0.632695	0.38481	0.705398	0.556054	0.320648	0.456299	0.405752	0.375805	0.513605	0.45141	0.423559	0.418985	0.58307	0.597193
cg02650266	1.41531	0.0357768	0.0369266	0.0243195	0.0380034	0.0142974	0.0368776	0.034849	0.0429811	0.0391155	0.0450218	0.0350215	0.0366147	0.0348652	0.027027	0.0424233	0.0417518	0.0477454	0.0465018	0.0394262	0.0275716	0.0367876	0.0481998	0.0778644	0.0429792	0.121308	0.113668	0.0795487	0.0968212	0.101565	0.116805	0.0950979	0.0861681	0.122901	0.0843248	0.0805755	0.10017	0.0902832	0.150503	0.122251	0.131135	0.114907	0.0825085	0.142489	0.0907807	0.0764443	0.132748	0.100941	0.0976914
cg23956190	1.40541	0.912305	0.878052	0.854126	0.93134	0.880741	0.916587	0.863047	0.904832	0.859375	0.902464	0.850564	0.86962	0.939878	0.930146	0.920713	0.856805	0.825882	0.890628	0.774653	0.897997	0.901961	0.897437	0.831468	0.892206	0.964816	0.958711	0.952927	0.937134	0.924726	0.947025	0.959958	0.925064	0.937285	0.943314	0.964138	0.935724	0.898146	0.919582	0.95235	0.927278	0.947951	0.956753	0.899196	0.95963	0.969503	0.935757	0.927132	0.964634
cg12141030	1.40181	0.0934451	0.10367	0.116349	0.161318	0.131446	0.120216	0.103875	0.138288	0.0947125	0.288499	0.171429	0.124612	0.0990514	0.120471	0.141149	0.1684	0.149231	0.13027	0.130264	0.150797	0.13584	0.130522	0.156588	0.13839	0.204012	0.198228	0.291154	0.249692	0.383059	0.359502	0.384102	0.291017	0.407085	0.277401	0.357284	0.199735	0.440336	0.420023	0.225335	0.28263	0.197621	0.193399	0.397873	0.231973	0.246834	0.213411	0.358409	0.484688
cg04880546	1.39243	0.0900563	0.102306	0.0900234	0.124101	0.112074	0.1016	0.114208	0.0831693	0.0895625	0.283088	0.100848	0.110822	0.0996785	0.0992033	0.134226	0.13809	0.132197	0.102643	0.0938472	0.112236	0.101906	0.105305	0.139636	0.108604	0.181813	0.196526	0.225253	0.228477	0.326416	0.369445	0.297497	0.315184	0.396861	0.200526	0.317301	0.17583	0.40116	0.40238	0.170046	0.210773	0.180873	0.186238	0.360779	0.214566	0.220729	0.200882	0.318569	0.332139
cg03781727	1.3804	0.356682	0.365799	0.371716	0.318885	0.392799	0.385355	0.34294	0.32066	0.412045	0.578437	0.36405	0.402174	0.34312	0.348157	0.37628	0.328625	0.442936	0.38135	0.307679	0.403815	0.348449	0.419885	0.313765	0.339184	0.504706	0.496441	0.532969	0.552564	0.7094	0.705901	0.698936	0.621349	0.646366	0.571538	0.607176	0.51187	0.744855	0.700082	0.533448	0.563574	0.451457	0.538936	0.696689	0.602227	0.612525	0.500336	0.695756	0.714766
cg01879273	1.37542	0.90309	0.711453	0.730777	0.824884	0.850225	0.808312	0.834333	0.854112	0.783797	0.802799	0.841905	0.759479	0.862074	0.777977	0.86552	0.841739	0.68707	0.71631	0.891286	0.81732	0.894089	0.825886	0.868379	0.897217	0.956594	0.937036	0.812735	0.89395	0.904177	0.929947	0.889005	0.866187	0.915263	0.931416	0.919827	0.883914	0.900817	0.932297	0.960903	0.953196	0.861434	0.842673	0.931919	0.885641	0.914495	0.928975	0.894246	0.940677
cg15760709	1.37433	0.818099	0.742846	0.823761	0.882905	0.800844	0.784971	0.86889	0.789335	0.777816	0.733333	0.838294	0.875508	0.813785	0.81574	0.797001	0.826644	0.723705	0.88267	0.787573	0.767618	0.781247	0.827864	0.769694	0.838876	0.912475	0.848641	0.907267	0.897675	0.917069	0.898468	0.866369	0.930993	0.896984	0.89819	0.892952	0.927831	0.909475	0.889306	0.922108	0.91398	0.937215	0.891517	0.833109	0.899364	0.907941	0.900567	0.908746	0.905859
cg11439308	1.3688	0.875924	0.865067	0.80959	0.848004	0.841809	0.823009	0.812034	0.814755	0.822207	0.891621	0.844993	0.799601	0.82884	0.752441	0.834752	0.843202	0.790525	0.853671	0.829731	0.831575	0.832698	0.866238	0.856045	0.822376	0.944003	0.92365	0.902742	0.879308	0.933359	0.928177	0.915021	0.875831	0.908188	0.920954	0.915402	0.936751	0.911798	0.91123	0.931136	0.930198	0.899991	0.909273	0.883719	0.912139	0.915366	0.914324	0.872558	0.922448
cg07553761	1.36209	0.0397752	0.0453231	0.0364067	0.043905	0.0279276	0.0396896	0.0512378	0.057103	0.0314276	0.0479513	0.0502706	0.0467892	0.0421447	0.0393384	0.0488558	0.0449388	0.0231694	0.0548479	0.0575004	0.0498468	0.0469284	0.0569466	0.0629947	0.0416109	0.0979747	0.100558	0.100043	0.110164	0.162528	0.139631	0.110523	0.122788	0.1189	0.0975439	0.107635	0.0973531	0.105518	0.124975	0.0969366	0.113445	0.110126	0.100452	0.149114	0.0974674	0.104284	0.126759	0.109952	0.121
cg12640817	1.35544	0.755857	0.751222	0.75466	0.75972	0.762135	0.779155	0.788656	0.732472	0.806049	0.926894	0.772391	0.733421	0.783854	0.677475	0.743315	0.772028	0.725715	0.750536	0.737598	0.752887	0.777843	0.885075	0.869322	0.759717	0.905547	0.861423	0.830084	0.821805	0.938794	0.929736	0.909157	0.899373	0.923326	0.906621	0.906907	0.89516	0.925792	0.930226	0.906635	0.904226	0.798747	0.856547	0.919207	0.820688	0.862871	0.780186	0.897124	0.936266
cg05342467	1.35435	0.835478	0.755855	0.75777	0.779355	0.752167	0.768257	0.845884	0.872863	0.925665	0.829889	0.881377	0.757513	0.869192	0.820681	0.704175	0.881668	0.74309	0.877781	0.767395	0.795197	0.825495	0.891467	0.828081	0.762411	0.914222	0.876957	0.91016	0.922618	0.897655	0.916689	0.902223	0.857626	0.925717	0.916634	0.933298	0.91317	0.893536	0.936821	0.954154	0.944551	0.904309	0.906154	0.906187	0.842901	0.901701	0.825861	0.851161	0.931846
cg16528272	1.35215	0.804247	0.777189	0.772483	0.784258	0.758825	0.798785	0.742631	0.781713	0.795495	0.87559	0.783156	0.716048	0.780437	0.766981	0.754366	0.823993	0.771342	0.730075	0.771929	0.775941	0.771049	0.811606	0.764199	0.732901	0.947466	0.897349	0.881601	0.847633	0.875885	0.832186	0.878795	0.839473	0.824632	0.841388	0.879733	0.860882	0.90063	0.845655	0.944689	0.950179	0.867602	0.83331	0.861064	0.860432	0.894021	0.854668	0.844673	0.915715
cg01640506	1.34947	0.954611	0.906496	0.919462	0.91294	0.877405	0.878236	0.917217	0.920668	0.903854	0.966388	0.923393	0.871012	0.935481	0.849547	0.949323	0.937766	0.896615	0.94683	0.922722	0.914583	0.921736	0.978002	0.968005	0.915135	0.983066	0.975037	0.958289	0.984364	0.900637	0.971113	0.955351	0.907862	0.972181	0.972282	0.967301	0.982869	0.964849	0.972546	0.984246	0.981154	0.952034	0.96346	0.977097	0.946527	0.969783	0.956453	0.934836	0.974052
cg22210779	1.34941	0.871424	0.811246	0.780363	0.864258	0.822256	0.80176	0.846663	0.823272	0.838395	0.878806	0.881122	0.835719	0.834085	0.799412	0.833964	0.811283	0.774393	0.875367	0.818256	0.850078	0.775332	0.94343	0.851181	0.88199	0.934237	0.929606	0.849739	0.865502	0.921818	0.929184	0.912275	0.917738	0.908729	0.934462	0.927575	0.941779	0.936974	0.859283	0.933722	0.959667	0.931581	0.947428	0.837998	0.912564	0.950215	0.936521	0.905128	0.949662
cg14576951	1.34746	0.87665	0.811203	0.811951	0.902757	0.831253	0.874072	0.84347	0.83074	0.823242	0.856355	0.800751	0.81669	0.851674	0.840409	0.896408	0.842696	0.802872	0.867571	0.793772	0.870338	0.841038	0.890652	0.783254	0.862119	0.951051	0.93297	0.92259	0.898245	0.914764	0.919775	0.922833	0.90257	0.89636	0.918046	0.929948	0.927892	0.865464	0.910842	0.938886	0.913662	0.935367	0.901352	0.877961	0.917271	0.937498	0.895107	0.899932	0.96773
cg25743481	1.34277	0.0375829	0.0495468	0.0413484	0.0382557	0.0342577	0.0336205	0.0451646	0.0538389	0.028878	0.0503359	0.030804	0.0429648	0.0424339	0.0403524	0.0398157	0.0453084	0.0437758	0.0508692	0.0507915	0.0641664	0.0413874	0.056086	0.0629371	0.0483577	0.120759	0.112366	0.137142	0.0933588	0.0847225	0.102011	0.15552	0.0908172	0.122933	0.147141	0.105043	0.0973641	0.110497	0.126272	0.130773	0.15319	0.115444	0.0832084	0.114339	0.104672	0.0942371	0.11608	0.0932431	0.109991
cg06291428	1.34083	0.927823	0.906113	0.867824	0.882583	0.887564	0.846837	0.903985	0.865622	0.916071	0.914339	0.873026	0.895572	0.878966	0.832694	0.908064	0.887811	0.887886	0.904381	0.877685	0.859297	0.847679	0.874048	0.892762	0.826244	0.952885	0.936937	0.946705	0.957793	0.943089	0.9497	0.912392	0.904804	0.942158	0.94975	0.923644	0.946598	0.950121	0.937009	0.967571	0.961757	0.922925	0.954153	0.937326	0.965927	0.950996	0.917848	0.921806	0.96268
cg18114890	1.33716	0.795236	0.809874	0.704551	0.784849	0.729021	0.717257	0.734302	0.767752	0.708006	0.897107	0.839262	0.666169	0.820079	0.669725	0.743289	0.815679	0.729271	0.78096	0.77129	0.778782	0.739994	0.885154	0.899389	0.726502	0.920217	0.909745	0.85434	0.919716	0.905312	0.909804	0.860759	0.787593	0.870355	0.927341	0.888115	0.885014	0.914646	0.917063	0.943583	0.936993	0.841695	0.843274	0.927767	0.814875	0.873853	0.882848	0.793469	0.937068
cg25090514	1.33294	0.0594478	0.0912018	0.0830724	0.0950876	0.0510982	0.0629143	0.0546743	0.0634703	0.0359403		0.0914332	0.0717427	0.0616234	0.0567476	0.0633988	0.0713221	0.048627	0.0878334	0.0580876	0.0745197	0.0675109	0.0637944	0.111385	0.0674554	0.153343	0.202812	0.175588	0.142653	0.128996	0.204788	0.144446	0.161186	0.192025	0.129898	0.135552	0.228642	0.124431	0.224358	0.169524	0.203301	0.180054	0.163991	0.210223	0.142349	0.124738	0.182065	0.137104	0.151145
cg23945793	1.33123	0.787112	0.741951	0.747789	0.723605	0.783883	0.77615	0.742051	0.729455	0.732303	0.882446	0.719962	0.70364	0.761459	0.718987	0.748983	0.769968	0.773957	0.720351	0.749538	0.772121	0.776984	0.751832	0.732746	0.740001	0.883896	0.856279	0.855202	0.82277	0.923759	0.914143	0.925296	0.884695	0.905115	0.876319	0.910346	0.837289	0.915265	0.91037	0.850885	0.859437	0.799786	0.814804	0.895061	0.852443	0.851406	0.801374	0.892459	0.926275
cg26631178	1.32283	0.794437	0.806635	0.769169	0.760409	0.738938	0.768332	0.814588	0.739363	0.780486	0.829861	0.775603	0.741003	0.789876	0.743811	0.72289	0.853065	0.743632	0.782982	0.732097	0.778754	0.748463	0.807947	0.822214	0.742924	0.887482	0.878174	0.893283	0.856318	0.898624	0.904862	0.894915	0.821936	0.865274	0.877732	0.881342	0.853782	0.852629	0.896207	0.940146	0.90503	0.842378	0.853038	0.882163	0.838896	0.860334	0.832955	0.793799	0.932751
cg11658060	1.32169	0.361513	0.27128	0.359236	0.378292	0.31359	0.302987	0.219342	0.229635	0.260858	0.516189	0.343117	0.396624	0.34387	0.283387	0.316887	0.352124	0.29002	0.306428	0.183551	0.399688	0.335436	0.225856	0.149782	0.291677	0.505715	0.393746	0.515435	0.400201	0.760186	0.65232	0.733932	0.521947	0.588105	0.2809	0.644943	0.428905	0.693844	0.545862	0.347668	0.453512	0.526287	0.396378	0.45776	0.527059	0.525119	0.421663	0.600968	0.728441
cg00528779	1.31968	0.753835	0.662485	0.669037	0.740901	0.727322	0.610016	0.727736	0.609771	0.664972	0.717568	0.716072	0.688818	0.746449	0.71439	0.685056	0.709231	0.601172	0.66129	0.64747	0.708394	0.72273	0.697256	0.500228	0.685837	0.755761	0.809817	0.804264	0.690311	0.815658	0.868915	0.833801	0.812996	0.857705	0.75873	0.869671	0.762517	0.869565	0.817212	0.79949	0.788424	0.748274	0.788699	0.837133	0.846883	0.800845	0.800148	0.783709	0.866069
cg06639320	1.31876	0.0792701	0.103268	0.0971797	0.117219	0.10312	0.104383	0.0996261	0.100516	0.0982147	0.179268	0.0963239	0.0970088	0.100826	0.0956053	0.124075	0.11718	0.101828	0.125885	0.108046	0.125856	0.0983725	0.114547	0.129523	0.114528	0.178461	0.190534	0.186904	0.17814	0.517432	0.366108	0.242698	0.291033	0.325744	0.213578	0.328432	0.190623	0.431981	0.35958	0.154838	0.202492	0.200868	0.160853	0.298668	0.209311	0.181987	0.207122	0.289466	0.264028
cg12753366	1.31719	0.868077	0.825602	0.825149	0.840103	0.863131	0.817431	0.840337	0.789186	0.890836	0.908814	0.822543	0.845971	0.816516	0.785211	0.785615	0.864283	0.746306	0.889803	0.756046	0.794162	0.761703	0.911333	0.887325	0.766846	0.930127	0.891702	0.934694	0.962431	0.878694	0.944647	0.911609	0.852388	0.930126	0.905925	0.914825	0.914507	0.905315	0.94059	0.944156	0.909064	0.854465	0.875433	0.921516	0.885299	0.918608	0.910904	0.861634	0.937016
cg05878887	1.31694	0.182217	0.205285	0.217024	0.215671	0.22344	0.223704	0.17149	0.179139	0.271293	0.449309	0.24638	0.239226	0.238258	0.218388	0.251327	0.193458	0.208958	0.193797	0.206485	0.249073	0.23364	0.194126	0.174957	0.198554	0.361897	0.346553	0.318547	0.343687	0.641213		0.565588	0.461173	0.464488	0.416994	0.529015	0.322558	0.573477	0.487857	0.286612	0.298079	0.35325	0.316054	0.455798	0.381918	0.325906	0.325581	0.535792	0.549969
cg13900349	1.31392	0.899623	0.87606	0.835822	0.963829	0.903009	0.8447	0.894542	0.928656	0.876749	0.945998	0.925026	0.823062	0.934978	0.870336	0.888147	0.951226	0.843637	0.912092	0.96137	0.931451	0.931392	0.962452	0.972561	0.966691	0.977569	0.965591	0.934176	0.94727	0.939171	0.964078	0.938907	0.923724	0.957204	0.97506	0.963029	0.968669	0.956097	0.959485	0.98183	0.975528	0.965554	0.983221	0.978848	0.944326	0.979935	0.981018	0.92352	0.969658
cg03788230	1.31236	0.950619	0.930191	0.826959	0.922576	0.844761	0.913556	0.893279	0.9649	0.90645	0.919148	0.935334	0.804535	0.885302	0.916058	0.959012	0.867267	0.932053	0.934126	0.921457	0.949974	0.977724	0.966477	0.9752	0.865172	0.972982	0.978398	0.968479	0.970668	0.934819	0.963322	0.966124	0.925396	0.972569	0.965916	0.965603	0.970966	0.931822	0.956535	0.986666	0.987036	0.974623	0.983932	0.937625	0.973723	0.952982	0.96036	0.953196	0.973031
cg21186299	1.30294	0.00768166	0.0158712	0.011309	0.0109068	0.00814346	0.0143929	0.0158797	0.0147924	0.0174469	0.0217241	0.00910735	0.0099347	0.0122268	0.0137114	0.0148903	0.017495	0.014018	0.0146649	0.0171512	0.0135977	0.012229	0.0146512	0.0222207	0.00860265	0.0373726	0.0540946	0.0400332	0.0349726	0.037581	0.0620739	0.0350975	0.0398648	0.0379892	0.0373986	0.0416815	0.03338	0.0331111	0.0479909	0.0309619	0.0375663	0.053982	0.0432488	0.0559947	0.0345261	0.028418	0.0395804	0.0498113	0.0553885
cg07243161	1.30278	0.023031	0.0197916	0.0223161	0.0219266	0.0220464	0.0254999	0.0296782	0.022708	0.0248542	0.0195162	0.0223427	0.0240584	0.0225504	0.0219766	0.0300838	0.0206909	0.0172176	0.0329501	0.0218694	0.0173985	0.0209363	0.0292187	0.0306511	0.0255059	0.0550395	0.0710389	0.0618529	0.0710834	0.0317817	0.0713189	0.0584782	0.0698144	0.121642	0.0541293	0.0547392	0.0754155	0.0425254	0.127702	0.0710041	0.0778233	0.067778	0.0468003	0.117494	0.0404695	0.0502692	0.0582031	0.053553	0.0686423
cg08928753	1.30082	0.657272	0.609029	0.567163	0.562952	0.56699	0.56904	0.578985	0.59455	0.587072	0.587149	0.546418	0.587449	0.670906	0.532668	0.551768	0.57815	0.569207	0.626819	0.546954	0.544108	0.530924	0.628747	0.639349	0.537487	0.866807	0.81718	0.733032	0.75831	0.785913	0.766189	0.759685	0.619566	0.705106	0.918784	0.802165	0.742181	0.687476	0.736603	0.822133	0.862988	0.668156	0.686761	0.806168	0.707704	0.70757	0.668887	0.676097	0.919229
cg13751778	1.2976	0.849412	0.831215	0.804593	0.810495	0.819858	0.81222	0.775859	0.844206	0.826624	0.909585	0.841106	0.776561	0.824399	0.754007	0.812865	0.80736	0.818268	0.778899	0.796576	0.8193	0.851501	0.894596	0.884829	0.803209	0.9325	0.933991	0.890738	0.887351	0.915719	0.940753	0.902543	0.863451	0.873159	0.924638	0.901552	0.866028	0.920712	0.931695	0.905689	0.863864	0.815996	0.883372	0.909961	0.874781	0.899077	0.904255	0.857938	0.949536
cg02331561	1.29681	0.0293827	0.0319814	0.028287	0.0386582	0.0244431	0.0301846	0.0286518	0.0121769	0.0173857	0.0389314	0.0352894	0.029333	0.0317098	0.0208534	0.0337355	0.0307221	0.0220929	0.0242201	0.0391198	0.0321376	0.0341661	0.0186963	0.0330983	0.0443027	0.0556119	0.106454	0.0718519	0.041314	0.0760561	0.106535	0.068325	0.0718592	0.0766417	0.0671717	0.0736505	0.0680894	0.0918427	0.0838626	0.0449338	0.0748491	0.0768239	0.0690173	0.0795893	0.0939134	0.0624723	0.101638	0.0870493	0.0791716
cg06583577	1.29248	0.52412	0.462266	0.498275	0.484014	0.566495	0.533333	0.5288	0.460867	0.483322	0.629227	0.52932	0.560288	0.430218	0.474708	0.50978	0.535543	0.468884	0.577515	0.516276	0.523595	0.563879	0.527108	0.382883	0.514878	0.742169	0.666453	0.62683	0.667142	0.854087	0.74529	0.809098	0.799538	0.689547	0.606616	0.752205	0.687908	0.754286	0.774205	0.693268	0.637286	0.675811	0.604711	0.713988	0.599573	0.531743	0.476418	0.689611	0.826263
cg00139947	1.28911	0.852186	0.857194	0.808465	0.818134	0.779383	0.914495	0.821399	0.741573	0.801505	0.821234	0.852749	0.762519	0.820839	0.789125	0.787061	0.820657	0.767669	0.748585	0.811652	0.799996	0.813331	0.772684	0.78343	0.780824	0.876836	0.846499	0.898881	0.913169	0.907562	0.896202	0.868907	0.867942	0.857503	0.848892	0.891104	0.85433	0.889432	0.9147	0.908991	0.83038	0.878316	0.935513	0.947213	0.884633	0.872701	0.93296	0.877493	0.926637
cg07949777	1.28874	0.827754	0.824919	0.825724	0.820423	0.77758	0.81312	0.802572	0.78515	0.815614	0.850458	0.798624	0.774331	0.854339	0.761219	0.781768	0.867593	0.753546	0.765284	0.733062	0.839799	0.754371	0.845618	0.836619	0.739924	0.91416	0.884806	0.88477	0.876844	0.902716	0.901931	0.881519	0.850818	0.875568	0.904152	0.915155	0.859238	0.905118	0.892547	0.919744	0.899496	0.832384	0.876096	0.910299	0.842378	0.905133	0.896149	0.85361	0.939262
cg05104283	1.28796	0.85087	0.799789	0.790221	0.810199	0.795683	0.815898	0.776601	0.805371	0.837955	0.87332	0.784051	0.793642	0.755298	0.778838	0.786328	0.85177	0.79256	0.787691	0.787039	0.827672	0.822066	0.834846	0.826874	0.820188	0.929746	0.915498	0.903522	0.851324		0.897084	0.884463	0.87637	0.863607	0.894926	0.904454	0.90061	0.883369	0.887931	0.946573	0.869186	0.864113	0.897435	0.890351	0.885767	0.904489	0.902109	0.854819	0.912528
cg01008088	1.28154	0.449497	0.584747	0.620227	0.663115	0.621301	0.635227	0.675927	0.532122	0.660538	0.80729	0.386743	0.676212	0.564806	0.672849	0.455349	0.663927	0.590935	0.637236	0.626376	0.665366	0.53103	0.384461	0.417746	0.650496	0.690382	0.666199	0.799134	0.730207	0.864321	0.852084	0.842846	0.817346	0.823879	0.602217	0.824096	0.701976	0.850294	0.851954	0.718857	0.710002	0.778374	0.697728	0.841876	0.741525	0.638516	0.691018	0.849164	0.842962
cg17221315	1.27541	0.114281	0.158601	0.149628	0.172282	0.162737	0.133852	0.157049	0.127876	0.142596	0.265347	0.169091	0.184982	0.176279	0.11493	0.15254	0.151668	0.136853	0.137202	0.10968	0.178528	0.20054	0.16169	0.0765108	0.130541	0.332488	0.271714	0.301497	0.285071	0.423687	0.382658	0.449909	0.324979	0.356673	0.200575	0.296177	0.225762	0.402289	0.468984	0.270361	0.306691	0.221244	0.196756	0.359441	0.3	0.206658	0.165077	0.382804	0.513746
cg12204732	1.27332	0.00618402	0.0142911	0.0182278	0.0145289	0.0123983	0.0244607	0.0190055	0.00828551	0.0178647	0.0264402	0.0195763	0.0191129	0.0243154	0.0248492	0.0213577	0.0175076	0.0358681	0.0421881	0.0117373	0.00258788	0.0155312	0.00934762	0.0115272	0.0196127	0.102428	0.0409924	0.0988153	0.0392499	0.134272	0.0499428	0.0405658	0.0592734	0.0516044	0.0161113	0.0341888	0.0911943	0.0250568	0.0511863	0.0321407	0.0799769	0.0427405	0.0456504	0.034307	0.0333885	0.0345331	0.0488044	0.0343984	0.0577072
cg20633818	1.27133	0.150653	0.14904	0.187853	0.210873	0.194715	0.165104	0.175185	0.164861	0.158024	0.34095	0.148045	0.224698	0.218972	0.143146	0.181953	0.143141	0.16582	0.175214	0.117156	0.207821	0.212247	0.186478	0.0760341	0.17584	0.361457	0.310399	0.358073	0.31208	0.577169	0.460663	0.453503	0.341943	0.42549	0.265343	0.36186	0.271085	0.400975	0.464694	0.301149	0.312007	0.248803	0.206625	0.391813	0.314187	0.253054	0.173239	0.421905	0.523289
cg03555227	1.27078	0.0951177	0.113067	0.103416	0.121881	0.136808	0.151305	0.120254	0.116693	0.115911	0.316525	0.106781	0.115216	0.109655	0.119133	0.110212	0.12535	0.129187	0.126837	0.121163	0.130544	0.115591	0.146031	0.175921	0.113138	0.191747	0.191753	0.196121	0.241327	0.454538	0.367842	0.297162	0.319221	0.391304	0.190166	0.33829	0.210256	0.403617	0.403396	0.171644	0.231764	0.205932	0.194512	0.417276	0.226458	0.207202	0.244832	0.349987	0.372857
cg12002710	1.27026	0.810785	0.810678	0.6879	0.842623	0.782	0.78531	0.719893	0.705102	0.845383	0.654214	0.813892	0.800451	0.635918	0.620679	0.688447	0.85149	0.769231	0.836158	0.657043	0.728594	0.70928	0.728472	0.628484	0.574372	0.873874	0.769119	0.832112	0.881165	0.870229	0.899905	0.882253	0.875534	0.833939	0.876394	0.890667	0.896071	0.726568	0.87386	0.845415	0.887835	0.871576	0.875239	0.881334	0.834078	0.903351	0.873911	0.815212	0.753396
cg08356705	1.26706	0.224325	0.170368	0.19044	0.25979	0.181263	0.183391	0.178668	0.141155	0.173349	0.147228	0.189188	0.212985	0.214345	0.189548	0.187555	0.170862	0.151419	0.175965	0.114187	0.170358	0.164458	0.150678	0.0785298	0.185719	0.378587	0.308816	0.367924	0.205877	0.42162	0.32677	0.391511	0.315985	0.30319	0.306279	0.398921	0.262592	0.265519	0.311992	0.343438	0.269734	0.326293	0.280132	0.290617	0.302893	0.269682	0.226304	0.316655	0.502356
cg17441401	1.26581	0.366117	0.326948	0.327424	0.368935	0.359736	0.271771	0.290577	0.258592	0.421621	0.410497	0.423635	0.433068	0.362909	0.321668	0.265971	0.351382	0.325067	0.409236	0.373316	0.33652	0.302625	0.354626	0.104643	0.327133	0.656048	0.499217	0.575024	0.547388	0.5875	0.455315	0.6512	0.481816	0.442027	0.509108	0.381128	0.522322	0.2985	0.521147	0.659401	0.571032	0.552954	0.478397	0.417561	0.511302	0.62886	0.356655	0.485196	0.45045
cg02299136	1.26333	0.0501246	0.0888124	0.0743461	0.055892	0.0837799	0.079829	0.0762689	0.0656774	0.0646324	0.231515	0.0710239	0.0715118	0.0793522	0.0649297	0.102892	0.0881834	0.106829	0.0555985	0.0595273	0.0922186	0.0658386	0.0789156	0.0681454	0.0752521	0.127129	0.190697	0.114764	0.15795	0.206481	0.269566	0.232666	0.233826	0.203796	0.0940644	0.274359	0.120065	0.278535	0.251217	0.142234	0.165615	0.101448	0.103605	0.31003	0.15727	0.127289	0.122391	0.27134	0.226709
cg22770294	1.25876	0.868519	0.860683	0.818416	0.829268	0.841558	0.819916	0.773581	0.788337	0.860725	0.822848	0.776644	0.764953	0.77435	0.765841	0.782376	0.804046	0.769263	0.805969	0.859222	0.784234	0.824111	0.841919	0.79835	0.805198	0.93453	0.897384	0.878222	0.862685	0.918601	0.881605	0.896213	0.891147	0.877747	0.904393	0.882194	0.916075	0.916411	0.893213	0.939284	0.944019	0.920078	0.893706	0.924969	0.876747	0.914561	0.87408	0.876521	0.94402
cg09534489	1.25558	0.948683	0.87528	0.840459	0.893081	0.943376	0.853661	0.858174	0.865146	0.87738	0.918909	0.897069	0.863722	0.866099	0.814824	0.877072	0.903099	0.854591	0.931105	0.904045	0.895184	0.91091	0.910137	0.94912	0.920213	0.964701	0.940558	0.945738	0.937669	0.914023	0.953229	0.956296	0.909174	0.951486	0.947486	0.939803	0.955297	0.919164	0.954088	0.974383	0.969028	0.941146	0.939652	0.932425	0.922735	0.945526	0.962082	0.895482	0.96026
cg23606718	1.25412	0.0499962	0.058036	0.0597907	0.0546307	0.0594524	0.0489469	0.0373126	0.0548812	0.0485005	0.0629216	0.0589541	0.0515938	0.0515937	0.0601569	0.0725019	0.0590064	0.0497131	0.0494977	0.0789931	0.0619143	0.0438863	0.0492928	0.0812653	0.0612305	0.110818	0.142283	0.135552	0.128211	0.131547	0.134398	0.105793	0.144339	0.103174	0.122942	0.138303	0.159361	0.127403	0.131405	0.104714	0.170517	0.15496	0.134927	0.137748	0.128213	0.0894038	0.194845	0.142216	0.105319
cg23193759	1.252	0.150645	0.168213	0.162627	0.203761	0.190116	0.171685	0.16976	0.202019	0.1435	0.381253	0.172752	0.180647	0.177075	0.184	0.20744	0.195976	0.225911	0.206532	0.160948	0.167975	0.155087	0.175322	0.216248	0.161375	0.261582	0.285495	0.288914	0.309881	0.523766	0.493069	0.426233	0.461402	0.505434	0.289444	0.466317	0.269762	0.54823	0.522567	0.219731	0.288745	0.292166	0.282961	0.444622	0.309294	0.310451	0.279973	0.479967	0.428552
cg09163035	1.24889	0.311399	0.240774	0.350904	0.344889	0.25861	0.300701	0.252181	0.232054	0.220097	0.316915	0.338444	0.330831	0.279728	0.300418	0.242639	0.272433	0.277629	0.313616	0.302123	0.328121	0.252653	0.273925	0.191908	0.238575	0.51905	0.394971	0.423895	0.378894	0.641371	0.571025	0.675132	0.568652	0.523545	0.492516	0.621383	0.448822	0.622222	0.490545	0.376606	0.383798	0.456221	0.372343	0.396982	0.505232	0.493582	0.313391	0.641382	0.517339
cg14121234	1.24722	0.87298	0.811362	0.828311	0.840067	0.854138	0.799604	0.855218	0.790927	0.869907	0.871694	0.792679	0.875672	0.815225	0.747695	0.789913	0.874538	0.731579	0.876281	0.733829	0.804056	0.752039	0.906856	0.885299	0.787588	0.936303	0.882535	0.932136	0.960337	0.872398	0.937485	0.915698	0.85847	0.95362	0.902403	0.900755	0.921974	0.874205	0.92264	0.946678	0.932252	0.858086	0.883467	0.909601	0.873135	0.916768	0.901497	0.843474	0.93253
cg13625187	1.24255	0.586624	0.51141	0.567181	0.534548	0.584437	0.56861	0.367308	0.444801	0.535777	0.762864	0.505257	0.543185	0.518941	0.53653	0.476371	0.473438	0.541771	0.474048	0.522489	0.606158	0.522357	0.500698	0.34593	0.568566	0.684073	0.650471	0.625234	0.624723	0.831462	0.780488	0.770357	0.768043	0.769718	0.698165	0.813234	0.6698	0.819763	0.793701	0.61181	0.591246	0.609683	0.664856	0.754336	0.684701	0.695505	0.602881	0.754452	0.848001
cg12739119	1.24058	0.802031	0.757085	0.765165	0.785512	0.749867	0.77906	0.750353	0.77016	0.77163	0.907865	0.757872	0.743176	0.788504	0.773408	0.741847	0.781023	0.778874	0.817148	0.798149	0.758361	0.754049	0.839719	0.806757	0.735603	0.878567	0.838859	0.851404	0.861999	0.914161	0.913862	0.916268	0.870045	0.906676	0.890761	0.90783	0.883676	0.913151	0.91725	0.857187	0.909041	0.83294	0.824475	0.920049	0.841999	0.838371	0.811549	0.8842	0.94346
cg11935153	1.23875	0.251593	0.20515	0.161569	0.196919	0.18732	0.171389	0.17611	0.132866	0.221162	0.306133	0.144673	0.232554	0.151438	0.130265	0.240725	0.218146	0.178994	0.24019	0.111227	0.165415	0.198203	0.195185	0.0809406	0.175369	0.395169	0.258378	0.404536	0.380317	0.593869	0.37951	0.554535	0.330252	0.507323	0.221991	0.37587	0.246397	0.443385	0.5058	0.278369	0.379993	0.25366	0.247719	0.401616	0.167672	0.253206	0.142381	0.354876	0.525383
cg09336589	1.23776	0.269091	0.259838	0.23918	0.280997	0.282331	0.274002	0.263442	0.280567	0.240146	0.49262	0.257412	0.275451	0.294479	0.337778	0.250948	0.295873	0.281437	0.23072	0.253802	0.24464	0.278477	0.238425	0.206659	0.266776	0.458915	0.372153	0.392233	0.441957	0.64873	0.564641	0.588674	0.504806	0.572562	0.440741	0.583419	0.381925	0.540298	0.551807	0.374471	0.370038	0.385615	0.360995	0.556019	0.415812	0.39493	0.352167	0.606884	0.606867
cg24999105	1.23626	0.439279	0.376197	0.397253	0.469626	0.466291	0.434833	0.391681	0.330252	0.392458	0.649404	0.402291	0.423477	0.40148	0.379053	0.443158	0.443905	0.394123	0.397514	0.363059	0.404627	0.426139	0.461054	0.33305	0.434532	0.527281	0.527583	0.621389	0.566782	0.774659	0.692434	0.706665	0.718385	0.680354	0.468357	0.742643	0.592659	0.790384	0.695677	0.49534	0.635896	0.557285	0.544325	0.581046	0.620271	0.565217	0.412578	0.743495	0.73339
cg13234275	1.23536	0.810021	0.772481	0.770574	0.770195	0.776105	0.772172	0.764935	0.774142	0.755465	0.843822	0.774732	0.735486	0.762188	0.720055	0.716835	0.78228	0.756569	0.734306	0.747417	0.767789	0.75675	0.807885	0.768506	0.771927	0.915393	0.866855	0.893469	0.902361	0.83833	0.851734	0.864145	0.822457	0.862165	0.858529	0.881895	0.850355	0.838332	0.872575	0.915628	0.866628	0.822847	0.828035	0.870945	0.83133	0.86599	0.833291	0.828999	0.935487
cg09017434	1.23264	0.0223218	0.0240213	0.0171196	0.0251197	0.0203766	0.0506391	0.0199745	0.028291	0.0273547	0.022993	0.0254088	0.0207913	0.0207915	0.0387089	0.0235057	0.0195928	0.0283321	0.0370205	0.0238806	0.0312873	0.0292642	0.0234989	0.0334342	0.0562588	0.0472489	0.0506127	0.0740824	0.0725762	0.225008	0.0813357	0.0538494	0.070977	0.0695469	0.0703187	0.0356489	0.129848	0.0470531	0.0818436	0.0782512	0.12648	0.0857249	0.0987371	0.0583704	0.0498458	0.0245926	0.177525	0.0751457	0.0387009
cg23995914	1.23096	0.0779678	0.0654606	0.107586	0.0754133	0.0852814	0.0791184	0.104696	0.0844866	0.0708107	0.0928722	0.0861874	0.111578	0.0737673	0.0961652	0.131142	0.0861925	0.1066	0.0860875	0.10576	0.106566	0.0766283	0.116738	0.123055	0.112749	0.197407	0.202906	0.189616	0.232401	0.254709	0.227579	0.140811	0.226539	0.219125	0.152304	0.140533	0.162359	0.147406	0.17704	0.186133	0.223517	0.191057	0.162119	0.162262	0.243052	0.120707	0.233653	0.183347	0.153427
cg08390901	1.22627	0.431988	0.452264	0.505584	0.376402	0.592669	0.41382	0.442767	0.328718	0.419215	0.752469	0.419147	0.467458	0.506007	0.40506	0.344472	0.486399	0.423343	0.429129	0.426494	0.443611	0.478517	0.442802	0.297513	0.611016	0.520652	0.594894	0.670156	0.532668	0.810534	0.746311	0.75034	0.699935	0.671477	0.615545	0.669712	0.521708	0.775099	0.705197	0.605865	0.560498	0.576748	0.63416	0.605558	0.676998	0.67111	0.571531	0.720327	0.786765
cg02861260	1.22606	0.753374	0.748516	0.71143	0.69515	0.685553	0.729016	0.680184	0.689037	0.748637	0.748749	0.684583	0.665113	0.705843	0.605086	0.662139	0.780671	0.683534	0.706763	0.672032	0.756993	0.742941	0.747149	0.743305	0.683305	0.879584	0.852898	0.854281	0.781463	0.830592	0.852137	0.859344	0.797537	0.845225	0.862018	0.849358	0.824357	0.797743	0.857186	0.876567	0.863396	0.820234	0.809927	0.852093	0.769018	0.785986	0.819225	0.757411	0.905934
cg15770012	1.22421	0.773447	0.800149	0.830256	0.753914	0.7598	0.807621	0.82549	0.845793	0.792402	0.869856	0.816472	0.777766	0.826872	0.766571	0.759957	0.824378	0.781501	0.819728	0.793535	0.755082	0.754933	0.786544	0.82794	0.774744	0.894146	0.876245	0.859117	0.856937	0.902471	0.914003	0.853398	0.804346	0.838134	0.901379	0.899831	0.895597	0.881932	0.912256	0.899698	0.8955	0.809434	0.893714	0.903809	0.82886	0.882074	0.923888	0.795562	0.922399
cg06726820	1.22205	0.708215	0.625764	0.671002	0.732657	0.665792	0.674995	0.676302	0.621694	0.650472	0.853076	0.667052	0.685673	0.73578	0.67753	0.679155	0.722419	0.684947	0.722819	0.69623	0.737648	0.697278	0.755486	0.572485	0.680887	0.834401	0.750315	0.79882	0.723507	0.848812	0.894908	0.884327	0.851317	0.889659	0.809366	0.88894	0.795435	0.894265	0.886734	0.805568	0.772052	0.793437	0.776619	0.869371	0.762583	0.790841	0.698006	0.878612	0.905133
cg09929930	1.22002	0.855293	0.722664	0.774126	0.900668	0.76019	0.80231	0.828739	0.818713	0.759938	0.795547	0.833286	0.840675	0.831584	0.824305	0.84314	0.804148	0.742724	0.8257	0.806046	0.839837	0.813947	0.809532	0.697599	0.817616	0.956546	0.869911	0.883676	0.796427	0.891888	0.917455	0.900862	0.86155	0.834765	0.901269	0.885113	0.913767	0.88662	0.896541	0.911771	0.909597	0.936579	0.869789	0.865683	0.870767	0.870342	0.830697	0.896649	0.916877
cg15702661	1.21447	0.505108	0.532982	0.474803	0.493353	0.512315	0.553396	0.480754	0.514259	0.496303	0.804275	0.506056	0.486051	0.547536	0.482511	0.510068	0.550886	0.508264	0.470722	0.484394	0.524354	0.483824	0.581718	0.512246	0.470071	0.62803	0.641661	0.64548	0.615492	0.823199	0.822467	0.787567	0.728155	0.804799	0.694939	0.775456	0.623059	0.793191	0.800242	0.709927	0.693709	0.608458	0.594542	0.783108	0.627069	0.650232	0.547573	0.746018	0.84736
cg14703784	1.21126	0.95814	0.918073	0.917036	0.933098	0.922526	0.925493	0.904978	0.926302	0.863343	0.947877	0.927216	0.913358	0.954156	0.80581	0.952823	0.931724	0.912704	0.942792	0.917772	0.930304	0.918148	0.936574	0.945363	0.919155	0.965243	0.956473	0.972645	0.944922	0.95875	0.962854	0.953718	0.937795	0.961476	0.966528	0.964138	0.959589	0.946624	0.953599	0.974951	0.977371	0.95001	0.963139	0.955701	0.939419	0.968338	0.963931	0.935523	0.96411
cg00510437	1.21099	0.430616	0.380644	0.453771	0.482908	0.511002	0.46277	0.384615	0.390365	0.412159	0.697248	0.456916	0.459307	0.474098	0.493535	0.490092	0.454386	0.488033	0.479592	0.457475	0.469733	0.453347	0.517129	0.237957	0.478187	0.625654	0.549183	0.596668	0.525756	0.827525	0.762863	0.751381	0.681025	0.741829	0.59109	0.771243	0.593514	0.77542	0.689182	0.591356	0.515305	0.555354	0.548973	0.63343	0.628205	0.645933	0.468414	0.832138	0.783013
cg25156843	1.21098	0.554712	0.439613	0.510748	0.639824	0.497609	0.480098	0.563387	0.491557	0.453208	0.402537	0.623245	0.611984	0.590163	0.490555	0.57536	0.566377	0.409452	0.525015	0.413684	0.595851	0.486148	0.560172	0.3939	0.642726	0.718164	0.697272	0.710137	0.464485	0.723158	0.687415	0.654013	0.621189	0.62254	0.775074	0.734949	0.767382	0.71977	0.636185	0.706786	0.676224	0.773609	0.67649	0.549589	0.656803	0.784221	0.694355	0.685044	0.698685
cg06997275	1.21055	0.783568	0.803578	0.788244	0.804962	0.729385	0.79712	0.787849	0.794597	0.722164	0.701613	0.761613	0.813916	0.76848	0.684742	0.761885	0.766439	0.803266	0.815339	0.723391	0.741987	0.782983	0.732968	0.839075	0.792834	0.910902	0.784157	0.860944	0.81032	0.783072	0.840409	0.895768	0.875666	0.860125	0.788331	0.845313	0.798686	0.847447	0.836928	0.825851	0.900654	0.9443	0.786318	0.848243	0.857872	0.813092	0.875991	0.742793	0.87439
cg01908954	1.2063	0.0869971	0.0779111	0.0598187	0.0678616	0.0964422	0.113381	0.0751556	0.0889885	0.0320856	0.242007	0.0893959	0.0915145	0.0833426	0.103726	0.108988	0.111525	0.0928147	0.0811949	0.0846217	0.0719199	0.0742767	0.0948612	0.0923929	0.0809446	0.130506	0.130343	0.138306	0.155307	0.320326	0.248059	0.237673	0.250845	0.275957	0.165618	0.265777	0.122795	0.321026	0.287244	0.100048	0.150702	0.114609	0.134148	0.300301	0.139179	0.140683	0.164981	0.222398	0.289302
cg20155035	1.20588	0.474753	0.369176	0.421118	0.551776	0.459052	0.467677	0.441901	0.470545	0.46701	0.721142	0.513648	0.539237	0.480613	0.466797	0.437932	0.444014	0.484428	0.465863	0.460878	0.488576	0.540512	0.483147	0.3085	0.488506	0.673045	0.606696	0.60622	0.570807	0.826473	0.739471	0.73174	0.734266	0.741993	0.640397	0.747406	0.620218	0.732313	0.770444	0.593112	0.590717	0.633353	0.607721	0.707694	0.584149	0.572342	0.488908	0.744403	0.833796
cg12678562	1.20549	0.045368	0.0530475	0.0359497	0.0428903	0.046643	0.0308303	0.0429906	0.0435601	0.0530993	0.0550556	0.0407609	0.0335125	0.0329045	0.048075	0.0412441	0.042956	0.0384989	0.0493644	0.0628918	0.0620742	0.0455898	0.034404	0.0768535	0.0564928	0.122864	0.1134	0.0952055	0.120368	0.0855764	0.139149	0.085546	0.0985222	0.145061	0.102329	0.0880368	0.118039	0.0925901	0.166569	0.120843	0.133404	0.122225	0.0977427	0.145053	0.0774447	0.0933952	0.12651	0.0980967	0.0917882
cg14753631	1.20438	0.452101	0.402998	0.457116	0.463553	0.446678	0.490213	0.31734	0.388638	0.433387	0.532507	0.446768	0.465249	0.434125	0.412573	0.457844	0.402164	0.46092	0.371654	0.368414	0.446929	0.452921	0.385027	0.176253	0.463727	0.605107	0.538193	0.587315	0.537058	0.741857	0.74553	0.748053	0.647223	0.686113	0.569278	0.748738	0.51023	0.714004	0.700019	0.522645	0.48449	0.541139	0.527766	0.654861	0.597673	0.577263	0.464355	0.739879	0.763484
cg12586109	1.20335	0.828357	0.842095	0.787417	0.788274	0.852101	0.835054	0.79621	0.780866	0.830927	0.901282	0.811098	0.746604	0.779244	0.741366	0.775281	0.825686	0.761253	0.761231	0.790728	0.758949	0.815323	0.847143	0.805846	0.791969	0.922328	0.883427	0.845358	0.841006	0.895102	0.923143	0.91422	0.892245	0.894817	0.872266	0.905796	0.897856	0.938042	0.918849	0.907853	0.899234	0.819898	0.826529	0.917698	0.805856	0.864996	0.848618	0.911467	0.951422
cg23896431	1.20073	0.919036	0.904748	0.842597	0.870711	0.846178	0.885061	0.857101	0.861598	0.835283	0.894421	0.848426	0.845924	0.850811	0.791421	0.835977	0.861681	0.859705	0.846781	0.842132	0.845199	0.841179	0.846429	0.834979	0.822946	0.9411	0.936662	0.932632	0.912822	0.841974	0.911739	0.941205	0.900073	0.906323	0.927969	0.919218	0.896975	0.885414	0.917796	0.954273	0.917988	0.912871	0.909428	0.900635	0.927971	0.921633	0.897517	0.906279	0.938568
cg02342148	1.19955	0.655388	0.597703	0.605643	0.666251	0.622596	0.673186	0.600818	0.60661	0.630666	0.78224	0.612461	0.657362	0.6236	0.641885	0.62604	0.658168	0.6451	0.681766	0.635573	0.671812	0.634682	0.714172	0.565957	0.676267	0.822341	0.707544	0.735056	0.704886	0.845175	0.851155	0.896861	0.844316	0.865969	0.771391	0.856933	0.752049	0.858893	0.849703	0.738151	0.739439	0.742946	0.690383	0.837831	0.744996	0.743268	0.666566	0.846878	0.870959
cg24940138	1.19649	0.430879	0.275172	0.318901	0.394253	0.303211	0.314922	0.252315	0.266213	0.277091	0.315544	0.322942	0.405528	0.343413	0.31612	0.3021	0.277748	0.237028	0.332806	0.211983	0.354865	0.308455	0.240402	0.0965486	0.300116	0.686066	0.486276	0.508668	0.384508	0.49661	0.465284	0.54782	0.393132	0.417765	0.539396	0.426704	0.425007	0.334957	0.388273	0.522372	0.40634	0.485244	0.410799	0.365336	0.471372	0.354265	0.319115	0.488679	0.600081
cg15798890	1.19613	0.751398	0.773718	0.730254	0.718938	0.796126	0.789229	0.739406	0.748429	0.764544	0.920419	0.74509	0.741704	0.773652	0.682152	0.783533	0.777911	0.761257	0.772105	0.7391	0.761587	0.761197	0.807104	0.789111	0.738367	0.854842	0.842429	0.839426	0.828473	0.906497	0.919787	0.899871	0.891767	0.9231	0.866068	0.88881	0.840019	0.904584	0.91784	0.86286	0.8501	0.807735	0.805677	0.925835	0.828087	0.849487	0.798412	0.894816	0.923766
cg19325477	1.19594	0.671016	0.652647	0.716975	0.768645	0.678127	0.699182	0.681956	0.676124	0.642306	0.809358	0.709842	0.688185	0.687148	0.627133	0.701958	0.693916	0.639005	0.678085	0.652628	0.723509	0.595385	0.710995	0.525076	0.725284	0.804666	0.744979	0.765548	0.758966	0.877363	0.872144	0.842648	0.840646	0.866013	0.755077	0.864435	0.768385	0.870379	0.868533	0.752813	0.78085	0.81186	0.815779	0.876145	0.74465	0.777348	0.746062	0.849882	0.87737
cg23500537	1.19274	0.3812	0.431046	0.423511	0.433693	0.413736	0.41833	0.343795	0.375102	0.379279	0.651458	0.40484	0.383205	0.380379	0.35953	0.395711	0.433149	0.433064	0.349533	0.356789	0.368572	0.369395	0.388112	0.427619	0.37383	0.537849	0.495346	0.541829	0.511103	0.733669	0.690978	0.691699	0.633498	0.702796	0.571612	0.715373	0.523566	0.736842	0.684991	0.457562	0.501135	0.522726	0.505647	0.683566	0.572003	0.604968	0.535649	0.716664	0.709217
cg14571537	1.1916	0.592012	0.533648	0.606523	0.69551	0.611275	0.65501	0.615658	0.60461	0.547092	0.789732	0.628354	0.676665	0.588639	0.679676	0.625457	0.618311	0.602579	0.655827	0.588176	0.671967	0.635938	0.612194	0.483863	0.539014	0.751309	0.700542	0.714464	0.689401	0.906167	0.829105	0.856442	0.805013	0.816527	0.80226	0.8354	0.81342	0.844835	0.828351	0.656634	0.703341	0.768268	0.686651	0.798298	0.716545	0.733617	0.674866	0.83814	0.849678
cg08753172	1.19117	0.717062	0.704291	0.581471	0.594266	0.653121	0.611377	0.728749	0.707093	0.675853	0.675334	0.635873	0.549803	0.661403	0.533099	0.635766	0.709002	0.582373	0.711158	0.695594	0.699119	0.650749	0.770392	0.676778	0.638338	0.886117	0.762717	0.836915	0.814558	0.749707	0.755858	0.833902	0.720741	0.846543	0.790267	0.823273	0.809635	0.737674	0.819151	0.864539	0.856818	0.746449	0.83815	0.765229	0.825984	0.751758	0.744839	0.712751	0.858917
cg06087623	1.19004	0.936545	0.917607	0.91742	0.900356	0.868481	0.91879	0.878499	0.877786	0.938123	0.923985	0.887419	0.936947	0.901767	0.912741	0.869488	0.916211	0.918315	0.891154	0.832384	0.915642	0.901697	0.872243	0.797175	0.931305	0.962819	0.939644	0.947626	0.951419	0.934004	0.9475	0.952885	0.893375	0.937263	0.965683	0.934572	0.955805	0.910647	0.947998	0.976649	0.95247	0.936267	0.958207	0.942166	0.956989	0.957206	0.943722	0.927263	0.953279
cg01552919	1.18609	0.796759	0.740567	0.739369	0.801768	0.737179	0.743338	0.75517	0.685504	0.731436	0.831785	0.75	0.742812	0.740048	0.700402	0.728199	0.761787	0.743086	0.759733	0.726284	0.762884	0.770161	0.800448	0.704498	0.777903	0.883613	0.830058	0.858371	0.849414	0.877509	0.836559	0.869437	0.759915	0.831436	0.868784	0.86889	0.848339	0.833353	0.854252	0.893837	0.88017	0.849761	0.839824	0.83289	0.831819	0.851348	0.86722	0.853327	0.900599
cg26672604	1.18562	0.805593	0.775607	0.747124	0.750689	0.766885	0.792199	0.758532	0.747027	0.818518	0.907198	0.73042	0.731615	0.760182	0.731947	0.786068	0.781976	0.761648	0.768467	0.770805	0.80136	0.821572	0.831485	0.78968	0.767345	0.866287	0.85251	0.839233	0.833625	0.926933	0.921646	0.907399	0.910262	0.932189	0.868266	0.929992	0.862786	0.927573	0.907647	0.840703	0.861491	0.817025	0.847863	0.894614	0.846851	0.851681	0.799712	0.89415	0.917898
cg08539872	1.18508	0.442569	0.303267	0.326249	0.428619	0.327895	0.323718	0.349305	0.307687	0.344942	0.291107	0.417751	0.433866	0.354439	0.326399	0.323902	0.269691	0.30168	0.34085	0.261686	0.346622	0.352161	0.219885	0.0991243	0.290561	0.594785	0.500129	0.554407	0.42446	0.527854	0.432415	0.534787	0.420685	0.370018	0.56057	0.5096	0.445439	0.368182	0.552102	0.536451	0.453046	0.540158	0.425359	0.397683	0.524962	0.43801	0.422883	0.477256	0.597183
cg07304551	1.18405	0.824368	0.713373	0.732332	0.823533	0.688994	0.767281	0.767757	0.77128	0.754822	0.762122	0.765612	0.827914	0.746026	0.769833	0.783052	0.723692	0.671378	0.765841	0.77824	0.79001	0.754235	0.784146	0.58718	0.787865	0.878903	0.806496	0.865121	0.822818	0.929474	0.864076	0.890108	0.849671	0.796424	0.836256	0.808927	0.905527	0.813204	0.849712	0.859712	0.888745	0.900287	0.87764	0.777907	0.908447	0.820099	0.826615	0.865761	0.849012
cg20744163	1.18367	0.786871	0.783376	0.77448	0.745647	0.734241	0.784007	0.73654	0.71156	0.745756	0.789034	0.717079	0.735835	0.744215	0.676406	0.703599	0.784903	0.717591	0.749428	0.706193	0.71411	0.718387	0.720144	0.75955	0.694666	0.898446	0.876521	0.865516	0.805289	0.850764	0.867385	0.864206	0.782589	0.822827	0.852416	0.888904	0.809963	0.808029	0.855222	0.882422	0.861814	0.800489	0.796849	0.85653	0.815373	0.81673	0.80186	0.782502	0.930428
cg26858540	1.18208	0.677346	0.670169	0.621	0.789318	0.792078	0.575702	0.777545	0.599603	0.716943	0.625146	0.69828	0.530455	0.647445	0.591992	0.785442	0.72959	0.601841	0.721444	0.720262	0.783841	0.59074	0.683108	0.689301	0.559071	0.840299	0.868925	0.818265	0.852078	0.795549	0.821471	0.778595	0.814885	0.824091	0.781194	0.75634	0.814515	0.768746	0.843638	0.848439	0.883166	0.634683	0.875242	0.773951	0.721545	0.864747	0.682609	0.754372	0.906374
cg04266474	1.18164	0.530864	0.564961	0.465197	0.499731	0.578902	0.586657	0.452899	0.421764	0.549814	0.700173	0.510343	0.494899	0.535625	0.527717	0.460732	0.430351	0.477062	0.497931	0.467862	0.498474	0.496855	0.448225	0.312979	0.48763	0.64245	0.571925	0.637321	0.59643	0.861583	0.754727	0.755592	0.717272	0.722379	0.641526	0.752339	0.582628	0.747029	0.774883	0.559486	0.542305	0.609217	0.634754	0.709785	0.6618	0.615089	0.573235	0.753626	0.741216
cg23813012	1.17994	0.0374722	0.0579024	0.0556264	0.0713744	0.0729785	0.066377	0.0681688	0.0717211	0.0697884	0.212021	0.0658469	0.0578912	0.0691648	0.0724325	0.0839978	0.0846482	0.0711997	0.0588055	0.0538127	0.0605615	0.0528018	0.072991	0.0619896	0.058531	0.0847898	0.101433	0.1284	0.14101	0.260238	0.225198	0.174884	0.189309	0.243266	0.109883	0.191902	0.102701	0.239971	0.238725	0.090168	0.113617	0.0887774	0.0967282	0.237139	0.14454	0.112448	0.109724	0.177516	0.219331
cg01457778	1.17637	0.292394	0.24434	0.244668	0.27751	0.280606	0.296082	0.183572	0.204444	0.266396	0.460919	0.229437	0.28225	0.274684	0.314294	0.279192	0.229594	0.221096	0.197253	0.283307	0.325933	0.256962	0.288525	0.164706	0.29651	0.386271	0.365275	0.358359	0.346319	0.556213	0.526376	0.521572	0.472722	0.5	0.350715	0.576256	0.338485	0.600305	0.514286	0.366469	0.297702	0.362974	0.353823	0.431462	0.422912	0.460389	0.338083	0.568409	0.605612
cg22736354	1.17598	0.0848669	0.105854	0.117549	0.130219	0.109347	0.121923	0.104849	0.124685	0.133606	0.283571	0.105248	0.112391	0.122027	0.1202	0.127629	0.141084	0.150377	0.140556	0.142447	0.131159	0.113725	0.122838	0.137979	0.125192	0.178377	0.211599	0.200707	0.257456	0.467995	0.35827	0.282675	0.300145	0.335878	0.192875	0.312717	0.20546	0.389554	0.40476	0.153382	0.210677	0.175358	0.194235	0.399374	0.210359	0.171058	0.191965	0.355848	0.347885
cg12379720	1.17441	0.0452261	0.0394256	0.0515238	0.0444575	0.0485985	0.0506371	0.0794076	0.0796477	0.0519564	0.111736	0.0489785	0.0497526	0.062591	0.0598247	0.0578547	0.0541124	0.0813215	0.0502624	0.0545262	0.0490306	0.0458519	0.0858646	0.0454362	0.067876	0.158359	0.064838	0.114753	0.178648	0.193259	0.156775	0.188926	0.185823	0.176117	0.0783931	0.127042	0.111948	0.134809	0.19061	0.115902	0.195053	0.0714144	0.0847458	0.172973	0.0988483	0.0593262	0.137181	0.174137	0.131405
cg27141534	1.17287	0.689317	0.650598	0.667168	0.736422	0.709898	0.706411	0.69181	0.707099	0.659308	0.874525	0.684831	0.700988	0.700599	0.725593	0.721406	0.704894	0.709966	0.690609	0.654447	0.728344	0.713085	0.747689	0.607288	0.744271	0.809906	0.767771	0.774385	0.77525	0.926675	0.869504	0.882969	0.86398	0.872038	0.773265	0.890194	0.814705	0.887332	0.900926	0.756464	0.763871	0.797407	0.774639	0.845985	0.818644	0.818971	0.736872	0.887016	0.901006
cg05027258	1.17223	0.720858	0.718849	0.711282	0.708084	0.723999	0.740511	0.644261	0.719076	0.780328	0.888525	0.733635	0.682483	0.713866	0.634833	0.731602	0.720213	0.726385	0.724401	0.741816	0.793818	0.768942	0.764121	0.731109	0.652137	0.845687	0.774174	0.805715	0.79307	0.901379	0.889644	0.903852	0.866971	0.889096	0.807113	0.879079	0.802939	0.874589	0.912182	0.849743	0.804724	0.757161	0.759806	0.897138	0.77694	0.833424	0.760551	0.901636	0.931206
cg01456640	1.17206	0.709163	0.747114	0.722122	0.745597	0.725545	0.764741	0.716977	0.719188	0.755571	0.901108	0.721531	0.705366	0.789671	0.689029	0.745381	0.783309	0.735881	0.705243	0.737163	0.741994	0.747948	0.756529	0.669838	0.710437	0.847214	0.836897	0.81858	0.805748	0.922646	0.84335	0.893319	0.863198	0.883141	0.818599	0.900151	0.826388	0.912828	0.908241	0.845938	0.847552	0.821433	0.777078	0.895706	0.805451	0.822207	0.784878	0.876543	0.924446
cg05132828	1.17077	0.587988	0.535577	0.552215	0.622529	0.586182	0.577685	0.596157	0.599771	0.523799	0.844874	0.560296	0.574186	0.603598	0.548101	0.607526	0.639402	0.579963	0.564154	0.512826	0.597603	0.568111	0.661831	0.482885	0.589596	0.746695	0.688676	0.724683	0.698822	0.850661	0.837639	0.847143	0.750984	0.839083	0.74397	0.81851	0.704391	0.828702	0.833862	0.718047	0.687055	0.664343	0.694894	0.808003	0.713108	0.671891	0.534902	0.7956	0.84999
cg21583440	1.1699	0.523132	0.449816	0.484184	0.526762	0.452875	0.520882	0.455408	0.406558	0.44769	0.732075	0.506183	0.535521	0.522285	0.440685	0.487592	0.525544	0.496323	0.456841	0.415889	0.479324	0.485833	0.504562	0.34645	0.510846	0.663773	0.618367	0.637722	0.578745	0.774974	0.750205	0.768681	0.718132	0.758728	0.615518	0.735915	0.586319	0.790031	0.800579	0.599096	0.58142	0.57666	0.573547	0.754848	0.637095	0.598719	0.534489	0.741326	0.81691
cg05979020	1.16396	0.0388848	0.0627547	0.0516969	0.0496864	0.0324207	0.0727963	0.065869	0.0460948	0.0241137	0.032233	0.0491971	0.06866	0.0496279	0.0500143	0.0565585	0.0388839	0.0355152	0.0594181	0.0761567	0.0625968	0.0520649	0.0270976	0.0679227	0.0370344	0.0844648	0.114493	0.107871	0.0910711	0.155034	0.133132	0.0722277	0.139983	0.101955	0.0767542	0.0805704	0.115624	0.105961	0.147201	0.101898	0.125251	0.116902	0.107666	0.135759	0.10103	0.09295	0.221957	0.112984	0.0839825
cg19385799	1.16286	0.719796	0.76889	0.774733	0.759456	0.742619	0.750452	0.66853	0.713523	0.621622	0.749769	0.707977	0.694005	0.732298	0.707943	0.764317	0.766277	0.801949	0.73116	0.69856	0.739347	0.772953	0.638663	0.640156	0.714108	0.844921	0.783826	0.826836	0.813177	0.836851	0.856139	0.892327	0.84981	0.845529	0.769364	0.891168	0.784292	0.854734	0.878214	0.750689	0.747283	0.814623	0.802376	0.866958	0.810492	0.802039	0.834824	0.836785	0.86807
cg22603555	1.16167	0.474299	0.46397	0.492815	0.555813	0.538812	0.528706	0.381739	0.485486	0.579277	0.722446	0.469973	0.445296	0.499143	0.517608	0.54551	0.56435	0.456914	0.536244	0.419246	0.541385	0.473876	0.574618	0.34799	0.502539	0.626074	0.617954	0.600384	0.644434	0.810861	0.739788	0.790435	0.784474	0.734927	0.631367	0.764868	0.562114	0.754937	0.711004	0.614411	0.613211	0.638041	0.587752	0.713483	0.642361	0.587521	0.60121	0.724789	0.769917
cg24759599	1.16166	0.787561	0.71715	0.747464	0.75145	0.753164	0.77171	0.676739	0.661138	0.667019	0.710717	0.70919	0.732064	0.748534	0.777098	0.665721	0.726805	0.703913	0.723159	0.675087	0.702208	0.693586	0.740844	0.73398	0.69123	0.867499	0.818065	0.845894	0.791547	0.863822	0.853272	0.847365	0.753026	0.811788	0.824871	0.860341	0.819102	0.838297	0.792441	0.844125	0.879107	0.75715	0.795179	0.796039	0.879994	0.890143	0.840233	0.796116	0.901779
cg05558539	1.16018	0.626713	0.60376	0.623451	0.686685	0.641749	0.6729	0.646665	0.641911	0.609551	0.86171	0.640863	0.671018	0.667033	0.675556	0.675044	0.617209	0.627143	0.646361	0.600253	0.709285	0.645509	0.711542	0.541744	0.657294	0.766613	0.714372	0.748197	0.726496	0.908107	0.864748	0.859349	0.844695	0.813279	0.750616	0.87971	0.786237	0.869929	0.865513	0.704192	0.74958	0.767892	0.737026	0.806856	0.774967	0.779431	0.68164	0.849332	0.891121
cg25495534	1.15977	0.575183	0.509574	0.591753	0.582731	0.593543	0.595846	0.52794	0.478752	0.591008	0.720174	0.600355	0.58572	0.572325	0.514857	0.566674	0.590888	0.568616	0.55814	0.559894	0.595251	0.553886	0.579442	0.400454	0.575099	0.683106	0.639782	0.6883	0.635315	0.839042	0.805548	0.815439	0.775019	0.764503	0.646953	0.849159	0.624605	0.803903	0.779969	0.707284	0.623306	0.671802	0.603165	0.744837	0.699546	0.691477	0.631956	0.834664	0.811389
cg10374499	1.15952	0.777965	0.68178	0.712884	0.80882	0.74088	0.723232	0.758637	0.6772	0.69266	0.873576	0.720303	0.737673	0.775566	0.713173	0.75285	0.790446	0.739201	0.752421	0.716908	0.792653	0.743877	0.82766	0.704864	0.746552	0.857125	0.841838	0.820598	0.790306	0.931397	0.892709	0.906962	0.909256	0.898659	0.822894	0.907637	0.793814	0.899749	0.900145	0.828722	0.807792	0.808459	0.790063	0.882106	0.807218	0.829322	0.770788	0.883726	0.914156
cg08934799	1.15908	0.910087	0.928439	0.872077	0.943022	0.858591	0.910205	0.961838	0.955846	0.954997	0.955288	0.916635	0.868609	0.938111	0.916808	0.922572	0.946464	0.864785	0.905251	0.900424	0.960418	0.946495	0.963442	0.959548	0.921335	0.968187	0.973262	0.967919	0.910857	0.940725	0.964008	0.959339	0.949932	0.957817	0.977588	0.959224	0.972507	0.953733	0.953632	0.970661	0.960557	0.957412	0.973002	0.934868	0.965614	0.974314	0.963611	0.946479	0.977004
cg22396663	1.15855	0.801366	0.762154	0.777975	0.871432	0.818855	0.764162	0.853768	0.774228	0.779683	0.886186	0.836628	0.831756	0.831534	0.784933	0.784099	0.804911	0.771828	0.831676	0.801028	0.814051	0.833268	0.865853	0.797298	0.831169	0.873197	0.840817	0.868076	0.87075	0.916447	0.924309	0.894191	0.936613	0.918683	0.882406	0.94094	0.89251	0.927381	0.936906	0.855516	0.888382	0.877192	0.847796	0.920238	0.884059	0.886917	0.857667	0.91235	0.930256
cg16371080	1.1584	0.833376	0.807921	0.782141	0.740195	0.774907	0.726508	0.717546	0.673501	0.782268	0.679558	0.734957	0.661616	0.759006	0.708826	0.702221	0.781506	0.677348	0.752634	0.807382	0.75085	0.721941	0.788807	0.78783	0.741994	0.919535	0.878844	0.876565	0.763467	0.814358	0.878149	0.84726	0.804703	0.819927	0.860864	0.829469	0.870641	0.762295	0.770912	0.894223	0.926521	0.89483	0.919406	0.864847	0.8578	0.858278	0.844414	0.773843	0.890068
cg03801871	1.15673	0.522847	0.498739	0.483069	0.5181	0.507765	0.529426	0.457246	0.439926	0.537367	0.739338	0.462804	0.54164	0.511578	0.477703	0.497996	0.495259	0.504158	0.504905	0.454108	0.515084	0.469872	0.477333	0.344359	0.491579	0.721769	0.607892	0.6362	0.598408	0.775097	0.771513	0.827198	0.720926	0.742372	0.63949	0.748233	0.548044	0.750398	0.798644	0.660538	0.562746	0.575273	0.585939	0.733764	0.649628	0.633906	0.484818	0.74097	0.825113
cg23854009	1.15663	0.038907	0.0514191	0.057061	0.0719314	0.0681277	0.0646495	0.0688603	0.0804925	0.0694864	0.189208	0.0678747	0.0768464	0.0634488	0.0771886	0.0720502	0.0942276	0.0888701	0.0692979	0.0625765	0.0828949	0.0560575	0.0767662	0.0726067	0.0610597	0.095462	0.104506	0.148894	0.123856	0.223996	0.185693	0.19286	0.23921	0.228838	0.144273	0.211362	0.101245	0.263012	0.246356	0.0943173	0.151987	0.101009	0.102589	0.214012	0.116369	0.124492	0.108846	0.144243	0.231383
cg15835542	1.15642	0.254682	0.167213	0.24434	0.277841	0.239764	0.257095	0.221589	0.180167	0.197985	0.44506	0.228087	0.256686	0.250509	0.228985	0.247648	0.232286	0.211419	0.226605	0.20449	0.281587	0.25684	0.28204	0.135096	0.226004	0.356444	0.344695	0.349895	0.339021	0.609086	0.579651	0.534767	0.527473	0.514696	0.321598	0.460987	0.291385	0.510375	0.499637	0.280832	0.306176	0.34572	0.264362	0.408211	0.295302	0.320508	0.257229	0.538045	0.530387
cg09412882	1.15559	0.430022	0.357479	0.429397	0.43249	0.372001	0.391755	0.386969	0.352581	0.41487	0.666729	0.40687	0.438872	0.380711	0.328755	0.451533	0.481337	0.427237	0.434138	0.37924	0.510618	0.43015	0.533458	0.355704	0.497295	0.669732	0.578295	0.627753	0.582617	0.760228	0.74407	0.648393	0.700422	0.713269	0.567928	0.702329	0.579209	0.665984	0.767955	0.625513	0.590325	0.492198	0.393543	0.735022	0.467418	0.407623	0.440389	0.672014	0.75861
cg10802700	1.15441	0.775061	0.753111	0.729887	0.756592	0.746899	0.739374	0.729548	0.725975	0.809917	0.777888	0.759391	0.708004	0.742016	0.670637	0.710262	0.731202	0.701758	0.760431	0.742125	0.726106	0.745505	0.819096	0.744378	0.757481	0.917233	0.866372	0.816092	0.763388	0.801013	0.909014	0.835274	0.820312	0.857617	0.89755	0.823551	0.883888	0.838555	0.81585	0.932725	0.929389	0.804562	0.841808	0.829891	0.806918	0.845453	0.815169	0.787333	0.926698
cg02395434	1.15434	0.618077	0.587404	0.618082	0.693091	0.659515	0.651843	0.500505	0.584605	0.599012	0.765397	0.593266	0.660635	0.619974	0.626525	0.632236	0.589113	0.57182	0.603814	0.573094	0.631508	0.623122	0.620338	0.402871	0.62604	0.759341	0.646381	0.698879	0.655948	0.907624	0.823258	0.853258	0.802123	0.814973	0.767247	0.837361	0.731895	0.850633	0.824941	0.699674	0.673179	0.737316	0.700527	0.773993	0.699527	0.722652	0.636329	0.851132	0.827759
cg02113385	1.15426	0.609612	0.632789	0.593827	0.660725	0.646806	0.664967	0.583849	0.574598	0.621573	0.815353	0.635115	0.602845	0.613712	0.59382	0.619197	0.671572	0.607659	0.583185	0.618575	0.692803	0.661389	0.693247	0.638228	0.613174	0.731189	0.721673	0.76669	0.757163	0.867328	0.842059	0.839488	0.794095	0.831608	0.731728	0.868325	0.727772	0.828256	0.82873	0.719171	0.735261	0.696729	0.687048	0.817003	0.751343	0.789521	0.731755	0.787264	0.865549
cg04944806	1.15249	0.190707	0.213251	0.231991	0.266986	0.234355	0.207362	0.206274	0.180979	0.15679	0.435723	0.214059	0.240791	0.25719	0.16072	0.228373	0.216943	0.206107	0.185358	0.153371	0.258545	0.275939	0.240454	0.0989021	0.234885	0.388208	0.333588	0.386112	0.340927	0.473684	0.5417	0.523825	0.461639	0.407949	0.321193	0.43841	0.300032	0.415637	0.543791	0.314931	0.31889	0.332899	0.264639	0.44584	0.377077	0.286292	0.191114	0.499414	0.593373
cg17556527	1.15078	0.618406	0.569381	0.655971	0.660094	0.627104	0.628847	0.604694	0.611393	0.529586	0.767762	0.626914	0.602874	0.628915	0.599471	0.608056	0.716266	0.607599	0.569816	0.721216	0.677502	0.638005	0.658257	0.470272	0.676909	0.756735	0.734261	0.786576	0.662547	0.848682	0.760447	0.863413	0.819261	0.815952	0.761716	0.832976	0.770361	0.862663	0.816901	0.716759	0.759528	0.750117	0.717882	0.739657	0.716519	0.744113	0.67284	0.811613	0.845714
cg06637517	1.15011	0.251793	0.173305	0.197699	0.236994	0.159737	0.147692	0.149939	0.146444	0.188387	0.154521	0.215236	0.249839	0.150988	0.166604	0.151583	0.218713	0.179054	0.251105	0.174911	0.205321	0.161674	0.147904	0.0525119	0.222438	0.442207	0.285275	0.354958	0.321003	0.299167	0.303371	0.425144	0.286441	0.294001	0.351784	0.25684	0.30191	0.171204	0.297001	0.288143	0.333102	0.310588	0.184187	0.264953	0.376061	0.306747	0.261905	0.326752	0.384892
cg19105442	1.14968	0.713719	0.731474	0.729858	0.738918	0.778917	0.726332	0.629511	0.689127	0.758518	0.818269	0.666329	0.662994	0.674469	0.70457	0.664048	0.728809	0.713755	0.644769	0.707666	0.709541	0.737811	0.677478	0.683566	0.714989	0.812564	0.779539	0.808594	0.799445	0.915699	0.839421	0.894514	0.830802	0.866151	0.863437	0.893842	0.77103	0.842185	0.853555	0.798324	0.788814	0.76063	0.79342	0.864306	0.795922	0.806447	0.781491	0.852105	0.882189
cg18176723	1.14608	0.466212	0.40988	0.447462	0.505911	0.455891	0.482912	0.426494	0.43421	0.436361	0.70279	0.490697	0.492	0.48083	0.488229	0.496688	0.470113	0.469437	0.42464	0.412345	0.519253	0.470787	0.455029	0.279448	0.491758	0.666075	0.568523	0.607867	0.555817	0.828833	0.766153	0.769104	0.713071	0.723879	0.6412	0.747784	0.543285	0.70911	0.743789	0.573921	0.52711	0.564712	0.578014	0.700362	0.604591	0.573044	0.469858	0.742462	0.786758
cg26214026	1.14596	0.291357	0.241031	0.216004	0.334145	0.341931	0.218186	0.253953	0.266023	0.38424	0.502451	0.415643	0.305663	0.302068	0.342593	0.265306	0.197585	0.238312	0.249913	0.227374	0.457301	0.380033	0.294977	0.198075	0.267863	0.47443	0.380881	0.417131	0.350864	0.712238	0.597353	0.601072	0.52381	0.590345	0.432058	0.565208	0.405298	0.53622	0.556482	0.348811	0.374789	0.345139	0.375359	0.391779	0.387536	0.541811	0.446307	0.528849	0.611812
cg21201494	1.14522	0.903882	0.775363	0.777937	0.856531	0.869147	0.817688	0.841692	0.86341	0.820743	0.771859	0.897355	0.790675	0.876251	0.852111	0.877376	0.863247	0.723606	0.754599	0.904248	0.863833	0.908322	0.824246	0.881449	0.915132	0.975472	0.947365	0.857426	0.888626	0.915193	0.926964	0.905652	0.863256	0.895326	0.925401	0.912234	0.923381	0.909047	0.938072	0.964439	0.947245	0.891203	0.869593	0.92436	0.895487	0.912997	0.934889	0.862786	0.938843
cg26896748	1.14386	0.840094	0.824703	0.784579	0.789205	0.788693	0.801396	0.759708	0.748208	0.828535	0.845464	0.782388	0.771181	0.781385	0.722461	0.757488	0.820971	0.737117	0.798272	0.761815	0.788384	0.802724	0.785126	0.777635	0.772487	0.905117	0.887966	0.868466	0.841061	0.889861	0.871387	0.890801	0.859532	0.842898	0.888435	0.884844	0.846112	0.87899	0.86919	0.885606	0.871351	0.864117	0.868953	0.871987	0.838861	0.85837	0.852593	0.824331	0.930262
cg11335335	1.14378	0.349226	0.352772	0.201893	0.362992	0.332192	0.305767	0.284162	0.333149	0.470497	0.64952	0.348584	0.302407	0.21343	0.375924	0.300975	0.350639	0.413475	0.328418	0.286836	0.352801	0.259409	0.363669	0.252805	0.327126	0.472276	0.443557	0.500262	0.563789	0.714464	0.670877	0.716665	0.635474	0.563928	0.604517	0.556813	0.439957	0.667504	0.563324	0.397096	0.353179	0.473389	0.312958	0.538202	0.438227	0.404667	0.402447	0.599432	0.696778
cg23310696	1.14272	0.726491	0.651122	0.640187	0.787844	0.677346	0.734929	0.674989	0.640979	0.54811	0.749703	0.699676	0.724081	0.682639	0.656276	0.713326	0.673864	0.693604	0.746314	0.622179	0.734657	0.684875	0.662605	0.596948	0.685508	0.819152	0.765103	0.791435	0.763615	0.882296	0.836005	0.822149	0.803501	0.836079	0.772497	0.833865	0.772876	0.807802	0.837932	0.810792	0.828121	0.797172	0.758374	0.817997	0.757832	0.770367	0.735078	0.798172	0.833623
cg16577593	1.14177	0.71789	0.737819	0.630039	0.695636	0.722354	0.782051	0.650183	0.597957	0.553038	0.71201	0.66161	0.673965	0.663748	0.617517	0.665124	0.603848	0.705331	0.687422	0.660881	0.691141	0.671213	0.528151	0.612593	0.621752	0.741257	0.73374	0.719581	0.810368	0.777211	0.809081	0.834173	0.768623	0.738421	0.735812	0.819624	0.772306	0.77611	0.816565	0.68227	0.738944	0.771922	0.734033	0.789948	0.730298	0.801556	0.693262	0.81617	0.828519
cg09950208	1.14151	0.545401	0.587722	0.57873	0.555637	0.584512	0.62957	0.50952	0.466211	0.532476	0.65098	0.538248	0.53336	0.646409	0.516129	0.538256	0.584377	0.580046	0.566298	0.558519	0.560176	0.683145	0.548023	0.52928	0.603245	0.766523	0.664315	0.744361	0.668745	0.739897	0.733369	0.772105	0.758168	0.736426	0.63407	0.780072	0.641274	0.67678	0.766307	0.591788	0.679566	0.671506	0.620012	0.768324	0.762068	0.719043	0.570738	0.700677	0.844071
cg05399320	1.13938	0.265658	0.313306	0.352581	0.309826	0.386647	0.371707	0.249212	0.332051	0.353528	0.568901	0.394434	0.30961	0.312313	0.283244	0.361968	0.300978	0.289447	0.349222	0.280757	0.390009	0.316808	0.304216	0.213852	0.271703	0.43809	0.375268	0.465284	0.439729	0.623483	0.652692	0.628794	0.663142	0.638849	0.508184	0.613379	0.37369	0.582694	0.679056	0.486444	0.395892	0.431148	0.382618	0.656755	0.436055	0.409685	0.38775	0.550622	0.619327
cg19699264	1.13816	0.770435	0.751872	0.748766	0.736804	0.787576	0.7738	0.737619	0.773609	0.830793	0.92536	0.741881	0.755706	0.764891	0.694672	0.779977	0.759198	0.737846	0.80963	0.784397	0.791115	0.805735	0.820809	0.855455	0.764557	0.880305	0.87689	0.844365	0.827779	0.924669	0.909091	0.916251	0.865726	0.909206	0.841584	0.920888	0.851719	0.915681	0.921046	0.843408	0.88133	0.803656	0.848113	0.893818	0.822799	0.864414	0.841779	0.898888	0.922928
cg02532341	1.13741	0.349253	0.285684	0.329272	0.384455	0.382259	0.342061	0.297239	0.282039	0.295363	0.52041	0.379168	0.375227	0.331435	0.343896	0.355937	0.301459	0.316841	0.334458	0.327111	0.39162	0.393826	0.340214	0.194876	0.318398	0.496075	0.447756	0.47677	0.43667	0.674371	0.636477	0.676951	0.564077	0.603879	0.514656	0.670579	0.462104	0.688504	0.570118	0.384982	0.434854	0.460396	0.396906	0.580475	0.513251	0.479049	0.393602	0.64028	0.665376
cg12373771	1.13658	0.0718913	0.0849355	0.101857	0.0930987	0.104247	0.113352	0.110368	0.0972992	0.0951182	0.220755	0.109834	0.106123	0.11417	0.116603	0.109992	0.110303	0.118756	0.0902232	0.0828	0.111357	0.105143	0.12679	0.128081	0.089498	0.142696	0.148591	0.160578	0.188251	0.292775	0.403244	0.275204	0.283406	0.303432	0.165656	0.225119	0.185006	0.30214	0.360407	0.133533	0.178525	0.185701	0.180077	0.341619	0.167011	0.137486	0.161865	0.269234	0.260675
cg26003222	1.13608	0.539598	0.545376	0.523325	0.611623	0.536132	0.605113	0.516602	0.486726	0.601949	0.763016	0.549184	0.583911	0.551445	0.500157	0.502551	0.638119	0.546781	0.521019	0.454734	0.566566	0.564578	0.572755	0.430095	0.534375	0.696678	0.663812	0.74193	0.613519	0.829019	0.793943	0.815315	0.77749	0.824736	0.656264	0.836055	0.622847	0.812491	0.797033	0.633792	0.609919	0.588799	0.617126	0.762046	0.653451	0.658929	0.671471	0.762685	0.8365
cg18013356	1.13565	0.771558	0.728019	0.695694	0.815348	0.724552	0.769555	0.740253	0.725958	0.756734	0.864413	0.712487	0.748621	0.748314	0.674301	0.761175	0.777273	0.734231	0.768342	0.711136	0.782952	0.737457	0.795682	0.683861	0.738459	0.815223	0.847849	0.83516	0.835269	0.906534	0.817036	0.866345	0.837227	0.90466	0.854437	0.882325	0.857618	0.880405	0.888824	0.863429	0.826138	0.814423	0.842654	0.865447	0.812832	0.810405	0.754272	0.814624	0.870619
cg24302354	1.13369	0.715849	0.747456	0.721019	0.69089	0.729832	0.767661	0.650946	0.732136	0.715839	0.883023	0.709996	0.655237	0.69657	0.738897	0.703276	0.759071	0.700516	0.748404	0.745421	0.707032	0.718588	0.775753	0.670489	0.797785	0.800167	0.804193	0.799815	0.797834	0.911675	0.896126	0.889882	0.878942	0.89713	0.837384	0.897028	0.779647	0.912051	0.883038	0.852943	0.80195	0.78211	0.778831	0.870757	0.783459	0.827988	0.773641	0.877854	0.903503
cg10192483	1.13149	0.886929	0.821662	0.84411		0.854069	0.878725	0.879976	0.880828	0.827201	0.847479	0.882915	0.893199	0.891055	0.875707	0.898899	0.855143	0.826379	0.871526	0.828965	0.861957	0.874843	0.890661	0.804872	0.856708	0.959449	0.908251	0.91672	0.886352	0.915412	0.924922	0.941895	0.913829	0.863197	0.927241	0.937232	0.945045	0.905598	0.902895	0.94178	0.943917	0.935764	0.917424	0.912191	0.930204	0.897626	0.865279	0.886018	0.932927
cg18175779	1.13122	0.888049	0.811128	0.749966	0.76459	0.755255	0.814651	0.829045	0.846441	0.825635	0.835341	0.826991	0.850144	0.849516	0.774009	0.811791	0.780774	0.855839	0.899677	0.836757	0.808793	0.800716	0.862681	0.893776	0.777567	0.929455	0.931851	0.907089	0.924054	0.915325	0.889353	0.886216	0.817689	0.875661	0.941078	0.898689	0.912603	0.834682	0.901988	0.856591	0.947516	0.874657	0.89834	0.90638	0.873	0.883039	0.848192	0.858502	0.9341
cg05239225	1.13018	0.343576	0.325404	0.381287	0.339957	0.327098	0.420391	0.316778	0.291968	0.373522	0.587465	0.402132	0.32931	0.345556	0.360147	0.358394	0.366546	0.345745	0.398283	0.343124	0.478975	0.352434	0.354847	0.238828	0.391253	0.508477	0.469337	0.479497	0.525762	0.71864	0.650488	0.687585	0.636298	0.596137	0.56101	0.544195	0.450927	0.617071	0.549811	0.477725	0.404307	0.499515	0.414145	0.584727	0.464013	0.469831	0.359658	0.655699	0.714758
cg23461741	1.1299	0.78847	0.756075	0.727428	0.782164	0.817111	0.823582	0.722647	0.730882	0.727234	0.872232	0.763493	0.769154	0.788217	0.741357	0.737159	0.80631	0.786671	0.7623	0.765407	0.795707	0.781894	0.79858	0.715315	0.756028	0.8483	0.839189	0.822001	0.805645	0.915061	0.799176	0.917916	0.857579	0.907206	0.862452	0.926362	0.83545	0.936452	0.877786	0.804647	0.842451	0.813182	0.840015	0.896406	0.846781	0.874223	0.827104	0.91003	0.930348
cg22027946	1.12959	0.754853	0.732611	0.717288	0.723033	0.742486	0.794652	0.734836	0.730191	0.746642	0.898513	0.733806	0.704946	0.755611	0.695227	0.715154	0.749383	0.728851	0.704588	0.678567	0.745738	0.76935	0.79721	0.795425	0.698272	0.871436	0.818411	0.813061	0.786416	0.89967	0.920895	0.888586	0.867181	0.891366	0.84665	0.896202	0.815258	0.910832	0.910954	0.823064	0.847499	0.770019	0.794701	0.893379	0.782089	0.831402	0.741106	0.866817	0.924415
cg26639401	1.12922	0.679822	0.717029	0.654046	0.668534	0.703964	0.736349	0.673124	0.658343	0.693186	0.876768	0.669118	0.635442	0.694975	0.633702	0.665476	0.725851	0.684852	0.66234	0.62113	0.699045	0.739574	0.709125	0.649131	0.641674	0.818472	0.818449	0.808657	0.761309	0.832234	0.839031	0.871725	0.854216	0.862953	0.79767	0.876906	0.734222	0.88882	0.897209	0.799975	0.808252	0.710629	0.747615	0.884865	0.753095	0.775959	0.727735	0.84664	0.905007
cg26807961	1.12789	0.276424	0.209923	0.264621	0.318453	0.272274	0.265147	0.190063	0.20943	0.233545	0.419241	0.299125	0.298435	0.256231	0.251701	0.260068	0.237481	0.199279	0.211703	0.196608	0.23168	0.256466	0.19304	0.111596	0.214631	0.394373	0.365361	0.356963	0.316987	0.63829	0.487027	0.536251	0.466061	0.439008	0.365647	0.478315	0.347811	0.54592	0.483065	0.259676	0.321088	0.40199	0.303373	0.380182	0.424653	0.352746	0.238802	0.570598	0.599286
cg02386159	1.12781	0.0542609	0.0590044	0.0925962	0.0645581	0.088196	0.084101	0.091129	0.0804279	0.0988104	0.191168	0.0944746	0.101041	0.0694203	0.102971	0.0853148	0.083644	0.07485	0.0904614	0.0612083	0.0749002	0.103155	0.0876202	0.065111	0.0684872	0.161785	0.139206	0.155381	0.11593	0.376588	0.300603	0.21456	0.285857	0.229047	0.129642	0.209954	0.107773	0.213366	0.233939	0.116935	0.209309	0.115514	0.0582619	0.244672	0.168223	0.11584	0.0629548	0.244061	0.341012
cg06610705	1.12689	0.806926	0.796615	0.754003	0.782484	0.838321	0.788338	0.789634	0.809379	0.834974	0.92267	0.802978	0.709313	0.838722	0.722668	0.776991	0.850239	0.754982	0.768085	0.793726	0.816414	0.825445	0.840553	0.833773	0.763969	0.86647	0.846072	0.873976	0.876572	0.858694	0.920974	0.926252	0.905383	0.920286	0.886629	0.928511	0.869821	0.929943	0.943297	0.879792	0.849686	0.858307	0.852793	0.929799	0.832271	0.900231	0.821454	0.902941	0.940547
cg12115759	1.12636	0.441108	0.370004	0.430753	0.46539	0.483443	0.435617	0.3432	0.340703	0.423496	0.660545	0.419938	0.475918	0.463738	0.437277	0.420979	0.436458	0.417578	0.396392	0.383412	0.389724	0.424059	0.344055	0.156798	0.455136	0.66382	0.458705	0.63317	0.515159	0.658901	0.656399	0.775406	0.638672	0.642945	0.552002	0.679543	0.505929	0.627394	0.674377	0.525862	0.490244	0.509307	0.547305	0.633953	0.593988	0.550767	0.377121	0.654103	0.818534
cg00923533	1.12623	0.529393	0.569387	0.524778	0.559679	0.555154	0.578638	0.477442	0.432065	0.43913	0.647292	0.558207	0.588532	0.508517	0.581074	0.535567	0.475936	0.522714	0.482871	0.474042	0.557171	0.543967	0.581688	0.393013	0.573737	0.624493	0.640507	0.588853	0.630462	0.72774	0.754008	0.749509	0.743351	0.720946	0.651663	0.763443	0.681133	0.749452	0.73972	0.560419	0.609905	0.725394	0.620079	0.70189	0.65708	0.710884	0.660624	0.732677	0.774934
cg03420242	1.1259	0.399623	0.329674	0.36365	0.425237	0.367028	0.385952	0.351006	0.337898	0.3766	0.640767	0.357982	0.40315	0.369565	0.354948	0.371131	0.371709	0.378896	0.35363	0.300501	0.389471	0.391989	0.353505	0.203493	0.403253	0.647487	0.495563	0.539511	0.497506	0.749193	0.704478	0.694141	0.587939	0.635884	0.523663	0.649292	0.435656	0.610601	0.647186	0.55734	0.446519	0.492592	0.44468	0.628335	0.486075	0.431848	0.301385	0.6041	0.749184
cg10760299	1.12563	0.235833	0.231691	0.237028	0.337321	0.265519	0.299957	0.230756	0.206627	0.290436	0.504499	0.279551	0.319444	0.239522	0.264548	0.279469	0.291094	0.23677	0.314119	0.232681	0.320635	0.276506	0.300736	0.114585	0.27296	0.403504	0.35761	0.446295	0.453335	0.673573	0.578026	0.622546	0.433826	0.522133	0.431914	0.524542	0.330542	0.376932	0.58089	0.31507	0.333667	0.414394	0.261898	0.544612	0.393406	0.36593	0.306712	0.513759	0.62612
cg03517918	1.12561	0.672732	0.609039	0.615498	0.669553	0.724459	0.720979	0.601724	0.590328	0.703195	0.806926	0.631561	0.68287	0.675821	0.368324	0.658526	0.645947	0.625933	0.646021	0.685264	0.7182	0.682079	0.681999	0.487155	0.675668	0.782632	0.740329	0.722272	0.70241	0.873122	0.830701	0.865977	0.810554	0.844255	0.761439	0.836754	0.746211	0.849922	0.838996	0.758049	0.737233	0.747784	0.745257	0.798469	0.768074	0.776442	0.684998	0.868666	0.877396
cg20442599	1.12549	0.0518658	0.040822	0.0532994	0.0484248	0.0491506	0.0513963	0.0576008	0.0458722	0.0582415	0.0436412	0.0625994	0.0539221	0.041097	0.0655043	0.0568457	0.0514632	0.0411941	0.0538251	0.0591831	0.0545559	0.0460238	0.0613028	0.0271913	0.0567874	0.110041	0.126205	0.126302	0.10148	0.115225	0.095052	0.102675	0.109136	0.11732	0.0981176	0.0959515	0.0982901	0.109593	0.133157	0.100203	0.152652	0.102557	0.0973756	0.114583	0.100169	0.120514	0.153448	0.110012	0.0742967
cg20555682	1.12397	0.0458734	0.0340754	0.0545211	0.0466558	0.0389017	0.0276971	0.045625	0.0142266	0.0490388	0.0588765	0.0387588	0.0483777	0.0350806	0.0257183	0.0480547	0.0338237	0.039159	0.0609667	0.0219692	0.0171521	0.037136	0.0650004	0.0316055	0.0461956	0.104324	0.0969059	0.103075	0.101866	0.10171	0.0682199	0.0909269	0.0803684	0.0805269	0.0990719	0.069054	0.0781152	0.0707226	0.079769	0.083066	0.0878371	0.110475	0.0690552	0.064304	0.122531	0.0938108	0.0931232	0.0800744	0.0934323
cg07722995	1.12379	0.565656	0.538624	0.582333	0.594341	0.507692	0.526094	0.496564	0.493612	0.516914	0.771346	0.59927	0.562747	0.486129	0.44963	0.601301	0.52161	0.513662	0.521713	0.451573	0.526368	0.519497	0.558571	0.382866	0.514553	0.659266	0.656736	0.636608	0.601741	0.840299	0.796503	0.783868	0.827253	0.763197	0.675035	0.771721	0.606007	0.787795	0.775203	0.644729	0.585153	0.604138	0.614129	0.767907	0.646468	0.690473	0.573206	0.810113	0.804914
cg26792295	1.12326	0.712423	0.681282	0.684538	0.74972	0.691049	0.682234	0.675419	0.633047	0.615449	0.748988	0.640916	0.732148	0.765859	0.654263	0.733253	0.730813	0.677374	0.746907	0.670465	0.719884	0.690407	0.694252	0.669226	0.761835	0.830007	0.790723	0.8099	0.735251	0.851721	0.828621	0.85879	0.853064	0.827789	0.768919	0.841734	0.766533	0.878621	0.851064	0.788851	0.771172	0.771567	0.733431	0.839877	0.774297	0.794892	0.732802	0.848773	0.863721
cg12800734	1.12243	0.528136	0.490267	0.486862	0.565724	0.493248	0.506161	0.479968	0.435749	0.465766	0.644483	0.519447	0.45757	0.484512	0.455652	0.595221	0.547745	0.497943	0.48954	0.499688	0.521915	0.498871	0.512716	0.416534	0.43466	0.659976	0.587656	0.695771	0.592489	0.776286	0.731565	0.779423	0.599646	0.760402	0.572727	0.763998	0.634648	0.719033	0.729783	0.57957	0.604544	0.559794	0.505431	0.748141	0.601805	0.601961	0.582407	0.763183	0.758909
cg12378817	1.12159	0.525474	0.475029	0.498784	0.620179	0.49962	0.606611	0.492207	0.493551	0.51928	0.756162	0.512183	0.568802	0.5452	0.509657	0.587207	0.570053	0.535412	0.538034	0.502584	0.597155	0.5369	0.574765	0.367433	0.576817	0.673025	0.60278	0.672603	0.663684	0.825852	0.783668	0.795005	0.727739	0.785398	0.702026	0.775146	0.650434	0.781649	0.820072	0.636846	0.68861	0.628395	0.59459	0.786926	0.677938	0.657056	0.546676	0.79751	0.829042
cg27363558	1.12127	0.169711	0.131693	0.145713	0.142678	0.133648	0.116779	0.160895	0.167121	0.125305	0.294535	0.163665	0.168892	0.170556	0.175589	0.124349	0.165789	0.182731	0.119574	0.130605	0.144261	0.151709	0.117149	0.140426	0.134743	0.291465	0.238532	0.247793	0.263938	0.460345	0.381376	0.405635	0.289361	0.38568	0.24707	0.364783	0.210122	0.35253	0.404128	0.201387	0.216914	0.233692	0.176397	0.337035	0.263051	0.207722	0.18637	0.422167	0.400766
cg04391718	1.11954	0.227993	0.20276	0.252453	0.227824	0.188859	0.22106	0.205733	0.187392	0.242312	0.428685	0.227211	0.192054	0.208584	0.259239	0.222996	0.272969	0.197223	0.27666	0.210576	0.253678	0.219379	0.218357	0.127155	0.233659	0.322308	0.292288	0.419532	0.36844	0.641524	0.537574	0.540891	0.442514	0.492201	0.333195	0.472393	0.316773	0.498166	0.559978	0.356226	0.309196	0.321611	0.252196	0.48518	0.296569	0.359811	0.235541	0.413878	0.479453
cg14166197	1.11914	0.763333	0.779724	0.748681	0.775	0.771389	0.782231	0.706169	0.714071	0.770872	0.857302	0.786333	0.740738	0.729989	0.7503	0.747074	0.77697	0.741914	0.747981	0.77436	0.777531	0.793501	0.769986	0.729209	0.729459	0.824356	0.788554	0.838179	0.806159	0.890402	0.898837	0.912613	0.893981	0.89534	0.846181	0.912091	0.820375	0.870195	0.918785	0.849448	0.784093	0.793288	0.805875	0.905872	0.820803	0.83979	0.790829	0.904941	0.912466
cg13931640	1.11912	0.896226	0.785025	0.857071	0.926823	0.843076	0.850193	0.871442	0.840576	0.816434	0.906235	0.833278	0.906223	0.861287	0.817454	0.819629	0.896737	0.857633	0.893519	0.797601	0.845591	0.785828	0.882875	0.740783	0.884604	0.935064	0.868364	0.923731	0.882824	0.926425	0.922849	0.93354	0.876463	0.874969	0.90402	0.930747	0.92558	0.905078	0.900199	0.931722	0.927879	0.916417	0.902127	0.891228	0.924224	0.923806	0.880584	0.919797	0.941295
cg13158272	1.11901	0.351153	0.28632	0.341505	0.382911	0.372111	0.416654	0.267612	0.317825	0.318561	0.516785	0.337417	0.436694	0.360065	0.332581	0.342532	0.261469	0.376218	0.274222	0.314184	0.404151	0.356526	0.354988	0.228662	0.292413	0.512752	0.413158	0.497256	0.435921	0.651226	0.632718	0.712319	0.519813	0.632201	0.485954	0.645602	0.407505	0.622243	0.566042	0.432807	0.348024	0.437621	0.386105	0.539907	0.445679	0.47775	0.367874	0.646849	0.704049
cg07847030	1.11747	0.620821	0.676662	0.619877	0.657876	0.667418	0.664164	0.560869	0.644498	0.683257	0.836447	0.659978	0.686037	0.740965	0.623496	0.660512	0.654526	0.669088	0.675673	0.621618	0.617178	0.639638	0.583212	0.456157	0.615162	0.787402	0.701458	0.789995	0.815921	0.867751	0.828829	0.832125	0.815285	0.82629	0.71723	0.830134	0.71323	0.845428	0.863661	0.782307	0.666891	0.725102	0.733664	0.861402	0.767371	0.808143	0.624077	0.807361	0.852728
cg00848594	1.11734	0.337909	0.294007	0.335093	0.339121	0.394567	0.343933	0.314173	0.342507	0.366495	0.582345	0.346845	0.382929	0.31448	0.351801	0.453987	0.327952	0.359286	0.349067	0.336512	0.342043	0.423169	0.375354	0.207471	0.425949	0.582677	0.432944	0.532964	0.477121	0.720202	0.537006	0.69906	0.557787	0.646318	0.528133	0.655756	0.452616	0.563868	0.574451	0.478714	0.557731	0.506157	0.422649	0.630994	0.438133	0.370198	0.387446	0.552129	0.657754
cg09290175	1.11689	0.716401	0.626142	0.664453	0.775572	0.703778	0.674646	0.670516	0.675314	0.612015	0.86896	0.697255	0.667281	0.703133	0.695724	0.690429	0.707345	0.680441	0.660039	0.673318	0.715056	0.68929	0.730164	0.539226	0.66235	0.823709	0.766435	0.771008	0.711782	0.898657	0.872642	0.888195	0.839703	0.84465	0.779309	0.874302	0.754522	0.871762	0.856811	0.795828	0.750605	0.77479	0.741698	0.826119	0.799731	0.773727	0.699697	0.860211	0.901428
cg10575376	1.11676	0.318279	0.254685	0.273588	0.20806	0.23587	0.191541	0.14075	0.119777	0.225814	0.13924	0.161917	0.256561	0.172407	0.194998	0.185185	0.142771	0.251348	0.277218	0.210308	0.160288	0.211601	0.168227	0.0720288	0.225591	0.317086	0.380347	0.416072	0.365382	0.318755	0.220099	0.381678	0.35015	0.255122	0.403347	0.233108	0.344539	0.262139	0.358885	0.297388	0.401267	0.311182	0.27825	0.270745	0.469445	0.386381	0.347292	0.374529	0.363685
cg19700035	1.11528	0.609566	0.45616	0.503354	0.694855	0.561702	0.57162	0.641699	0.666539	0.599176	0.783247	0.729017	0.65507	0.573336	0.672235	0.671904	0.582804	0.518542	0.64322	0.528745	0.656862	0.723299	0.605581	0.515138	0.682193	0.749475	0.753813	0.761244	0.536326	0.880965	0.868181	0.777289	0.828106	0.842309	0.834787	0.782748	0.779577	0.798995	0.852921	0.686633	0.768319	0.751063	0.690705	0.816038	0.635517	0.686182	0.652196	0.831063	0.844127
cg17814481	1.1143	0.294425	0.293108	0.312125	0.364775	0.332526	0.336741	0.26913	0.229174	0.320427	0.618879	0.340357	0.358541	0.346898	0.285917	0.297692	0.352763	0.316429	0.35306	0.249699	0.331155	0.351947	0.372804	0.145227	0.309104	0.553458	0.405301	0.468825	0.4563	0.694671	0.661455	0.677441	0.496308	0.623027	0.456537	0.576627	0.411625	0.543035	0.584038	0.450677	0.43567	0.472127	0.354657	0.555039	0.379838	0.439353	0.294515	0.543877	0.609695
cg18405260	1.11294	0.818727	0.734363	0.737353	0.845805	0.776729	0.813731	0.805316	0.807088	0.761033	0.900428	0.795661	0.84298	0.799597	0.837276	0.849968	0.829102	0.785557	0.763093	0.779215	0.832799	0.818214	0.786248	0.642849	0.797058	0.878362	0.789502	0.853381	0.856449	0.942056	0.907607	0.929509	0.900954	0.923653	0.852099	0.913914	0.850635	0.943562	0.918724	0.828839	0.853361	0.867793	0.843464	0.895383	0.898028	0.870842	0.82761	0.911604	0.924896
cg05917988	1.11198	0.0675621	0.0736775	0.0788027	0.0814371	0.0895184	0.0861453	0.0799732	0.0730569	0.0603339	0.229028	0.0715759	0.0796665	0.0873966	0.0738616	0.0894516	0.0965101	0.086725	0.0807958	0.0742551	0.0866169	0.0737942	0.0930828	0.0762459	0.0820527	0.112688	0.13796	0.13424	0.147871	0.299761	0.229621	0.207553	0.225712	0.239006	0.12729	0.247751	0.118978	0.273367	0.235453	0.111	0.147991	0.129657	0.122838	0.219936	0.135202	0.126481	0.132104	0.252416	0.24073
cg08529481	1.1109	0.57517	0.542581	0.58919	0.659548	0.626678	0.576225	0.55582	0.585357	0.547174	0.746955	0.608414	0.639952	0.609617	0.6072	0.627468	0.598584	0.577826	0.599067	0.573994	0.64051	0.599295	0.607132	0.470983	0.615625	0.785247	0.661442	0.686416	0.617599	0.858716	0.80007	0.859974	0.774673	0.800179	0.733187	0.831947	0.697186	0.857981	0.812193	0.663311	0.676597	0.669298	0.670014	0.806797	0.760388	0.686243	0.599943	0.824239	0.858818
cg14720543	1.11057	0.454227	0.418643	0.446109	0.502527	0.409648	0.533797	0.361979	0.369871	0.433782	0.65794	0.471655	0.490546	0.445613	0.422042	0.442623	0.462924	0.46157	0.482823	0.4526	0.472746	0.480738	0.492331	0.318896	0.45799	0.608764	0.533035	0.584281	0.592682	0.762854	0.761699	0.718587	0.710948	0.703125	0.534182	0.695101	0.546235	0.767414	0.682902	0.57731	0.564536	0.588179	0.532011	0.668274	0.550842	0.606602	0.485994	0.783184	0.778795
cg23222604	1.11044	0.338798	0.294524	0.348191	0.371217	0.323726	0.360037	0.281423	0.273351	0.293659	0.555734	0.311431	0.316222	0.352937	0.313771	0.35495	0.302198	0.348812	0.288362	0.266281	0.340563	0.324016	0.343682	0.179062	0.339706	0.507184	0.434195	0.4809	0.417134	0.6292	0.621438	0.663705	0.558494	0.563497	0.491628	0.601206	0.401047	0.63802	0.586637	0.422005	0.401861	0.456585	0.403145	0.535301	0.476622	0.418799	0.341178	0.627126	0.698653
cg10586883	1.10824	0.558307	0.50536	0.535265	0.576754	0.543689	0.596928	0.497405	0.507342	0.503796	0.770739	0.533227	0.568632	0.518839	0.525308	0.519262	0.574245	0.547651	0.493213	0.49779	0.610271	0.569619	0.561526	0.363509	0.512817	0.70424	0.637254	0.681206	0.612873	0.851658	0.794623	0.796828	0.75911	0.770638	0.678781	0.817384	0.611826	0.79692	0.764109	0.654537	0.623154	0.615995	0.623274	0.698523	0.699756	0.675196	0.576938	0.777703	0.826368
cg10330187	1.10696	0.793719	0.809106	0.815593	0.794569	0.786612	0.786556	0.827903	0.799222	0.819761	0.888189	0.779747	0.776318	0.805222	0.763692	0.818102	0.845866	0.797071	0.782136	0.790576	0.829037	0.804764	0.780572	0.863112	0.780308	0.8826	0.855183	0.853897	0.853327	0.916952	0.903043	0.916695	0.883776	0.914446	0.861687	0.912353	0.891853	0.915274	0.930017	0.846653	0.896175	0.845643	0.854928	0.920956	0.801578	0.858679	0.837147	0.912083	0.928113
cg11358114	1.10556	0.645603	0.668671	0.753035	0.699423	0.697267	0.689474	0.630165	0.661847	0.695807	0.853469	0.667086	0.72998	0.754018	0.649638	0.611412	0.797417	0.737501	0.735013	0.667641	0.7336	0.736363	0.647923	0.718427	0.675754	0.827162	0.776504	0.800377	0.784154	0.837503	0.829058	0.881504	0.871674	0.877253	0.781909	0.908939	0.722163	0.888832	0.857682	0.804915	0.773418	0.757275	0.781248	0.813878	0.817624	0.822697	0.713176	0.882684	0.912262
cg15068318	1.10549	0.368186	0.448182	0.421752	0.431065	0.40254	0.455872	0.430752	0.372291	0.394209	0.713251	0.44392	0.35662	0.449928	0.368208	0.47418	0.435687	0.412067	0.358511	0.423008	0.466299	0.387304	0.461852	0.351914	0.401843	0.499001	0.59119	0.517671		0.815432	0.728703	0.729766	0.676177	0.664066	0.564028	0.670711	0.604866	0.694101	0.671029	0.521678	0.606733	0.573865	0.521343	0.586891	0.584371	0.506075	0.411263	0.688698	0.778002
cg01495332	1.1051	0.53022	0.512177	0.52482	0.508533	0.568988	0.570515	0.391694	0.46663	0.600996	0.795427	0.503693	0.502944	0.512178	0.458716	0.469768	0.552324	0.641217	0.518124	0.493031	0.600044	0.57952	0.502849	0.381945	0.518118	0.644974	0.602472	0.655383	0.657408	0.751861	0.789392	0.805336	0.679562	0.809449	0.617548	0.787791	0.631745	0.783757	0.761534	0.640338	0.634917	0.598445	0.657917	0.759099	0.678659	0.675189	0.587409	0.786989	0.819401
cg26332926	1.10454	0.3768	0.3603	0.364764	0.454417	0.420793	0.457271	0.296087	0.372514	0.398876	0.606619	0.429498	0.416674	0.431603	0.33411	0.392427	0.369867	0.41274	0.369339	0.347193	0.434627	0.447865	0.381876	0.167433	0.380702	0.590774	0.498407	0.540547	0.531849	0.740878	0.632435	0.689836	0.612843	0.631346	0.535332	0.669756	0.50783	0.601194	0.696608	0.489498	0.437393	0.506084	0.50644	0.674115	0.50503	0.50073	0.356301	0.680678	0.746062
cg24200960	1.10382	0.801319	0.657392	0.669977	0.659803	0.742553	0.703824	0.608453	0.741356	0.79001	0.918562	0.66813	0.629122	0.649813	0.624158	0.663858	0.662335	0.681291	0.62449	0.655008	0.796133	0.743604	0.718151	0.705424	0.67694	0.854869	0.785876	0.749623	0.714826	0.910214	0.808224	0.850412	0.84133	0.839512	0.779542	0.876881	0.737824	0.879144	0.874308	0.707251	0.802914	0.949356	0.815442	0.883954	0.830677	0.771177	0.777103	0.851354	0.880014
cg25338563	1.10337	0.322287	0.252198	0.316079	0.34865	0.31833	0.346876	0.293442	0.289853	0.323452	0.5774	0.337559	0.369334	0.344307	0.318252	0.311742	0.298784	0.294333	0.251921	0.230147	0.347826	0.324818	0.32158	0.14018	0.321573	0.492973	0.438702	0.461961	0.437088	0.730648	0.539726	0.652682	0.55095	0.581421	0.460197	0.576965	0.370182	0.56198	0.588009	0.438611	0.415538	0.413569	0.380915	0.517173	0.468555	0.404539	0.28078	0.596603	0.676571
cg00191052	1.10283	0.415531	0.361499	0.426254	0.487938	0.460047	0.434759	0.438404	0.421086	0.406873	0.696988	0.485597	0.451391	0.456079	0.418428	0.450209	0.490578	0.43469	0.418195	0.440697	0.497558	0.487306	0.486163	0.274558	0.523337	0.653339	0.598326	0.605619	0.553118	0.75838	0.708495	0.729922	0.664258	0.698295	0.703691	0.70892	0.508336	0.647336	0.705275	0.604469	0.576089	0.582618	0.461517	0.692509	0.57399	0.56537	0.364765	0.671986	0.729466
cg07807373	1.10253	0.513051	0.449461	0.477658	0.518097	0.465432	0.485273	0.255467	0.444499	0.480902	0.685774	0.521272	0.465908	0.455312	0.48502	0.474407	0.489549	0.522072	0.54468	0.49695	0.510342	0.500473	0.513647	0.36716	0.211457	0.695488	0.603533	0.622263	0.579537	0.80186	0.742163	0.774222	0.649345	0.739608	0.515437	0.753131	0.561148	0.717639	0.739834	0.594556	0.598592	0.556976	0.604235	0.713088	0.588553	0.567403	0.456991	0.74504	0.750462
cg09901201	1.10251	0.840775	0.800721	0.772128	0.797504	0.802076	0.807599	0.768034	0.809412	0.761056	0.826654	0.741636	0.786891	0.790251	0.768055	0.799592	0.788072	0.819036	0.810193	0.82503	0.816868	0.839885	0.850711	0.744594	0.832492	0.850773	0.83004	0.84859	0.822649	0.914782	0.915941	0.9029	0.906059	0.906872	0.855817	0.914216	0.829205	0.912056	0.909925	0.838195	0.826908	0.844603	0.848956	0.88744	0.861105	0.855102	0.859805	0.903708	0.933892
cg05760765	1.10242	0.328892	0.295879	0.359791	0.494982	0.328407	0.359873	0.308074	0.320194	0.257461	0.456626	0.265493	0.474496	0.312599	0.310075	0.401309	0.342427	0.244761	0.309037	0.288316	0.454665	0.461226	0.43941	0.264359	0.320846	0.566841	0.464457	0.486166	0.506272	0.747261	0.644115	0.666153	0.577995	0.633942	0.420261	0.64366	0.474931	0.655431	0.633757	0.337743	0.48376	0.48622	0.353675	0.535566	0.474184	0.448529	0.376663	0.555442	0.676623
cg19756042	1.10123	0.730929	0.806647	0.742815	0.757032	0.742368	0.797228	0.80672	0.664528	0.602925	0.725047	0.753294	0.755379	0.6874	0.705805	0.761343	0.689138	0.7974	0.759607	0.774038	0.757795	0.733383	0.697612	0.751914	0.740592	0.841031	0.778199	0.837171	0.791952	0.824735	0.790653	0.87989	0.84959	0.853969	0.774772	0.854506	0.838292	0.883333	0.886063	0.868534	0.836184	0.779388	0.742841	0.863689	0.778113	0.779336	0.80319	0.846254	0.888997
cg18707191	1.10101	0.580743	0.470253	0.518472	0.572684	0.529891	0.55707	0.430471	0.449248	0.515038	0.755352	0.534261	0.571597	0.511589	0.560658	0.511813	0.510561	0.56208	0.502721	0.503459	0.528826	0.558103	0.48514	0.287577	0.564315	0.676606	0.611761	0.604929	0.61681	0.787369	0.763373	0.779525	0.730881	0.771683	0.633061	0.784564	0.610665	0.756116	0.781444	0.621113	0.569089	0.63127	0.606433	0.747728	0.644576	0.665136	0.529027	0.791636	0.81738
cg02674465	1.10018	0.78407	0.760711	0.753814	0.726085	0.778888	0.766531	0.717255	0.724743	0.782203	0.901468	0.760441	0.745563	0.729483	0.718066	0.736179	0.794531	0.753292	0.752014	0.736616	0.755007	0.795388	0.744971	0.733948	0.701385	0.815657	0.830411	0.858447	0.804275	0.886507	0.871113	0.8976	0.876706	0.915507	0.826795	0.92982	0.779484	0.918488	0.913924	0.836607	0.802799	0.792977	0.825146	0.897081	0.82879	0.83197	0.780094	0.853821	0.921621
cg01643090	1.09903	0.645087	0.622231	0.645565	0.685386	0.52492	0.721413	0.618625	0.623887	0.534896	0.822625	0.614872	0.646042	0.547983	0.594057	0.591415	0.646732	0.591664	0.611597	0.643219	0.724321	0.605362	0.673157	0.567311	0.649744	0.831023	0.699967	0.738599	0.697788	0.878165	0.863725	0.827151	0.811369	0.850513	0.681446	0.84506	0.800174	0.822207	0.809746	0.698817	0.791554	0.724958	0.698697	0.77956	0.729501	0.698442	0.67997	0.819974	0.867908
cg13163420	1.09892	0.727436	0.739223	0.717374	0.707607	0.774522	0.760714	0.695041	0.718449	0.724033	0.8853	0.724062	0.691196	0.708718	0.700663	0.764555	0.756736	0.724084	0.694713	0.694429	0.735491	0.736096	0.750619	0.729317	0.689349	0.827374	0.819117	0.817234	0.805599	0.890649	0.883958	0.885382	0.864591	0.892356	0.853434	0.90257	0.801589	0.91163	0.898138	0.798317	0.806816	0.761488	0.771402	0.870842	0.804629	0.820314	0.778991	0.851204	0.905313
cg09337852	1.09864	0.247036	0.251993	0.250606	0.210412	0.234688	0.300489	0.228626	0.197316	0.250416	0.515493	0.251539	0.294771	0.252174	0.267973	0.274331	0.283043	0.267831	0.260491	0.216618	0.378607	0.3038	0.271766	0.14609	0.369903	0.484089	0.40843	0.410408	0.389058	0.638246	0.546044	0.56908	0.462289	0.541341	0.383662	0.472902	0.369126	0.441201	0.526926	0.455981	0.38657	0.317406	0.276268	0.453413	0.350615	0.34967	0.279024	0.488722	0.64515
cg01305625	1.09819	0.49302	0.416961	0.474376	0.523234	0.44759	0.530607	0.435521	0.427849	0.431701	0.695259	0.455562	0.499645	0.497169	0.496801	0.542292	0.473166	0.457735	0.418026	0.41677	0.523408	0.465925	0.489523	0.35078	0.486893	0.666926	0.561262	0.615395	0.567408	0.807597	0.762574	0.760812	0.693945	0.725023	0.626394	0.751221	0.548102	0.717026	0.752689	0.583976	0.595008	0.603876	0.506293	0.695169	0.587763	0.565008	0.457592	0.750358	0.793774
cg10606835	1.09704	0.786779	0.772511	0.766627	0.768661	0.789578	0.832604	0.789083	0.742313	0.805898	0.905875	0.761276	0.740331	0.794285	0.760515	0.795542	0.788961	0.758592	0.750843	0.812351	0.824002	0.809401	0.865283	0.821295	0.797816	0.877315	0.856236	0.849716	0.843212	0.937585	0.921114	0.917321	0.88665	0.900972	0.864347	0.910485	0.87021	0.911206	0.909989	0.863811	0.883883	0.806194	0.849823	0.898665	0.84295	0.861335	0.831658	0.907796	0.928749
cg00050482	1.0961	0.219035	0.242008	0.177127	0.238291	0.200388	0.279256	0.217753	0.185938	0.258165	0.437808	0.215899	0.2585	0.234938	0.217266	0.238182	0.283774	0.232352	0.231161	0.193954	0.26243	0.218089	0.251774	0.147937	0.229496	0.365745	0.332875	0.445226	0.427309	0.604849	0.41757	0.566744	0.44991	0.463772	0.358659	0.439349	0.317115	0.441083	0.506185	0.342251	0.384796	0.31036	0.269969	0.443758	0.329955		0.286975	0.418211	0.474135
cg01157004	1.09523	0.627568	0.608241	0.599262	0.647208	0.630282	0.650946	0.619087	0.605636	0.646572	0.761325	0.638649	0.641478	0.608934	0.618671	0.605866	0.662038	0.624913	0.662375	0.608994	0.647275	0.611885	0.585547	0.473209	0.587524	0.719067	0.690746	0.740183	0.703174	0.804509	0.776077	0.840298	0.811731	0.864034	0.701227	0.827795	0.721887	0.858377	0.849446	0.641241	0.731803	0.71615	0.743915	0.807268	0.755503	0.714768	0.687822	0.824405	0.805449
cg27038198	1.09403	0.768605	0.830769	0.749789	0.785658	0.76067	0.785204	0.731522	0.719606	0.66753	0.774973	0.795288	0.737673	0.779076	0.724014	0.730691	0.771805	0.772712	0.793478	0.750247	0.806949	0.721024	0.749796	0.739942	0.783091	0.854127	0.82782	0.839535	0.80067	0.845645	0.825831	0.844541	0.866526	0.871262	0.804354	0.893502	0.832581	0.812243	0.869776	0.807192	0.832871	0.835704	0.810659	0.909091	0.839544	0.827753	0.80146	0.810127	0.88266
cg00042837	1.09377	0.307487	0.283758	0.355165	0.389203	0.349571	0.342211	0.255948	0.301584	0.303391	0.504762	0.329212	0.373366	0.370914	0.386022	0.292456	0.305609	0.36375	0.315568	0.321555	0.390327	0.323441	0.351698	0.130883	0.328757	0.474336	0.415995	0.453124	0.462539	0.638033	0.644752	0.665107	0.584307	0.590325	0.461034	0.620719	0.444221	0.621818	0.533023	0.466242	0.395241	0.437926	0.395113	0.473109	0.487614	0.447526	0.283674	0.650625	0.655247
cg04737114	1.09353	0.195864	0.204551	0.265729	0.187523	0.263877	0.251728	0.213094	0.21497	0.419347	0.461405	0.202456	0.276779	0.2548	0.210053	0.262826	0.24655	0.274101	0.281113	0.24675	0.296455	0.304765	0.282267	0.157811	0.253202	0.382	0.342868	0.39379	0.49341	0.530755	0.565343	0.569313	0.418639	0.496764	0.402222	0.474096	0.307456	0.466592	0.58291	0.386472	0.481909	0.299816	0.252847	0.585765	0.301271	0.326332	0.28873	0.388195	0.530386
cg15841728	1.09336	0.700685	0.667931	0.727714	0.664935	0.716929	0.703195	0.630577	0.665681	0.674117	0.829711	0.651216	0.678304	0.660866	0.697841	0.642894	0.615453	0.732014	0.66673	0.682364	0.731721	0.710939	0.670436	0.566468	0.672196	0.750965	0.7032	0.751445	0.794795	0.89373	0.859429	0.863972	0.848738	0.840355	0.802549	0.859037	0.73761	0.881531	0.877849	0.761462	0.729523	0.74411	0.76027	0.865619	0.715431	0.799588	0.719859	0.884176	0.89474
cg07086179	1.09313	0.738925	0.768928	0.677694	0.757968	0.706451	0.751843	0.696027	0.710408	0.672868	0.91	0.681064	0.737108	0.68161	0.668571	0.705182	0.780113	0.718934	0.677358	0.681394	0.737051	0.744013	0.724149	0.686317	0.780291	0.828025	0.781852	0.830212	0.818037	0.918358	0.885532	0.883627	0.871548	0.879316	0.823907	0.914043	0.80932	0.898362	0.887325	0.796883	0.769925	0.757362	0.82751	0.883578	0.785725	0.802603	0.68783	0.843351	0.913483
cg19341309	1.09302	0.696541	0.705574	0.660965	0.698	0.695211	0.704513	0.638211	0.64809	0.628107	0.839226	0.645665	0.687088	0.694279	0.708175	0.640347	0.652991	0.68275	0.643651	0.596145	0.73192	0.645439		0.573079	0.738852	0.797654	0.736641	0.796588	0.664084	0.875454	0.838078	0.879642	0.820615	0.86294	0.796834	0.891495	0.764495	0.904834	0.868306	0.74244	0.747073	0.734643	0.765157	0.852515	0.786165	0.805142	0.678416	0.852759	0.888457
cg09386376	1.09262	0.483821	0.457157	0.377383	0.495282	0.5197		0.405135	0.490231	0.575764	0.750326	0.490372	0.358944	0.278654	0.439372	0.418012	0.4695	0.552287	0.42669	0.457362	0.47688	0.350176	0.50552	0.364386	0.466636	0.653809	0.610782	0.620664	0.652615	0.783602	0.710994	0.765718	0.684862	0.632703	0.714064	0.610732	0.553647	0.771585	0.697762	0.470967	0.47726	0.595726	0.469133	0.626645	0.535988	0.612828	0.554393	0.755519	0.750437
cg00523012	1.09122	0.263739	0.167085	0.2052	0.288576	0.231291	0.220991	0.234448	0.190245	0.197722	0.141065	0.172927	0.326507	0.19636	0.226862	0.147574	0.18527	0.160864	0.130048	0.176366	0.179051	0.166636	0.165187	0.0485571	0.249026	0.443528	0.349868	0.354387	0.278536	0.385742	0.396558	0.397496	0.266586	0.211719	0.415648	0.381659	0.325153	0.255383	0.287278	0.335173	0.319252	0.350996	0.237862	0.249705	0.40404	0.326999	0.206675	0.341746	0.421492
cg03844506	1.09006	0.0328246	0.0225447	0.0405797	0.0300682	0.0228648	0.0399706	0.0317413	0.0313595	0.0318925	0.0354591	0.0318487	0.0295716	0.0343758	0.0290283	0.0375529	0.0419314	0.0243848	0.0284039	0.0369432	0.0346681	0.0302766	0.0299425	0.0384017	0.0356734	0.0570197	0.0625375	0.074363	0.050398	0.0655598	0.130885	0.0824046	0.0696073	0.0893855	0.0593594	0.0730509	0.0687779	0.0776791	0.10722	0.0670253	0.0999519	0.0970107	0.0592332	0.106163	0.0551994	0.0563102	0.0812675	0.0698594	0.0701043
cg09900371	1.08937	0.709664	0.697521	0.688575	0.678453	0.689116	0.748062	0.657504	0.68136	0.694311	0.867603	0.695696	0.661504	0.6904	0.646822	0.714966	0.752567	0.696854	0.615548	0.651336	0.67902	0.710346	0.702161	0.743722	0.645603	0.820341	0.768333	0.798257	0.749015	0.885942	0.907185	0.881049	0.856614	0.845434	0.818638	0.880161	0.761891	0.883976	0.867342	0.784294	0.796681	0.71815	0.755659	0.882793	0.755293	0.782785	0.738923	0.839696	0.888222
cg03057173	1.08865	0.887898	0.849444	0.831574	0.82104	0.83168	0.898924	0.772541	0.768116	0.854386	0.85453	0.82826	0.794931	0.799398	0.734541	0.791621	0.855675	0.83428	0.803116	0.796709	0.859103	0.877287	0.818895	0.757737	0.844909	0.915208	0.865717	0.913329	0.878513	0.897771	0.888187	0.90783	0.878894	0.869044	0.872488	0.923177	0.86431	0.849182	0.873103	0.908995	0.877448	0.874649	0.899168	0.85347	0.920551	0.947543	0.900957	0.886364	0.918287
cg12561776	1.08783	0.763245	0.683467	0.752331	0.79892	0.73836	0.76089	0.750938	0.736487	0.697392	0.809233	0.78463	0.779917	0.724241	0.743377	0.776723	0.731789	0.68801	0.808444	0.690048	0.797629	0.748433	0.680662	0.557656	0.795729	0.844135	0.784115	0.79768	0.775057	0.900109	0.890126	0.869938	0.891014	0.852992	0.775794	0.887129	0.79448	0.847751	0.875046	0.812239	0.830913	0.916046	0.819151	0.850823	0.822219	0.786411	0.816007	0.874407	0.860712
cg13418804	1.08681	0.958157	0.875302	0.910208	0.962731	0.887186	0.943644	0.94125	0.928473	0.924186	0.883989	0.945947	0.94914	0.93821	0.944767	0.943215	0.90899	0.852897	0.944643	0.940009	0.915427	0.871584	0.921892	0.811732	0.929485	0.965144	0.951874	0.966524	0.952299	0.948921	0.954304	0.94856	0.945684	0.943843	0.968199	0.948908	0.972773	0.950767	0.958262	0.968081	0.968614	0.969969	0.958724	0.958535	0.964541	0.965399	0.95379	0.971273	0.946973
cg16399511	1.08646	0.68418	0.677719	0.648431	0.638229	0.675507	0.680514	0.639246	0.653755	0.622856	0.861975	0.700934	0.618428	0.707799	0.590833	0.649197	0.711404	0.661365	0.596845	0.575022	0.633694	0.653983	0.704725	0.730194	0.605526	0.828359	0.769126	0.78038	0.747838	0.874902	0.836266	0.843262	0.792593	0.842577	0.791886	0.870879	0.758111	0.802666	0.867726	0.784651	0.795098	0.657137	0.682508	0.878384	0.737329	0.755014	0.727462	0.82266	0.895059
cg22211672	1.08642	0.308743	0.302042	0.318685	0.384452	0.353137	0.355642	0.374105	0.338629	0.384117	0.6219	0.362481	0.409561	0.34115	0.366084	0.402417	0.398533	0.338586	0.410927	0.244957	0.429519	0.360453	0.424498	0.235392	0.35629	0.600825	0.480587	0.483081	0.523954	0.786668	0.560857	0.681764	0.591906	0.66146	0.513158	0.627836	0.472946	0.576551	0.694087	0.453341	0.478316	0.436137	0.39907	0.647286	0.464466	0.429781	0.368348	0.589335	0.694234
cg17110586	1.0862	0.0860706	0.0877247	0.0908473	0.0978816	0.0846906	0.113325	0.0987466	0.10393	0.0916481	0.229549	0.101121	0.103636	0.110926	0.104543	0.11634	0.101974	0.111215	0.0943433	0.0842946	0.110565	0.0847523	0.105118	0.115294	0.0881303	0.138413	0.149522	0.177155	0.166972	0.349791	0.271342	0.224102	0.246694	0.27687	0.144767		0.133666	0.303419	0.339981	0.135817	0.159422	0.157465	0.162504	0.291097	0.158194	0.162465	0.181594	0.279662	0.241755
cg07676145	1.0862	0.457708	0.455598	0.492052	0.519478	0.509532	0.535403	0.449516	0.467049	0.435448	0.778732	0.50485	0.48386	0.505827	0.477599	0.488872	0.552143	0.568316	0.472725	0.424477	0.509036	0.531022	0.514813	0.350802	0.494658	0.672888	0.594819	0.669365	0.582803	0.750339	0.761468	0.755065	0.717747	0.691049	0.664573	0.783315	0.575075	0.779649	0.76195	0.628074	0.581206	0.591317	0.577069	0.713901	0.633637	0.637951	0.51775	0.743665	0.77822
cg27048067	1.08537	0.788687	0.722926	0.685906	0.712977	0.767671	0.728483	0.720403	0.801327	0.778321	0.92005	0.682661	0.757293	0.746903	0.688618	0.696933	0.745283	0.752032	0.809103	0.686711	0.720707	0.84761	0.742114	0.674037	0.79466	0.818303	0.773167	0.824209	0.846935	0.928604	0.898789	0.896713	0.883063	0.854881	0.798864	0.910161	0.862353	0.884964	0.889638	0.82493	0.859425	0.783828	0.81268	0.884346	0.812374	0.84735	0.761653	0.893478	0.913616
cg15970666	1.0841	0.0775234	0.0427214	0.0761007	0.0836502	0.0525466	0.0670828	0.0928851	0.0561132	0.0636744	0.100068	0.0684417	0.100882	0.0946638	0.0592634	0.106471	0.0656308	0.0871391	0.123092	0.0923314	0.0912406	0.0839974	0.0861762	0.078898	0.102957	0.25241	0.192643	0.172426	0.179967	0.19063	0.153334	0.180111	0.169319	0.141177	0.182764		0.16607	0.109755	0.181299	0.177736	0.186845	0.161005	0.0882419	0.189477	0.152824	0.133796	0.134503	0.130932	0.221724
cg18136895	1.084	0.917491	0.90842	0.907857	0.917429	0.902853	0.898547	0.918761	0.913371	0.947427	0.943712	0.942149	0.93143	0.885522	0.86266	0.92327	0.94409	0.885613	0.935117	0.922476	0.914391	0.887675	0.928426	0.939632	0.889779	0.96654	0.949788	0.953839	0.959952	0.942358	0.947598	0.953698	0.948561	0.946911	0.964039	0.943399	0.957577	0.946724	0.942345	0.966045	0.958483	0.946913	0.950782	0.960125	0.93973	0.953614	0.944979	0.924911	0.963306
cg08156531	1.08399	0.738536	0.698314	0.731102	0.816962	0.742743	0.753587	0.768354	0.778935	0.745438	0.901666	0.721404	0.813382	0.769016	0.765451	0.780624	0.821958	0.753441	0.804122	0.715539	0.783988	0.779684	0.825394	0.653155	0.782834	0.850067	0.801479	0.86509	0.845333	0.901223	0.885723	0.871654	0.881829	0.902377	0.850497	0.879136	0.840572	0.913353	0.928532	0.842895	0.859527	0.840221	0.820501	0.900301	0.863882	0.825393	0.834791	0.909995	0.915933
cg07827420	1.08364	0.603127	0.527364	0.537744	0.63814	0.563614	0.586978	0.589782	0.531206	0.540145	0.807252	0.560404	0.613826	0.572868	0.58698	0.601578	0.620345	0.61694	0.575379	0.518397	0.604918	0.588484	0.596845	0.441724	0.572632	0.732444	0.671696	0.734607	0.663518	0.847546	0.830244	0.823163	0.762243	0.817668	0.694285	0.813349	0.665972	0.79054	0.81483	0.716879	0.689763	0.693814	0.620847	0.82066	0.67795	0.701013	0.549139	0.802416	0.830349
cg02215560	1.08334	0.786837	0.77561	0.771691	0.747767	0.788059	0.796034	0.833989	0.788347	0.830089	0.919031	0.797308	0.739992	0.802659	0.733382	0.785949	0.811958	0.751635	0.746202	0.768878	0.789781	0.807491	0.841737	0.842143	0.800559	0.886734	0.875579	0.843355	0.849589	0.92887	0.917362	0.919468	0.884924	0.9215	0.881619	0.911555	0.857323	0.918694	0.918125	0.841662	0.868326	0.809532	0.846062	0.914752	0.823846	0.85918	0.815026	0.908793	0.928619
cg13494037	1.08313	0.778209	0.787941	0.768715	0.783047	0.785162	0.818057	0.759776	0.744243	0.715623	0.890495	0.772354	0.764417	0.755729	0.755226	0.825487	0.788519	0.770882	0.778477	0.762886	0.80341	0.819549	0.797447	0.79318	0.753473	0.871009	0.842933	0.851152	0.833478	0.90393	0.913529	0.913417	0.877515	0.916497	0.884346	0.899922	0.841662	0.911919	0.914279	0.843105	0.843724	0.825034	0.811735	0.910158	0.842655	0.868617	0.815797	0.863602	0.936263
cg03580801	1.08253	0.682262	0.651865	0.700749	0.728985	0.714344	0.720984	0.650575	0.687381	0.66834	0.883639	0.689122	0.647715	0.652806	0.628059	0.690745	0.701644	0.670828	0.659887	0.720978	0.720576	0.710001	0.765295	0.75761	0.713233	0.76015	0.783137	0.769412	0.765611	0.874732	0.909803	0.881513	0.832356	0.889733	0.806068	0.883589	0.773442	0.880042	0.861904	0.763571	0.782516	0.733643	0.779755	0.866879	0.766246	0.808325	0.769399	0.830227	0.903762
cg06057079	1.08237	0.423178	0.435281	0.430277	0.504189	0.424717	0.5005	0.398366	0.364485	0.403396	0.623875	0.444339	0.477538	0.399359	0.395498	0.402374	0.4345	0.424786	0.351462	0.338673	0.41779	0.430775	0.392984	0.210854	0.34605	0.634033	0.497423	0.550789	0.568381	0.723068	0.646367	0.707245	0.647027	0.635522	0.557266	0.693994	0.476064	0.719267	0.671214	0.491319	0.528635	0.496471	0.456606	0.67437	0.564302	0.548493	0.410499	0.640225	0.644571
cg09645993	1.08233	0.674423	0.564643	0.618861	0.766585	0.673463	0.693525	0.689812	0.70714	0.694037	0.793295	0.657155	0.750754	0.655516	0.637261	0.707855	0.68047	0.636766	0.748934	0.603457	0.699449	0.723445	0.73088	0.506966	0.740564	0.828888	0.719511	0.771747	0.73129	0.909899	0.866552	0.862631	0.84473	0.843656	0.690319	0.854836	0.838978	0.861286	0.869589	0.791041	0.796362	0.840438	0.741497	0.843124	0.728763	0.752023	0.650838	0.81751	0.870512
cg00349460	1.0822	0.592159	0.554177	0.592621	0.690492	0.576389	0.649286	0.624912	0.590888	0.530531	0.784744	0.583312	0.62668	0.580212	0.604935	0.631848	0.677782	0.572976	0.553386	0.552901	0.629277	0.580864	0.586302	0.534643	0.582666	0.706917	0.726197	0.77846	0.670834	0.866082	0.783999	0.824496	0.811499	0.818683	0.734835	0.877766	0.684899	0.822217	0.828207	0.639153	0.675687	0.706294	0.657882	0.752231	0.679783	0.670246	0.663224	0.846171	0.846197
cg15935770	1.08182	0.536315	0.461086	0.516564	0.521443	0.550505	0.593189	0.45152	0.474311	0.498939	0.734101	0.529092	0.477405	0.467102	0.503114	0.485748	0.522002	0.524744	0.48583	0.466471	0.547288	0.478219	0.528399	0.329853	0.526459	0.661419	0.65334	0.616622	0.543954	0.7859	0.760745	0.794572	0.707843	0.776185	0.669405	0.781783	0.601006	0.773641	0.760518	0.596045	0.563345	0.615329	0.596835	0.675312	0.616444	0.670099	0.538233	0.801871	0.765066
cg06416097	1.08179	0.196116	0.148084	0.157096	0.209469	0.137848	0.17434	0.106192	0.157873	0.180949	0.239296	0.199697	0.14038	0.115594	0.141651	0.166928	0.176757	0.146928	0.150116	0.131979	0.155976	0.138501	0.116445	0.0745691	0.121434	0.213834	0.238511	0.258553	0.219635	0.404606	0.327284	0.453262	0.332859	0.336988	0.323676	0.426999	0.167232	0.412466	0.374043	0.214768	0.188813	0.208804	0.201599	0.321137	0.255754	0.245473	0.165577	0.344091	0.419509
cg09533709	1.08157	0.584059	0.446776	0.527969	0.562208	0.567033	0.536083	0.531075	0.49755	0.446704	0.760619	0.579418	0.569404	0.54806	0.532132	0.559244	0.536561	0.549566	0.501667	0.587742	0.581333	0.572847	0.612598	0.436199	0.510698	0.757691	0.610971	0.648569	0.562379	0.844764	0.785208	0.753672	0.80781	0.760398	0.693153	0.801074	0.715257	0.820294	0.736964	0.603709	0.662913	0.641993	0.6269	0.693862	0.646581	0.667234	0.595953	0.817906	0.792781
cg24236839	1.08154	0.65161	0.5843	0.641912	0.629233	0.651681	0.659038	0.589983	0.592243	0.627633	0.850833	0.653951	0.635711	0.602699	0.573379	0.616825	0.662328	0.631849	0.614393	0.593337	0.680547	0.620747	0.637088	0.49774	0.642218	0.746648	0.71605	0.731718	0.715937	0.83612	0.838663	0.859635	0.808517	0.828927	0.779151	0.859765	0.665614	0.835441	0.83614	0.7066	0.709838	0.696219	0.733367	0.809747	0.73856	0.728762	0.689791	0.834039	0.889866
cg03669282	1.08111	0.421759	0.320503	0.323963	0.462118	0.415929	0.419575	0.34041	0.312981	0.325574	0.646461	0.41197	0.394638	0.406978	0.375809	0.386151	0.42077	0.413219	0.352855	0.293811	0.391693	0.413289	0.369753	0.171303	0.340126	0.580183	0.505922	0.5721	0.475662	0.736141	0.572965	0.640087	0.576584	0.645636	0.503689	0.63749	0.472403	0.755711	0.642275	0.460952	0.454458	0.474124	0.440281	0.622921	0.490189	0.52739	0.372413	0.628278	0.722559
cg16832975	1.08103	0.915228	0.81724	0.846214	0.948074	0.848718	0.89671	0.881092	0.887019	0.849834	0.836556	0.881281	0.908034	0.90639	0.926379	0.886699	0.888553	0.792889	0.879533	0.906864	0.875054	0.871699	0.891257	0.738032	0.909139	0.944853	0.935411	0.93189	0.909197	0.927623	0.928352	0.935298	0.913597	0.913085	0.939268	0.924846	0.951517	0.931403	0.938202	0.94225	0.936761	0.939289	0.944755	0.909681	0.935907	0.952725	0.905005	0.925531	0.921334
cg11481582	1.07968	0.422538	0.332419	0.388643	0.483749	0.411444	0.42915	0.377552	0.357969	0.365673	0.672589	0.449553	0.486952	0.428907	0.440163	0.45285	0.393989	0.386518	0.400554	0.344343	0.411833	0.479889	0.339147	0.204502	0.406327	0.560226	0.515276	0.541872	0.442134	0.755348	0.688654	0.766751	0.647804	0.639252	0.586215	0.727372	0.501498	0.680161	0.702185	0.460944	0.474917	0.530201	0.46883	0.614343	0.567369	0.527086	0.434692	0.691168	0.70648
cg17881007	1.07871	0.454504	0.333686	0.343455	0.398029	0.339041	0.362883	0.354796	0.301736	0.340898	0.342466	0.30951	0.330569	0.395455	0.360794	0.386595	0.375501	0.29967	0.276423	0.310723	0.313878	0.344568	0.251448	0.159598	0.304425	0.586415	0.440663	0.486678		0.408457	0.535052	0.547857	0.532624	0.460017	0.512613	0.513061	0.345395	0.384338	0.508908	0.525064	0.385522	0.443988	0.404549	0.547862	0.484194	0.529831	0.322667	0.526239	0.559826
cg00667841	1.07868	0.847666	0.851599	0.822372	0.829689	0.85627	0.842388	0.825697	0.803803	0.833148	0.851077	0.83118	0.801133	0.846681	0.798954	0.86681	0.844757	0.838857	0.787084	0.808579	0.841841	0.771635	0.782609	0.83349	0.819287	0.873163	0.889208	0.892745	0.89511	0.8874	0.926478	0.909794	0.903602	0.877584	0.878842	0.898713	0.879717	0.907796	0.921042	0.877007	0.896517	0.883554	0.873244	0.906255	0.868292	0.858752	0.872463	0.865593	0.882939
cg03970899	1.07794	0.752165	0.771791	0.747588	0.735222	0.762107	0.800022	0.687766	0.672123	0.767161	0.873152	0.740247	0.658185	0.6928	0.672695	0.72536	0.782493	0.749392	0.666025	0.642765	0.723137	0.722317	0.649906	0.679437	0.654697	0.849348	0.811087	0.846349	0.825684	0.89069	0.885743	0.885495	0.860181	0.854345	0.816357	0.896965	0.748656	0.904679	0.897286	0.756987	0.752705	0.718499	0.762158	0.874265	0.811781	0.778941	0.733732	0.859797	0.91537
cg19925872	1.07774	0.478295	0.438608	0.458537	0.499355	0.445631	0.475054	0.420185	0.423493	0.441054	0.730352	0.445888	0.508169	0.472327	0.399421	0.494414	0.469471	0.456167	0.448414	0.37216	0.49515	0.453006	0.460231	0.291537	0.509492	0.673862	0.552101	0.617763	0.592234	0.811537	0.6847	0.761078	0.666627	0.702693	0.609499	0.731034	0.53789	0.717193	0.728704	0.57681	0.533253	0.561142	0.525751	0.680389	0.586311	0.560039	0.453567	0.686911	0.801107
cg27525626	1.07767	0.540066	0.519753	0.606754	0.60119	0.561596	0.674469	0.545142	0.606906	0.421053	0.604938	0.625981	0.631231	0.61472	0.667717	0.530108	0.533077	0.551302	0.604938	0.499132	0.607375	0.542714	0.526855	0.453441	0.651364	0.744319	0.68995	0.676515	0.658387	0.727869	0.756822	0.804625	0.699683	0.764935	0.669447	0.754609	0.676621	0.753247	0.741493	0.587757	0.687044	0.767389	0.629899	0.687028	0.665922	0.68549	0.568172	0.73494	0.797474
cg14531564	1.07766	0.874977	0.8172	0.811266	0.8714	0.832269	0.823468	0.833289	0.827906	0.779088	0.866468	0.864293	0.792445	0.820804	0.802867	0.89096	0.855996	0.803697	0.73676	0.792712	0.792174	0.803516	0.876603	0.869229	0.830049	0.943341	0.917886	0.880282	0.872536	0.781528	0.909664	0.920546	0.838547	0.898389	0.933455	0.927062	0.900674	0.90788	0.918346	0.955973	0.943362	0.877985	0.898711	0.924385	0.884133	0.931737	0.811714	0.870163	0.938826
cg13350478	1.07747	0.124132	0.129027	0.138505	0.168105	0.130265	0.161058	0.142166	0.114505	0.116943	0.29226	0.143333	0.155373	0.143974	0.110246	0.143063	0.13242	0.127835	0.166154	0.0838701	0.135148	0.14357	0.118956	0.0619461	0.119421	0.270901	0.426665	0.248067	0.202719	0.433181	0.276285	0.284563	0.361256	0.296851	0.516248	0.253813	0.150581	0.23715	0.289785	0.164368	0.155662	0.172849	0.131228	0.232369	0.205198	0.195807	0.187379	0.23655	0.370215
cg07347092	1.07682	0.105638	0.14333	0.115423	0.07991	0.0844907	0.0760712	0.0388029	0.0423222	0.134033	0.0417803	0.0475423	0.07095	0.0623279	0.0461157	0.0530451	0.0614914	0.110742	0.150199	0.13908	0.0748866	0.122136	0.0484424	0.0345921	0.0714996	0.118492	0.212678	0.256356	0.168439	0.0968437	0.0890389	0.147357	0.172891	0.12723	0.194243	0.0903427	0.179947	0.116288	0.206861	0.102454	0.197329	0.130119	0.122732	0.122152	0.231715	0.227195	0.175516	0.159957	0.124481
cg16132186	1.0767	0.798748	0.745268	0.726209	0.814429	0.755234	0.793772	0.782867	0.835875	0.787818	0.895389	0.762375	0.723284	0.77217	0.766508	0.809754	0.754341	0.814007	0.796272	0.759458	0.814742	0.817464	0.837011	0.823515	0.717453	0.861453	0.834569	0.844874	0.853074	0.877718	0.922051	0.93493	0.89809	0.907987	0.850269	0.912192	0.854288	0.910176	0.913527	0.833044	0.8566	0.83526	0.833964	0.903472	0.848699	0.841043	0.815867	0.899134	0.9264
cg15129097	1.07654	0.580186	0.608004	0.611486	0.606518	0.684767	0.652642	0.604978	0.592051	0.658774	0.794616	0.617762	0.624695		0.663539	0.683141	0.640572	0.652142	0.669862	0.658979	0.645913	0.679182	0.640487	0.583316	0.543679	0.713615	0.710469	0.773499	0.733966	0.892135	0.813865	0.826601	0.805096	0.856518	0.734616	0.841074	0.691851	0.835474	0.86944	0.666975	0.730376	0.690361	0.644429	0.835038	0.715273	0.704166	0.714681	0.844587	0.86411
cg20379239	1.07533	0.370276	0.312192	0.383703	0.488972	0.393992	0.427754	0.334842	0.30536	0.473715	0.492922	0.358141	0.398527	0.386443	0.410637	0.367352	0.397497	0.376669	0.371692	0.328393	0.394238	0.411531	0.412004	0.240968	0.41069	0.614224	0.468143	0.535992	0.638984	0.548056	0.563433	0.685034	0.539727	0.666289	0.582017	0.599637	0.468686	0.546174	0.638143	0.424478	0.496026	0.433481	0.440243	0.536451	0.563721	0.604435	0.29712	0.613464	0.744442
cg09975715	1.07521	0.663646	0.674718	0.642912	0.63577	0.696393	0.704902	0.66436	0.650323	0.698178	0.870018	0.664946	0.618261	0.673734	0.636307	0.634295	0.674117	0.678776	0.659507	0.639888	0.751826	0.737745	0.718841	0.700389	0.692445	0.798013	0.751138	0.759362	0.717709	0.89699	0.859095	0.861325	0.836553	0.858955	0.795171	0.86852	0.771962	0.867141	0.86989	0.802313	0.780321	0.726552	0.724856	0.837574	0.767344	0.780376	0.758964	0.827748	0.897857
cg19862782	1.07502	0.599679	0.589053	0.580294	0.685712	0.628956	0.647951	0.611903	0.612236	0.606454	0.826782	0.648307	0.610814	0.618741	0.575257	0.654497	0.671363	0.636504	0.588132	0.566751	0.632644	0.611831	0.682133	0.605333	0.619846	0.728815	0.711519	0.713078	0.683729	0.845746	0.842279	0.795968	0.780386	0.816291	0.738813	0.84949	0.701732	0.86058	0.830241	0.688047	0.713634	0.643656	0.701706	0.828299	0.72469	0.754494	0.677656	0.809238	0.846282
cg00203913	1.07491	0.592162	0.647659	0.636772	0.539355	0.590294	0.632938	0.511194	0.574283	0.578188	0.730972	0.562864	0.611238	0.587565	0.652324	0.551739	0.644343	0.633715	0.56792	0.635624	0.593529	0.585997	0.607653	0.468715	0.551339	0.717434	0.626156	0.704364	0.702992	0.833573	0.792789	0.831096	0.810941	0.82765	0.71101	0.813876	0.679432	0.810686	0.807215	0.671666	0.665088	0.630702	0.647202	0.782767	0.75435	0.735243	0.640235	0.799515	0.837124
cg05848640	1.07439	0.793534	0.682339	0.736753	0.850097	0.6897	0.748432	0.754318	0.726958	0.734559	0.733769	0.762059	0.798578	0.723663	0.758439	0.771778	0.780544	0.690969	0.799788	0.732545	0.810069	0.728793	0.74696	0.647846	0.782443	0.87593	0.816769	0.854895	0.805803	0.864592	0.85731	0.851076	0.818233	0.812554	0.842869	0.822793	0.864487	0.8588	0.845708	0.877511	0.874863	0.904215	0.812875	0.827517	0.815049	0.819251	0.780381	0.836428	0.897756
cg01089914	1.07284	0.573793	0.506229	0.534362	0.600245	0.4686	0.545238	0.450378	0.43132	0.523984	0.428456	0.484978	0.564681	0.480554	0.44957	0.495315	0.500925	0.366586	0.492874	0.391449	0.564781	0.485352	0.456802	0.306694	0.45043	0.765541	0.642016	0.686468	0.553117	0.68135	0.602302	0.659465	0.600378	0.569045	0.646036	0.673836	0.557309	0.504517	0.569075	0.68963	0.636738	0.631611	0.557006	0.58016	0.639063	0.618321	0.60259	0.615235	0.725965
cg12016746	1.07233	0.325407	0.308441	0.302008	0.369373	0.327117	0.351289	0.337673	0.234729	0.328472	0.620705	0.41323	0.386172	0.335845	0.342697	0.360667	0.324414	0.331991	0.332865	0.294778	0.375	0.340306	0.347551	0.150713	0.325698	0.465231	0.444797	0.498393	0.468424	0.773424	0.631481	0.649175	0.561558	0.649098	0.475359	0.605284	0.454065	0.590828	0.511986	0.435878	0.398436	0.464282	0.396145	0.377677	0.448879	0.432086	0.377599	0.602844	0.695923
cg16313758	1.06869	0.52348	0.476519	0.464568	0.560404	0.443997	0.534101	0.47785	0.483726	0.512102	0.73798	0.593266	0.555176	0.50989	0.494814	0.560754	0.468789	0.508254	0.416563	0.40023	0.572356	0.460676	0.520012	0.413092	0.489438	0.678365	0.591978	0.608458	0.606661	0.772236	0.76245	0.787836	0.762301	0.758556	0.64189	0.743059	0.597548	0.747146	0.782107	0.613379	0.584045	0.659683	0.504288	0.688076	0.61998	0.679022	0.555995	0.767331	0.808685
cg09760200	1.06657	0.935842	0.910625	0.940105	0.929694	0.936692	0.926998	0.897022	0.900487	0.921934	0.924109	0.953117	0.919491	0.899342	0.903205	0.914403	0.945287	0.900855	0.889007	0.909522	0.930361	0.919819	0.905079	0.901077	0.913459	0.956525	0.954689	0.95818	0.937779	0.935954	0.936297	0.936276	0.945099	0.939067	0.963458	0.965722	0.934992	0.958515	0.946463	0.972131	0.946808	0.950568	0.94358	0.94341	0.946814	0.969919	0.958026	0.930729	0.959086
cg09129334	1.06633	0.23687	0.169385	0.260204	0.244123	0.253152	0.23205	0.254751	0.177037	0.277635	0.347749	0.25871	0.194693	0.22957	0.191325	0.258313	0.275251	0.231014	0.297017	0.222179	0.313869	0.237807	0.342118	0.15079	0.206012	0.409781	0.276486	0.410377	0.293636	0.661805	0.546582	0.566886	0.39028	0.498353	0.385899	0.376735	0.343018	0.513088	0.591016	0.2857	0.34779	0.363537	0.263958	0.370688	0.381134	0.345409	0.32	0.455565	0.40983
cg00394316	1.06621	0.0512838	0.0761229	0.0629841	0.0628207	0.0802376	0.0957314	0.0782697	0.0641683	0.0579475	0.201972	0.0473626	0.0920289	0.0634762	0.0794336	0.0685986	0.0799919	0.0885552	0.055404	0.0621186	0.0722412	0.0657353	0.0750814	0.0470332	0.047708	0.103278	0.111743	0.11166	0.144866	0.190849	0.212058	0.18717	0.154066	0.244952	0.128378	0.22568	0.0976528	0.235686	0.188846	0.0659341	0.0915386	0.142715	0.0941314	0.157201	0.150915	0.123082	0.0964683	0.214935	0.190064
cg09342325	1.06615	0.665312	0.584267	0.621906	0.81493	0.665886	0.653252	0.709469	0.69284	0.655005	0.839017	0.70926	0.741932	0.690084	0.720774	0.72995	0.690944	0.640963	0.696205	0.633025	0.735568	0.737383	0.722886	0.542574	0.705715	0.809821	0.776159	0.771298	0.69173	0.897064	0.873058	0.876719	0.822432	0.844016	0.816408	0.870441	0.834397	0.835752	0.870536	0.761397	0.761576	0.775903	0.741634	0.85493	0.783774	0.77461	0.67802	0.862338	0.885333
cg04984556	1.06612	0.736067	0.683557	0.734767	0.806121	0.715706	0.788208	0.660331	0.765301	0.657106	0.897865	0.742806	0.770786	0.757369	0.743591	0.710614	0.759275	0.755361	0.752445	0.744451	0.766709	0.761761	0.78419	0.674604	0.799568	0.837249	0.763832	0.837032	0.828258	0.91397	0.888187	0.894746	0.881914	0.871684	0.834719	0.88979	0.837614	0.88962	0.913767	0.794581	0.793818	0.813766	0.782466	0.876877	0.849659	0.833526	0.781954	0.888201	0.895946
cg24724428	1.0661	0.0337897	0.0400622	0.0448037	0.0547803	0.0336349	0.024206	0.0515464	0.0427719	0.0352548	0.0662983	0.0485443	0.0698367	0.0572885	0.0510646	0.0643413	0.0575003	0.0590082	0.0756303	0.0433801	0.0399788	0.028608	0.0426555	0.0675368	0.0435132	0.0957047	0.100344	0.0793108	0.104368	0.103391	0.14227	0.109951	0.130685	0.139146	0.0829424	0.106723	0.0830421	0.139343	0.161175	0.092375	0.1423	0.11471	0.0918017	0.123801	0.115035	0.0911848	0.148583	0.103387	0.116696
cg26799250	1.06596	0.53667	0.643074	0.654395	0.698215	0.67542	0.562106	0.472824	0.560408	0.596578	0.820446	0.544811	0.660904	0.602274	0.666214	0.651097	0.594367	0.470447	0.670632	0.618827	0.552125	0.480888	0.565447	0.418974	0.459759	0.789325	0.653441	0.698711	0.688535	0.854042	0.808215	0.801085	0.784523	0.801538	0.756348	0.851248	0.699979	0.842185	0.834146	0.575249	0.671951	0.632232	0.685651	0.807863	0.6865	0.74589	0.640015	0.779481	0.777838
cg19386379	1.06596	0.396658	0.321241	0.360674	0.430455	0.391873	0.414078	0.361117	0.324456	0.368483	0.622472	0.362976	0.405251	0.38214	0.389276	0.426906	0.359548	0.378974	0.341404	0.317196	0.414831	0.372546	0.40744	0.203824	0.41115	0.557536	0.459982	0.525464	0.480276	0.769201	0.693993	0.690269	0.561919	0.628425	0.508395	0.629627	0.451268	0.657572	0.633863	0.482541	0.463409	0.505442	0.457621	0.610018	0.520596	0.479479	0.371903	0.620961	0.757674
cg05599759	1.0659	0.649991	0.664656	0.679984	0.613861	0.665086	0.669849	0.571983	0.57973	0.665359	0.858657	0.629562	0.588178	0.60202	0.579953	0.6012	0.638386	0.637051	0.609129	0.609447	0.645283	0.669511	0.619118	0.609253	0.611363	0.76439	0.725758	0.776443	0.726099	0.82188	0.809809	0.859985	0.810001	0.830952	0.716686	0.871772	0.68085	0.852599	0.846557	0.770482	0.696202	0.657258	0.693051	0.80935	0.748007	0.762391	0.669207	0.829482	0.889146
cg26844077	1.06588	0.753692	0.726809	0.652683	0.765519	0.727927	0.740633	0.716611	0.73428	0.76039	0.921672	0.759992	0.71355	0.765329	0.727231	0.746946	0.795015	0.733418	0.702168	0.768757	0.729137	0.77435	0.837704	0.619083	0.722641	0.80392	0.819067	0.838899	0.812514	0.905167	0.902312	0.909169	0.869392	0.886814	0.832519	0.898916	0.820295	0.906129	0.900067	0.784441	0.85009	0.785601	0.763621	0.865386	0.789914	0.84213	0.832444	0.868889	0.911765
cg25496467	1.06586	0.798008	0.692839	0.75561	0.818947	0.770556	0.815217	0.740121	0.807446	0.67725	0.840805	0.772136	0.784486	0.747002	0.792127	0.803889	0.756486	0.734202	0.795782	0.792131	0.818799	0.781084	0.801774	0.666039	0.783572	0.861045	0.804537	0.816115	0.813638	0.85296	0.885324	0.914469	0.891993	0.908286	0.833644	0.897069	0.857975	0.91505	0.869451	0.782804	0.844743	0.854404	0.808509	0.882422	0.846782	0.855792	0.821961	0.919724	0.917605
cg20017590	1.06491	0.217521	0.245147	0.201811	0.274716	0.257529	0.279128	0.228048	0.238469	0.225029	0.443864	0.280221	0.335073	0.254071	0.28764	0.245374	0.186931	0.251009	0.29509	0.207256	0.330527	0.247744	0.296094	0.186127	0.230069	0.40292	0.353751	0.332731	0.317172	0.610159	0.497027	0.599878	0.443877	0.492493	0.435957	0.520183	0.317155	0.482059	0.489044	0.301434	0.322491	0.356051	0.268723	0.408083	0.394051	0.407669	0.34587	0.516697	0.544614
cg04496791	1.06489	0.429135	0.422074	0.388226	0.515528	0.380405	0.480643	0.449521	0.425975	0.476144	0.726944	0.445434	0.45971	0.42402	0.422671	0.504416	0.481403	0.451846	0.425258	0.389792	0.462818	0.440253	0.519821	0.33526	0.451109	0.658673	0.54402	0.580885	0.605179	0.773429	0.713769	0.769851	0.668891	0.713944	0.625082	0.689787	0.537408	0.681952	0.778184	0.595277	0.544222	0.538281	0.527501	0.730915	0.511766	0.53287	0.430676	0.64473	0.743142
cg14378925	1.06485	0.665557	0.622827	0.635464	0.667623	0.673353	0.643671	0.651533	0.633989	0.648699	0.848619	0.66391	0.653176	0.652274	0.641213	0.658839	0.67093	0.670594	0.682047	0.662363	0.704471	0.672498	0.745073	0.602321	0.377475	0.747568	0.715827	0.747134	0.732416	0.805703	0.85154	0.862505	0.817707	0.823515	0.75521	0.852348	0.753794	0.866685	0.856337	0.712739	0.73325	0.710978	0.712433	0.834236	0.751957	0.741184	0.650188	0.858834	0.900776
cg12474824	1.0648	0.672999	0.685195	0.631557	0.682421	0.628169	0.69969	0.660168	0.702841	0.642085	0.868692	0.64476	0.654812	0.677254	0.634229	0.661169	0.666667	0.715457	0.628069	0.605524	0.709098	0.644516	0.666049	0.615613	0.63973	0.797887	0.74141	0.77674	0.770408	0.889803	0.807244	0.880722	0.81678	0.832921	0.752679	0.878661	0.711462	0.844961	0.868122	0.768041	0.754049	0.685809	0.74716	0.8617	0.755925	0.781187	0.712637	0.81237	0.905132
cg07811386	1.06453	0.321004	0.256292	0.291865	0.347666	0.313705	0.34251	0.232201	0.264912	0.294507	0.496464	0.348465	0.363914	0.3125	0.339955	0.3217	0.320058	0.304422	0.308928	0.249501	0.31637	0.304497	0.325505	0.149844	0.317177	0.443315	0.517551	0.399743	0.364454	0.545084	0.566935	0.614185	0.553212	0.586798	0.626524	0.539815	0.408035	0.568319	0.532248	0.387535	0.368439	0.393526	0.300801	0.521854	0.444408	0.394391	0.291081	0.590923	0.632886
cg27243624	1.0643	0.508617	0.533778	0.506529	0.570191	0.613509	0.631159	0.545971	0.48161	0.413238	0.674567	0.570998	0.496922	0.563677	0.540726	0.572475	0.565131	0.539493	0.516414	0.546273	0.59121	0.571682	0.520466	0.452172	0.58568	0.645955	0.613607	0.655972	0.58274	0.758494	0.797791	0.774302	0.732365	0.760023	0.593348	0.790588	0.667451	0.787674	0.756693	0.521358	0.654246	0.631815	0.648176	0.710303	0.702447	0.695155	0.646199	0.712585	0.799229
cg19392379	1.0642	0.49857	0.466434	0.489219	0.549701	0.528973	0.540307	0.459147	0.453193	0.454286	0.694811	0.500721	0.483459	0.501693	0.469248	0.534745	0.485602	0.503303	0.459803	0.473832	0.499102	0.502715	0.50007	0.400374	0.4813	0.658976	0.605495	0.603879	0.582943	0.797018	0.721422	0.802265	0.717234	0.743435	0.630389	0.755115	0.568825	0.747724	0.770451	0.583511	0.570878	0.607393	0.550601	0.723639	0.588873	0.59593	0.519558	0.771569	0.810837
cg06841648	1.06399	0.740282	0.729302	0.753522	0.817677	0.742985	0.753894	0.76922	0.745509	0.716112	0.886889	0.758529	0.787603	0.750594	0.747023	0.762555	0.799541	0.7489	0.774456	0.677511	0.765715	0.770319	0.801438	0.658525	0.761896	0.853059	0.774988	0.847832	0.805271	0.858928	0.892083	0.903782	0.880848	0.920937	0.827411	0.88487	0.833781	0.9019	0.913172	0.823576	0.818017	0.841782	0.826564	0.903755	0.825864	0.828382	0.768859	0.904426	0.926306
cg27065717	1.06364	0.607738	0.601171	0.575844	0.583745	0.620226	0.640758	0.553939	0.519154	0.610607	0.800082	0.565782	0.598304	0.598877	0.57146	0.560986	0.606457	0.572377	0.594524	0.585558	0.622995	0.621045	0.599745	0.425463	0.603041	0.728155	0.660549	0.723876	0.651359	0.875837	0.795376	0.812301	0.804255	0.799552	0.728313	0.824935	0.651157	0.808936	0.787049	0.66664	0.633118	0.662244	0.662582	0.760874	0.737907	0.71733	0.66796	0.810996	0.859971
cg24701309	1.06353	0.709349	0.71057	0.713806	0.727062	0.733123	0.748217	0.704402	0.662994	0.683092	0.894256	0.702653	0.661705	0.718825	0.640714	0.71595	0.74397	0.694797	0.687644	0.634911	0.741897	0.754687	0.747472	0.743044	0.678442	0.824402	0.776619	0.784855	0.780227	0.88684	0.883458	0.902388	0.842379	0.884161	0.820271	0.875386	0.770788	0.909145	0.888684	0.795239	0.799123	0.776904	0.747483	0.887154	0.778706	0.81157	0.74048	0.83638	0.899868
cg05708114	1.0631	0.370195	0.380736	0.433712	0.467904	0.450755	0.392207	0.430983	0.343572	0.462753	0.64764	0.436034	0.457846	0.386367	0.375775	0.438536	0.441029	0.427842	0.453536	0.363137	0.442302	0.438052	0.466982	0.227293	0.419886	0.636763	0.518017	0.57135	0.599459	0.759769	0.656669	0.686222	0.708296	0.621464	0.548479	0.577855	0.536755	0.633134	0.676578	0.59246	0.525438	0.511029	0.462317	0.676226	0.525146	0.500546	0.417677	0.662282	0.662202
cg01985390	1.06296	0.358014	0.326356	0.363394	0.420674	0.374507	0.345497	0.301406	0.330108	0.282243	0.60333	0.360744	0.375374	0.380983	0.366231	0.380742	0.379752	0.350917	0.358083	0.295102	0.385961	0.384116	0.329457	0.244107	0.388877	0.557813	0.463289	0.543979	0.462469	0.677663	0.597149	0.649793	0.542016	0.64086	0.49935	0.645119	0.457975	0.658818		0.430534	0.448494	0.464171	0.424942	0.605658	0.517249	0.45923	0.354026	0.59622	0.735365
cg25088009	1.06292	0.792307	0.761718	0.742806	0.746869	0.722754	0.771225	0.764719	0.750796	0.76467	0.79738	0.752651	0.74743	0.732072	0.71358	0.706862	0.753638	0.743069	0.781856	0.748526	0.773244	0.765947	0.827554	0.798377	0.763855	0.906078	0.859663	0.855173	0.817914	0.837209	0.877436	0.88378	0.817058	0.859915	0.886709	0.878061	0.837611	0.845526	0.844343		0.912011	0.810478	0.832973	0.854514	0.835776	0.886246	0.833415	0.789075	0.923475
cg04494136	1.06243	0.664665	0.636689	0.600954	0.625737	0.714376	0.701526	0.623087	0.62555	0.699901	0.843301	0.683043	0.677607	0.657521	0.612862	0.601549	0.64819	0.697265	0.691059	0.676906	0.685146	0.680093	0.704663	0.618566	0.649159	0.762878	0.721926	0.775951	0.760536	0.877557	0.833738	0.808482	0.796347	0.854254	0.78759	0.867985	0.732282	0.879433	0.857043	0.773439	0.714553	0.694965	0.708541	0.828905	0.747136	0.791066	0.703448	0.802326	0.922466
cg13326844	1.06207	0.73481	0.679538	0.768296	0.737816	0.687548	0.721154	0.69895	0.703816	0.701718	0.816206	0.734747	0.748609	0.734966	0.736623	0.713971	0.72834	0.711101	0.774546	0.674512	0.758387	0.685138	0.716731	0.602069	0.738069	0.837858	0.777105	0.820883	0.747668	0.883811	0.844781	0.880904	0.876498	0.873317	0.763919	0.8807	0.782133	0.860212	0.873525	0.828988	0.829458		0.849425	0.821043	0.766675	0.786869	0.715002	0.865076	0.879597
cg20978858	1.06065	0.562988	0.558538	0.548331	0.589109	0.56473	0.607556	0.560806	0.561903	0.523922	0.796876	0.577349	0.570878	0.572849	0.535373	0.564815	0.609073	0.579355	0.533097	0.524402	0.577256	0.536655	0.598534	0.502829	0.563423	0.69983	0.642755	0.702434	0.632336	0.808483	0.820301	0.816987	0.789011	0.786948	0.650247	0.820955	0.635589	0.823022	0.803898	0.616735	0.617452	0.630287	0.621459	0.779066	0.66234	0.705743	0.6533	0.799571	0.843572
cg04295144	1.06056	0.118064	0.0968499	0.113927	0.149632	0.0688378	0.0888379	0.128534	0.14706	0.0777254	0.104186	0.118644	0.126126	0.1132	0.103612	0.211183	0.146121	0.104662	0.173599	0.133074	0.124235	0.133106	0.11813	0.152707	0.107758	0.285349	0.25844	0.234729	0.216846	0.23237	0.268691	0.141448	0.148765	0.178631	0.171035	0.161992	0.245545	0.238959	0.253372	0.209321	0.26437	0.221574	0.200784	0.216295	0.20027	0.182165	0.333333	0.18405	0.246229
cg15269394	1.06052	0.533543	0.42284	0.485569	0.479385	0.48213	0.521657	0.40184	0.409386	0.434439	0.722583	0.44864	0.550217	0.49827	0.48638	0.4821	0.417924	0.490831	0.454182	0.445702	0.507625	0.406711	0.443616	0.269581	0.475484	0.63357	0.562292	0.561377	0.564577	0.781427	0.747683	0.780008	0.704449	0.713272	0.617526	0.718843	0.539174	0.758238	0.696568	0.464205	0.559249	0.564381	0.554193	0.675387	0.584319	0.594959	0.489822	0.789943	0.76999
cg27026192	1.05946	0.537998	0.564103	0.653061	0.619232	0.618448	0.609305	0.537768	0.543926	0.646338	0.722311	0.474878	0.611521	0.599855	0.533452	0.586698	0.524024	0.564562	0.546848	0.510321	0.662822	0.562622	0.517077	0.443852	0.562139	0.685327	0.643152	0.694688	0.674891	0.81549	0.694238	0.780667	0.744329	0.77644	0.664442	0.73293	0.681897	0.750202	0.802351	0.692004	0.634557	0.623301	0.693496	0.792457	0.728703	0.62546	0.58111	0.793112	0.796683
cg27315077	1.05896	0.43033	0.426049	0.436022	0.526215	0.469387	0.483336	0.457124	0.443709	0.462715	0.726943	0.44307	0.475449	0.443151	0.468373	0.500544	0.509104	0.414785	0.445157	0.368164	0.541189	0.51001	0.479082	0.272744	0.49159	0.647247	0.595723	0.623737	0.590894	0.813799	0.711907	0.727202	0.722473	0.714669	0.587554	0.733584	0.544776	0.678321	0.740282	0.588591	0.523086	0.565272	0.545839	0.697351	0.600912	0.491909	0.468205	0.685436	0.774383
cg09479818	1.05893	0.608874	0.595378	0.621509	0.664366	0.611757	0.617799	0.585243	0.553549	0.596445	0.819747	0.597537	0.647709	0.659282	0.60411	0.624283	0.661339	0.680794	0.569404	0.527047	0.643168	0.596236	0.606138	0.454969	0.625345	0.754123	0.683208	0.750014	0.686429	0.847174	0.816657	0.862466	0.799862	0.826171	0.719721	0.805009	0.687043	0.834059	0.842168	0.694979	0.658793	0.683235	0.687295	0.826839	0.734185	0.701487	0.640952	0.840057	0.870111
cg09547119	1.0589	0.0637301	0.0759815	0.063356	0.106823	0.0858139	0.115752	0.0861244	0.0939995	0.0609867	0.188235	0.0695123	0.0689974	0.071638	0.0685029	0.0746057	0.0930833	0.0776278	0.0837021	0.0928125	0.0883369	0.0712403	0.0987713	0.0963121	0.0791354	0.134724	0.135158	0.121935	0.123865	0.236292	0.270662	0.199573	0.21778	0.235596	0.110805	0.182544	0.121238	0.239908	0.290335	0.120899	0.126597	0.107012	0.0942739	0.316442	0.13034	0.138263	0.160029	0.198786	0.255299
cg04770195	1.0584	0.70504	0.637641	0.661073	0.665154	0.677336	0.678199	0.572425	0.599504	0.647319	0.778827	0.680172	0.699332	0.664653	0.675077	0.68733	0.636349	0.663122	0.662786	0.648434	0.760481	0.700477	0.702985	0.441346	0.660074	0.82006	0.711197	0.720603	0.725803	0.82565	0.813793	0.874499	0.783761	0.85387	0.751099	0.857545	0.735097	0.822313	0.800338	0.791795	0.696322	0.79318	0.753788	0.838896	0.791328	0.741573	0.715652	0.843453	0.89146
cg02091185	1.05838	0.124574	0.194363	0.144492	0.128737	0.146373	0.159117	0.10009	0.143962	0.0798417	0.155886	0.0753602	0.0803388	0.103223	0.0788723	0.074528	0.141018	0.0991943	0.131423	0.132302	0.14154	0.165722	0.170813	0.159505	0.135758	0.191801	0.159129	0.253858	0.281953	0.219638	0.206682	0.170922	0.127093	0.19921	0.172801	0.159345	0.245855	0.273678	0.279555	0.113629	0.262799	0.283365	0.23864	0.3077	0.220033	0.185604	0.416965	0.240135	0.243823
cg20899581	1.05828	0.0343451	0.0456134	0.0502327	0.0543252	0.0419469	0.044129	0.0423381	0.0302104	0.0317548	0.0508176	0.0605456	0.0554745	0.0595664	0.0322747	0.0390276	0.0366117	0.0429348	0.0313163	0.0483495	0.0435495	0.0505247	0.0392496	0.0412902	0.0436483	0.101903	0.109484	0.125191	0.0946031	0.0783315	0.0913152	0.103032	0.133054	0.0744746	0.0692578	0.0738973	0.0965719	0.0963752	0.113231	0.0839621	0.122769	0.101421	0.0873449	0.103975	0.0800536	0.0856776	0.10621	0.108289	0.0940657
cg26611328	1.05825	0.339912	0.293775	0.334543	0.386532	0.345821	0.363366	0.286116	0.305413	0.37213	0.604074	0.347084	0.388823	0.358814	0.349901	0.357617	0.333709	0.369226	0.309712	0.287341	0.37212	0.361905	0.337747	0.139456	0.324614	0.536556	0.446746	0.47927	0.444211	0.715063	0.59881	0.663959	0.578048	0.595997	0.509144	0.656022	0.35188	0.566642	0.651534	0.436455	0.411889	0.442984	0.3792	0.570903	0.426952	0.427099	0.330133	0.634368	0.698199
cg02233493	1.05776	0.193683	0.210922	0.261263	0.225583	0.24726	0.25538	0.217678	0.176601	0.325422	0.603431	0.231833	0.214982	0.23185	0.266128	0.264232	0.246564	0.275697	0.218813	0.196758	0.237669	0.213695	0.265158	0.227538	0.287046	0.334328	0.480824	0.361286	0.364226	0.552063	0.510609	0.515609	0.455554	0.502436	0.510106	0.506602	0.294246	0.485008	0.506741	0.294533	0.329896	0.249365	0.31244	0.473141	0.360724	0.261812	0.279261	0.459476	0.574056
cg02762115	1.05724	0.578323	0.502209	0.499904	0.605623	0.577488	0.577557	0.493206	0.554217	0.538086	0.777223	0.551613	0.471874	0.548069	0.489139	0.493481	0.561719	0.607158	0.46128	0.487977	0.501288	0.46895	0.47402	0.518912	0.498325	0.734196	0.644652	0.648971	0.663273	0.821426	0.73513	0.804104	0.74688	0.704328	0.776115	0.79281	0.618288	0.782739	0.735821	0.539731	0.580601	0.56001	0.574105	0.741777	0.655058	0.695541	0.534435	0.754853	0.856306
cg23992493	1.05693	0.533424	0.52308	0.495931	0.464143	0.476791	0.553217	0.588315	0.495383	0.533371	0.821377	0.50568	0.570243	0.50893	0.525555	0.565506	0.600534	0.572014	0.619364	0.439346	0.622816	0.557008	0.641621	0.453689	0.606258	0.674715	0.6438	0.74397	0.685596	0.848858	0.778922	0.807288	0.733279	0.811416	0.689106	0.754037	0.609081	0.753972	0.787658	0.689888	0.678217	0.604722	0.602271	0.763344	0.637298	0.641773	0.576268	0.736058	0.831509
cg07409471	1.05651	0.726735	0.777993	0.746441	0.749263	0.766027	0.769872	0.69609	0.680023	0.773078	0.876961	0.760287	0.75019	0.726457	0.720626	0.717288	0.768139	0.734639	0.730289	0.705979	0.763226	0.788732	0.782028	0.663157	0.799764	0.846627	0.800537	0.821558	0.804808	0.898463	0.894755	0.917422	0.869533	0.898871	0.816722	0.897922	0.786939	0.908108	0.896208	0.813299	0.796964	0.775556	0.820415	0.856775	0.827635	0.813953	0.761899	0.880464	0.909558
cg12567635	1.05647	0.453193	0.429715	0.406952	0.615096	0.391997	0.518518	0.406996	0.477036	0.451093	0.692851	0.470639	0.469648	0.418599	0.424895	0.468989	0.521	0.383626	0.463566	0.449411	0.585985	0.50519	0.510124	0.313753	0.48134	0.644745	0.544681	0.604699	0.585206	0.788938	0.721072	0.75888	0.644273	0.70869	0.651787	0.752013	0.564918	0.64045	0.720855	0.626838	0.54315	0.630467	0.524551	0.700463	0.537386	0.580994	0.458958	0.662577	0.759494
cg00472520	1.05627	0.645931	0.601478	0.583423	0.634506	0.652756	0.693137	0.580438	0.623805	0.64665	0.870713	0.620356	0.681001	0.596157	0.607873	0.606018	0.639913	0.608976	0.574899	0.62545	0.690881	0.665372	0.692216	0.611123	0.608759	0.713199	0.688974	0.73337	0.705034	0.828123	0.805856	0.850262	0.832668	0.844383	0.723711	0.848903	0.706153	0.857136	0.866843	0.697624	0.752505	0.663352	0.69904	0.852022	0.713034	0.723262	0.631058	0.83879	0.859885
cg11983867	1.0552	0.0306274	0.032458	0.0293182	0.0236025	0.0344552	0.0265669	0.0392178	0.0311412	0.0196235	0.0559697	0.0244507	0.0451819	0.0320498	0.0404776	0.0205659	0.0250892	0.0293598	0.0228765	0.025884	0.0315566	0.0295801	0.027906	0.0267064	0.0272212	0.0786278	0.0760096	0.0598056	0.0675627	0.0537765	0.087306	0.0767637	0.0677563	0.0979645	0.0687537	0.0694576	0.0620057	0.0775942	0.0523011	0.0390155	0.0646921	0.107705	0.0555298	0.065363	0.0879127	0.0524557	0.0732287	0.0586749	0.0573845
cg03968755	1.05468	0.0748937	0.0979779	0.0912532	0.104883	0.0960543	0.113126	0.107607	0.114071	0.082327	0.204004	0.0986444	0.0958101	0.0899688	0.102037	0.114036	0.117361	0.108136	0.0971633	0.0938144	0.0929909	0.0880465	0.124695	0.106844	0.0950403	0.134574	0.156249	0.163231	0.159369	0.271003	0.312007	0.232485	0.234248	0.319819	0.157164	0.277078	0.154366	0.286868	0.32443	0.123373	0.173526	0.153136	0.146366	0.294729	0.16509	0.139884	0.162456	0.288963	0.257151
cg07696516	1.05387	0.357149	0.349822	0.372719	0.4172	0.368117	0.413852	0.281281	0.288592	0.364706	0.547734	0.368169	0.362219	0.360616	0.372001	0.369291	0.333991	0.377174	0.355344	0.377893	0.414322	0.348376	0.403951	0.196142	0.431578	0.536994	0.504663	0.486357	0.468366	0.761035	0.662418	0.627282	0.593435	0.633359	0.478078	0.58557	0.491501	0.62744	0.629971	0.434509	0.414612	0.481356	0.452893	0.593617	0.479561	0.447622	0.34878	0.636452	0.70163
cg10317717	1.0535	0.542736	0.457245	0.533312	0.580684	0.510248	0.479074	0.526275	0.441318	0.558767	0.47294	0.549334	0.599391	0.447086	0.475404	0.523276	0.463224	0.450899	0.46414	0.448817	0.456832	0.43936	0.376369	0.182672	0.455414	0.717168	0.625569	0.689341	0.647681	0.592066	0.577034	0.736992	0.599826	0.589019	0.61162	0.68375	0.526861	0.547133	0.652958	0.61842	0.593771	0.631222	0.579314	0.631301	0.635252	0.655954	0.547244	0.603205	0.681941
cg12658720	1.05306	0.0396807	0.0589124	0.0488069	0.0504317	0.0673429	0.0360419	0.0431355	0.0163115	0.0490019	0.0804322	0.0485627	0.0360118	0.0299112	0.0220956	0.0270595	0.0486247	0.0378013	0.0311877	0.067892	0.0234009	0.0336994	0.0496565	0.0230631	0.0337603	0.106146	0.0977895	0.10128	0.0869145	0.0770878	0.0735205	0.0734907	0.132118	0.0836723	0.0785105	0.0535723	0.108344	0.077803	0.103599	0.0927369	0.129398	0.103905	0.0576379	0.099849	0.1203	0.0752034	0.0621247	0.0773216	0.0524835
cg15029935	1.05198	0.436177	0.395532	0.521857	0.434046	0.512736	0.479848	0.357181	0.380492	0.363466	0.604396	0.467714	0.487002	0.432334	0.402846	0.407126	0.380871	0.433206	0.44211	0.434725	0.442964	0.493983	0.381615	0.298124	0.438105	0.588693	0.505946	0.570779	0.496179	0.634754	0.733114	0.71566	0.569482	0.651518	0.634424	0.731177	0.539761	0.736871	0.681757	0.430478	0.530753	0.570295	0.47248	0.612092	0.52145	0.641102	0.522016	0.749515	0.696522
cg26280578	1.05186	0.926337	0.88857	0.865016	0.917335	0.850223	0.916759	0.864124	0.828357	0.842198	0.899765	0.898364	0.885178	0.808595	0.812112	0.82839	0.826084	0.885582	0.825633	0.840575	0.851062	0.875739	0.851213	0.865695	0.862975	0.924735	0.877706	0.944599	0.948008	0.902573	0.905461	0.945419	0.884617	0.907432	0.909031	0.919031	0.883991	0.907836	0.896691	0.95642	0.927313	0.876118	0.910341	0.893176	0.910966	0.913172	0.875578	0.935399	0.944353
cg13187820	1.05175	0.797998	0.796681	0.79624	0.804794	0.819374	0.830303	0.757076	0.808529	0.734256	0.849104	0.826984	0.770931	0.831436	0.789341	0.809544	0.828952	0.829939	0.823264	0.788876	0.822613	0.811394	0.812145	0.783677	0.784054	0.88747	0.849789	0.865881	0.849792	0.897987	0.908576	0.899925	0.897565	0.893103	0.843995	0.907821	0.830378	0.910672	0.899347	0.860868	0.87997	0.838068	0.841857	0.904539	0.847442	0.833605	0.8738	0.881978	0.915942
cg04143120	1.05127	0.44724	0.347974	0.404876	0.451037	0.398682	0.426485	0.373051	0.366702	0.376538	0.660633	0.436116	0.485356	0.431073	0.406114	0.436795	0.397637	0.406645	0.410923	0.319967	0.446722	0.441973	0.464421	0.228438	0.444499	0.616857	0.537501	0.518668	0.52016	0.743883	0.694044	0.743248	0.629495	0.623977	0.590075	0.634108	0.563832	0.712472	0.686872	0.488491	0.52132	0.490604	0.477668	0.608509	0.51804	0.501231	0.408325	0.707261	0.737029
cg17946038	1.05117	0.761289	0.779914	0.725695	0.787887	0.833913	0.768628	0.747658	0.838268	0.747877	0.938554	0.80911	0.772331	0.805096	0.730317	0.798826	0.769796	0.786327	0.701249	0.753739	0.803292	0.804611	0.889741	0.876688	0.752834	0.879748	0.861741	0.845506	0.87368	0.913436	0.914338	0.908264	0.884154	0.901814	0.900574	0.913302	0.818098	0.936145	0.936486	0.848815	0.835012	0.761601	0.8377	0.922435	0.828931	0.874072	0.854927	0.880053	0.935208
cg20201971	1.0508	0.719399	0.670485	0.702717	0.838609	0.81669	0.765797	0.731465	0.719682	0.716449	0.768025	0.762984	0.754819	0.782696	0.692061	0.733911	0.703473	0.778459	0.741555	0.701983	0.803346	0.725747	0.726162	0.591341	0.758137	0.810501	0.821755	0.764568	0.783834	0.853098	0.888307	0.892253	0.834279	0.888347	0.854725	0.883858	0.814921	0.857783	0.870902	0.7672	0.845294	0.837209	0.81533	0.834034	0.789793	0.824721	0.808002	0.87619	0.877217
cg15490070	1.0506	0.634892	0.523737	0.577919	0.676974	0.625499	0.595663	0.591633	0.684308	0.625195	0.78828	0.709692	0.69572	0.622115	0.646621	0.636003	0.635852	0.655011	0.634241	0.588782	0.640002	0.642697	0.645044	0.459521	0.645255	0.747994	0.696423	0.73225	0.558515	0.856908	0.860819	0.827061	0.770765	0.850599	0.795437	0.866574	0.757883	0.834879	0.823638	0.674974	0.731532	0.734427	0.711631	0.799001	0.744426	0.732753	0.663431	0.837765	0.862288
cg14523204	1.05048	0.289831	0.301524	0.342767	0.381177	0.329454	0.33091	0.362813	0.386195	0.341561	0.74516	0.323974	0.354599	0.369813	0.367502	0.371154	0.471768	0.516446	0.359002	0.307023	0.424622	0.390898	0.416108	0.471288	0.34947	0.573234	0.432355	0.478856	0.529614	0.567188	0.611027	0.683929	0.598521	0.768028	0.490999	0.572465	0.540789	0.636164	0.687552	0.591179	0.683671	0.34874	0.466085	0.616089	0.58565	0.509527	0.441057	0.494889	0.623891
cg09990852	1.04995	0.42205	0.424995	0.434279	0.479353	0.462343	0.505099	0.37432	0.392658	0.542291	0.649717	0.413162	0.463262	0.468646	0.488713	0.504903	0.412154	0.393721	0.313998	0.386652	0.505203	0.419613	0.397569	0.308502	0.442623	0.628339	0.559025	0.519554	0.545481	0.779161	0.680198	0.684317	0.677895	0.62795	0.573684	0.677929	0.604233	0.692942	0.625426	0.509395	0.497177	0.56325	0.482338	0.653085	0.570821	0.588199	0.487017	0.730752	0.794619
cg03588966	1.04988	0.815546	0.785863	0.754134	0.814163	0.801466	0.822703	0.777475	0.778678	0.759836	0.910835	0.784911	0.762001	0.801047	0.731082	0.761663	0.826614	0.773799	0.813192	0.818495	0.85936	0.84214	0.880256	0.87875	0.84804	0.866008	0.85028	0.855443	0.83482	0.945909	0.928538	0.921306	0.916981	0.921736	0.889988	0.931107	0.88357	0.935689	0.923028	0.831734	0.857281	0.815973	0.872802	0.898303	0.848122	0.871062	0.832749	0.899069	0.923689
cg11224984	1.04923	0.886109	0.869281	0.868092	0.871446	0.83437	0.847948	0.823824	0.828766	0.887896	0.883632	0.849866	0.895561	0.834585	0.84195	0.857353	0.870848	0.860436	0.83169	0.772971	0.87653	0.870829	0.825089	0.773043	0.876551	0.928708	0.894352	0.90335	0.896661	0.919009	0.914397	0.917772	0.842414	0.912294	0.913675	0.910107	0.933113	0.863079	0.907631	0.947288	0.912305	0.896999	0.912085	0.897882	0.924135	0.930198	0.917678	0.882559	0.928118
cg01079060	1.04916	0.728885	0.684093	0.674939	0.718763	0.741619	0.699715	0.603691	0.67652	0.720393	0.827333	0.721162	0.703366	0.695539	0.696248	0.700202	0.706905	0.719513	0.646719	0.716428	0.704037	0.776451	0.724695	0.540936	0.710507	0.794149	0.810314	0.783093	0.732228	0.918962	0.866941	0.882215	0.837556	0.874247	0.770305	0.870677	0.725587	0.90331	0.845873	0.756464	0.75754	0.749636	0.75437	0.801837	0.802384	0.792821	0.708529	0.868497	0.907923
cg23180925	1.04909	0.582145	0.528858	0.554756	0.619465	0.585446	0.605143	0.563788	0.557179	0.554986	0.769074	0.599258	0.572021	0.583105	0.545715	0.582069	0.588271	0.54927	0.555372	0.520411	0.585946	0.570019	0.572355	0.482685	0.54668	0.74183	0.667355	0.679827	0.634093	0.790223	0.794682	0.816573	0.787156	0.76369	0.715657	0.826305	0.668128	0.815653	0.781741	0.607868	0.65621	0.659071	0.628108	0.76264	0.683107	0.705116	0.620359	0.762169	0.852758
cg21545013	1.04899	0.609222	0.624375	0.618603	0.604768	0.666279	0.654401	0.587583	0.587212	0.631849	0.840803	0.590165	0.619737	0.634176	0.594111	0.599979	0.664628	0.644056	0.566065	0.623072	0.663967	0.640836	0.661159	0.601819	0.619602	0.735825	0.696339	0.716238	0.716258	0.865749	0.801	0.846468	0.799483	0.847758	0.747224	0.853217	0.672793	0.864893	0.836494	0.725676	0.666613	0.662492	0.686798	0.853284	0.703716	0.726338	0.656134	0.815051	0.876808
cg05150973	1.04892	0.594928	0.53857	0.555575	0.652315	0.588487	0.613036	0.579887	0.585339	0.52857	0.800363	0.615765	0.59684	0.603598	0.58485	0.616231	0.58384	0.539273	0.564706	0.578781	0.615703	0.609734	0.634365	0.473634	0.609244	0.756931	0.659771	0.663884	0.641765	0.842763	0.826142	0.838234	0.786345	0.77387	0.703916	0.81886	0.721732	0.824042	0.821891	0.679957	0.714703	0.69779	0.645754	0.824005	0.669988	0.663577	0.58916	0.815607	0.851057
cg12701302	1.04846	0.746685	0.795778	0.776082	0.748702	0.793955	0.799762	0.721265	0.680455	0.79618	0.851835	0.732221	0.758791	0.713892	0.751085	0.762795	0.762139	0.817878	0.74992	0.759553	0.784788	0.789144	0.741031	0.733489	0.726154	0.832226	0.834739	0.840409	0.802446	0.86954	0.899461	0.863608	0.879555	0.893054	0.858826	0.916248	0.800266	0.875503	0.903812	0.810745	0.776904	0.76981	0.850387	0.896212	0.837288	0.84353	0.798511	0.889534	0.906118
cg08904363	1.04815	0.0825541	0.0915525	0.0990534	0.0903977	0.129284	0.106636	0.0905385	0.0877377	0.0900594	0.240566	0.0758905	0.0953231	0.107679	0.0914322	0.0957154	0.10632	0.092227	0.0940569	0.0856049	0.0940585	0.0660625	0.088826	0.100112	0.0784211	0.115977	0.13748	0.14381	0.153532	0.311163	0.300525	0.260056	0.236067	0.230236	0.144894	0.216934	0.130131	0.326609	0.317197	0.102499	0.139497	0.126199	0.14464	0.226517	0.180464	0.150775	0.154185	0.246818	0.247059
cg26172812	1.04806	0.542824	0.415729	0.48	0.589693	0.499843	0.5294	0.420086	0.498422	0.426006	0.749764	0.48272	0.571773	0.52628	0.541816	0.507857	0.478062	0.49596	0.449775	0.431985	0.518602	0.481699	0.478679	0.280874	0.474576	0.706751	0.624194	0.603214	0.583589	0.773601	0.743853	0.768964	0.72466	0.703713	0.664768	0.72099	0.583546	0.682957	0.743921	0.59494	0.589151	0.592637	0.525588	0.687526	0.688006	0.54021	0.440773	0.747773	0.820674
cg02101892	1.04779	0.664406	0.639057	0.654805	0.729005	0.699772	0.668075	0.628124	0.68671	0.691239	0.854091	0.640452	0.680758	0.609104	0.645885	0.627245	0.629487	0.682563	0.76226	0.683033	0.674923	0.730723	0.731035	0.703523	0.647145	0.829107	0.695631	0.765681	0.743995	0.797714	0.815907	0.838853	0.818279	0.86497	0.813479	0.889608	0.746948	0.869029	0.878666	0.787581	0.789307	0.713858	0.782143	0.861581	0.741675	0.732582	0.705276	0.8107	0.899549
cg08512490	1.04718	0.222549	0.257272	0.23315	0.27048	0.271537	0.235585	0.267103	0.163419	0.219681	0.344617	0.185487	0.241176	0.224801	0.232822	0.216545	0.26224	0.246144	0.212513	0.149825	0.221003	0.227273	0.141029	0.130612	0.176176	0.381038	0.303304	0.325319	0.324087	0.62785	0.347151	0.506652	0.439033	0.375916	0.345064	0.544206	0.284144	0.468217	0.434984	0.234199	0.282303	0.256381	0.263052	0.398494	0.323178	0.347051	0.198869	0.471675	0.571228
cg07850604	1.04709	0.0655102	0.0796314	0.0660495	0.0951869	0.072	0.0767294	0.0597631	0.0819019	0.0551797	0.198294	0.078693	0.0748005	0.0650751	0.0755085	0.0712414	0.0819626	0.0922936	0.0720693	0.0751747	0.0774586	0.0641372	0.0586738	0.0719464	0.0757377	0.123634	0.12117	0.125183	0.132826	0.251269	0.196864	0.1738	0.184304	0.232829	0.114584	0.189028	0.0995855	0.272385	0.249845	0.0924144	0.116464	0.101799	0.110108	0.258068	0.107254	0.123088	0.0970035	0.197428	0.209496
cg13552712	1.04674	0.529985	0.485041	0.51177	0.612202	0.501543	0.586172	0.538832	0.511295	0.451806	0.732866	0.512461	0.577988	0.56831	0.530854	0.570858	0.563993	0.53466	0.535768	0.489057	0.59644	0.500577	0.582749	0.444371	0.544817	0.68389	0.600007	0.630541	0.587225	0.889507	0.782368	0.809516	0.709996	0.772336	0.675007	0.771104	0.64277	0.760152	0.795625	0.606245	0.604536	0.66888	0.601496	0.758201	0.622878	0.62491	0.548399	0.777284	0.819281
cg17801765	1.04502	0.924624	0.909888	0.904305	0.891685	0.885712	0.887636	0.83904	0.867468	0.890123	0.906684	0.873323	0.894873	0.858122	0.815317	0.874085	0.834665	0.856775	0.835057	0.904438	0.874921	0.915539	0.884197	0.789351	0.91591	0.941589	0.925594	0.937198	0.917823	0.912062	0.932588	0.950442	0.938542	0.910477	0.931329	0.92245	0.917347	0.917317	0.923695	0.948069	0.955123	0.928403	0.925885	0.914879	0.944454	0.953154	0.876645	0.931431	0.936138
cg05308495	1.04496	0.425482	0.407315	0.424204	0.403882	0.347016	0.395817	0.330563	0.302113	0.401355	0.29703	0.355937	0.421978	0.422721	0.272191	0.3046	0.294907	0.311513	0.277812	0.322363	0.425113	0.333812	0.227355	0.168143	0.317717	0.678732	0.474569	0.525726	0.450787	0.516828	0.452268	0.604302	0.386835	0.356575	0.58307	0.500632	0.399043	0.340382	0.467666	0.519798	0.415668	0.540362	0.41362	0.456465	0.447739	0.56418	0.373372	0.433224	0.619026
cg18621142	1.04479	0.763991	0.762475	0.758256	0.727101	0.775091	0.786072	0.699816	0.670486	0.782972	0.85227	0.702223	0.720461	0.724114	0.705124	0.726773	0.829715	0.757584	0.702367	0.657299	0.754271	0.809528	0.677037	0.701829	0.717615	0.858743	0.82182	0.852552	0.783046	0.876345	0.845734	0.890008	0.875354	0.891754	0.799911	0.892907	0.788465	0.900393	0.886946	0.780179	0.759808	0.762263	0.766415	0.880745	0.820636	0.798613	0.774718	0.880361	0.913873
cg08808904	1.04376	0.294645	0.227475	0.297567	0.342243	0.25238	0.304922	0.262642	0.283844	0.246066	0.482883	0.336774	0.366419	0.286933	0.268844	0.265388	0.283746	0.277683	0.289026	0.227174	0.327016	0.288823	0.209184	0.123014	0.251905	0.407647	0.338876	0.414837	0.37721	0.667199	0.537219	0.610157	0.541566	0.483981	0.449956	0.52682	0.348247	0.579804	0.592204	0.333247	0.35182	0.391577	0.305808	0.511582	0.456599	0.346436	0.300111	0.584505	0.553481
cg03807298	1.04363	0.246241	0.258649	0.258329	0.4252	0.253797	0.237025	0.308179	0.281944	0.328752	0.363813	0.241093	0.228484	0.240638	0.239925	0.350991	0.309154	0.3264	0.332811	0.231008	0.170427	0.205575	0.276181	0.173493	0.177461	0.383225	0.335075	0.495237	0.444773	0.552709	0.446898	0.546795	0.497083	0.426702	0.358649	0.55	0.346208	0.567468	0.606803	0.256551	0.43281	0.323134	0.285213	0.48295	0.386445	0.442248	0.353855	0.501296	0.444111
cg09657114	1.04362	0.725633	0.722197	0.713289	0.70752	0.733718	0.720936	0.63016	0.653163	0.737593	0.835302	0.678391	0.669794	0.702044	0.656897	0.66299	0.719646	0.707072	0.636015	0.641709	0.708777	0.724641	0.67293	0.663939	0.684882	0.797124	0.743364	0.802053	0.745873	0.872044	0.874088	0.876307	0.848511	0.872077	0.762579	0.894847	0.730452	0.858786	0.8668	0.789507	0.71001	0.727528	0.741487	0.886264	0.806305	0.789936	0.742935	0.829067	0.892548
cg09354037	1.04357	0.705986	0.678533	0.679657	0.668347	0.720571	0.695545	0.666577	0.65933	0.705492	0.899543	0.702805	0.631888	0.706731	0.660656	0.68136	0.76499	0.740336	0.708346	0.677159	0.714232	0.721487	0.737239	0.75606	0.694863	0.822298	0.765787	0.798146	0.785445	0.890263	0.844222	0.884051	0.858232	0.874706	0.847912	0.866541	0.801737	0.90119	0.903635	0.791558	0.795394	0.728206	0.740276	0.863605	0.764294	0.776727	0.627772	0.863289	0.900183
cg26726230	1.04346	0.767848	0.705229	0.701282	0.841484	0.786187	0.781254	0.804422	0.751093	0.730603	0.862927	0.818844	0.806599	0.816463	0.773138	0.804603	0.790639	0.743466	0.833306	0.838561	0.806013	0.736907	0.77209	0.634723	0.803781	0.832203	0.817456	0.874288	0.804986	0.895197	0.90508	0.88593	0.881882	0.876866	0.838889	0.903926	0.83372	0.919243	0.904582	0.828074	0.842743	0.869826	0.7975	0.91152	0.862223	0.794746	0.829539	0.890262	0.916528
cg26897909	1.04321	0.705921	0.740681	0.710966	0.759225	0.780174	0.750306	0.668743	0.701567	0.756282	0.865977	0.675333	0.71921	0.692599	0.678386	0.700433	0.723661	0.751464	0.713589	0.689354	0.712548	0.739905	0.762714	0.672135	0.720232	0.81038	0.774327	0.782617	0.761566	0.858681	0.871764	0.887528	0.852294	0.89019	0.827509	0.90104	0.766958	0.875178	0.88039	0.76615	0.761257	0.758866	0.782751	0.862203	0.834132	0.816238	0.767119	0.872336	0.921474
cg04505523	1.04301	0.675786	0.616993	0.6205	0.691326	0.634258	0.714303	0.588827	0.605571	0.565518	0.836774	0.632874	0.689863	0.64058	0.628011	0.630593	0.653969	0.658763	0.638856	0.622945	0.683958	0.646945	0.660747	0.529415	0.638154	0.757603	0.698112	0.773818	0.68481	0.890196	0.814579	0.849244	0.798326	0.846242	0.733123	0.868229	0.737764	0.875873	0.828695	0.684653	0.729297	0.750677	0.699107	0.794427	0.747316	0.775886	0.710978	0.837298	0.853404
cg14513071	1.04281	0.775248	0.757274	0.767477	0.750276	0.796497	0.803702	0.678949	0.708994	0.72135	0.841873	0.75048	0.752174	0.707873	0.710015	0.720821	0.759861	0.751281	0.688936	0.712448	0.779907	0.766075	0.707842	0.718878	0.706372	0.864656	0.836125	0.803442	0.807272	0.877984	0.869794	0.874815	0.867645	0.865701	0.8071	0.906273	0.731366	0.916262	0.852485	0.812425	0.795121	0.79562	0.781905	0.873439	0.805454	0.815916	0.787296	0.888368	0.904707
cg11762760	1.04174	0.815651	0.809758	0.873743	0.766891	0.786459	0.841214	0.864145	0.885282	0.792031	0.819574	0.855486	0.81185	0.849688	0.819104	0.782945	0.854926	0.839767	0.857097	0.850176	0.817795	0.810573	0.888325	0.860465	0.794585	0.922766	0.893739	0.889608	0.88397	0.88808	0.937138	0.875292	0.832722	0.858253	0.919997	0.901471	0.935236	0.915933	0.918336	0.938583	0.928336	0.857872	0.919946	0.90356	0.877808	0.925307	0.940339	0.837177	0.926161
cg11448683	1.04138	0.333949	0.271551	0.314299	0.384232	0.34621	0.366111	0.330892	0.272178	0.302288	0.55072	0.318068	0.398434	0.341834	0.338089	0.330779	0.337235	0.357765	0.303194	0.299856	0.364583	0.311705	0.324799	0.175245	0.330942	0.546648	0.434688	0.476098	0.442356	0.678627	0.598878	0.65172	0.568237	0.569426	0.429792		0.420726	0.57223	0.643873	0.441527	0.445948	0.428769	0.375102	0.516049	0.471898	0.444169	0.281238	0.560249	0.712582
cg16094026	1.04114	0.737987	0.658836	0.64407	0.627541	0.650542	0.677679	0.596441	0.565366	0.695605	0.537805	0.61998	0.574197	0.665678	0.548575	0.538281	0.648845	0.594646	0.615994	0.466212	0.650748	0.66915	0.532288	0.632282	0.517919	0.844821	0.749733	0.783119	0.693027	0.748364	0.700336	0.692288	0.729901	0.70675	0.764067	0.754065	0.663219	0.708673	0.716793	0.789991	0.734346	0.7287	0.70146	0.732526	0.738582	0.747586	0.73517	0.674332	0.85762
cg04286823	1.04078	0.205232	0.205797	0.24266	0.227259	0.226858	0.235513	0.198531	0.183138	0.213334	0.523222	0.178172	0.192985	0.205194	0.243459	0.214584	0.235813	0.227725	0.174706	0.175945	0.168717	0.214153	0.232306	0.139626	0.231408	0.316321	0.268726	0.356095	0.326544	0.49126	0.536629	0.472054	0.411546	0.465344	0.26473	0.41462	0.230895	0.539135	0.400333	0.344648	0.267784	0.28383	0.284737	0.357922	0.383989	0.339462	0.274452	0.528271	0.555126
cg11705722	1.03981	0.631194	0.670866	0.650767	0.658507	0.699138	0.689647	0.632965	0.629977	0.686284	0.848153	0.646161	0.634448	0.640933	0.650542	0.646653	0.647442	0.669649	0.657113	0.648393	0.66145	0.706904	0.692611	0.605568	0.643506	0.752693	0.727339	0.756992	0.730953	0.892152	0.835007	0.880839	0.826796	0.852027	0.769338	0.871835	0.711781	0.846013	0.860865	0.733608	0.703419	0.69643	0.705055	0.84055	0.76382	0.768809	0.706439	0.861055	0.877152
cg05691152	1.03924	0.0445921	0.0520543	0.0510587	0.0518758	0.0591179	0.0646464	0.0813371	0.0608921	0.0592937	0.148058	0.0713859	0.0608553	0.0554682	0.0581757	0.0655571	0.0609567	0.0722931	0.0490083	0.0471793	0.0531458	0.0402592	0.0830862	0.0542982	0.0628457	0.148219	0.0741136	0.124918	0.17165	0.211888	0.126509	0.1635	0.166898	0.15173	0.0766429	0.1419	0.113183	0.1495	0.172479	0.107175	0.170733	0.0734988	0.0685036	0.172411	0.095464	0.0607797	0.113499	0.157739	0.15071
cg10024583	1.03912	0.602794	0.579781	0.632192	0.609395	0.640591	0.626403	0.543149	0.511957	0.596364	0.774732	0.589194	0.61173	0.566539	0.586127	0.585541	0.596867	0.642765	0.516383	0.538405		0.592229	0.541583	0.403883	0.57309	0.723546	0.681705	0.710948	0.692223	0.832676	0.763468	0.816582	0.754614	0.779601	0.705298	0.832311	0.604953	0.794192	0.801679	0.652719	0.657008	0.598916	0.664559	0.801899	0.710895	0.724342	0.612523	0.757023	0.86747
cg27574071	1.03906	0.865774	0.859928	0.844212	0.860395	0.832639	0.842504	0.834697	0.883478	0.892224	0.881049	0.860806	0.858092	0.843533	0.849131	0.823405	0.879885	0.843149	0.84085	0.814881	0.854203	0.844083	0.8457	0.844058	0.856832	0.930807	0.888026	0.899778	0.901068	0.929031	0.907269	0.890981	0.85319	0.896418	0.918984	0.912266	0.882595	0.894722	0.920136	0.93971	0.896745	0.90488	0.878358	0.892943	0.904314	0.92424	0.906829	0.868441	0.935977
cg01974027	1.03829	0.469668	0.449036	0.505479	0.501477	0.498299	0.516366	0.51133	0.47493	0.541183	0.824229	0.499264	0.564097	0.493807	0.550526	0.531928	0.529564	0.577929	0.571748	0.47016	0.605077	0.53958	0.577541	0.389699	0.546508	0.731418	0.632814	0.643893	0.700059	0.827529	0.798755	0.802787	0.707317	0.794274	0.648053	0.737961	0.583168	0.699046	0.801306	0.679922	0.633368	0.624447	0.510556	0.804468	0.54419	0.574317	0.523545	0.729312	0.83992
cg09547756	1.03828	0.391758	0.316998	0.376059	0.445155	0.384632	0.396962	0.337143	0.334824	0.336406	0.574512	0.407825	0.387709	0.365331	0.351154	0.399366	0.357797	0.35214	0.332235	0.327058	0.383193	0.384283	0.337909	0.157649	0.370982	0.56496	0.472384	0.498635	0.474868	0.710716	0.655911	0.703796	0.579699	0.63181	0.499151	0.675206	0.452851	0.551523	0.630709	0.440636	0.430974	0.461528	0.435793	0.592679	0.508821	0.446146	0.336165	0.612054	0.724312
cg23519637	1.03806	0.660524	0.691085	0.663721	0.657412	0.674405	0.705975	0.566737	0.609295	0.676288	0.793525	0.648393	0.622162	0.648549	0.612506	0.6181	0.682475	0.638025	0.595182	0.555032	0.667594	0.650818	0.574031	0.589401	0.568947	0.776652	0.766329	0.760423	0.709764	0.729723	0.83042	0.837874	0.817363	0.802578	0.752468	0.843309	0.650676	0.842606	0.842617	0.733209	0.681043	0.68667	0.713516	0.849362	0.738987	0.75604	0.694037	0.824758	0.887766
cg03475687	1.03773	0.871974	0.875278	0.862245	0.879046	0.917896	0.875751	0.861528	0.858584	0.903351	0.935112	0.896118	0.82863	0.876029	0.859361	0.856153	0.894002	0.839779	0.901783		0.885102	0.916156	0.879586	0.919292	0.864634	0.904552	0.897401	0.914734	0.930785	0.962139	0.966245	0.942677	0.942379	0.937057	0.917254	0.95519	0.908702	0.925931	0.948699	0.925072	0.897498	0.899719	0.914471	0.942542	0.905004	0.913207	0.897528	0.924188	0.941525
cg27408171	1.03767	0.591333	0.585247	0.592318	0.694515	0.53888	0.615491	0.641923	0.585226	0.60855	0.624734	0.713366	0.582215	0.631424	0.554607	0.655537	0.651432	0.576637	0.364759	0.588768	0.659217	0.615394	0.688582	0.502313	0.617838	0.399235	0.752934	0.766486	0.705528	0.792316	0.800802	0.810149	0.705392	0.735469	0.779144	0.741181	0.779825	0.685579	0.699806	0.789476	0.82044	0.792004	0.726297	0.669398	0.728941	0.777087	0.656224	0.719173	0.809329
cg04739880	1.03732	0.348671	0.306415	0.342987	0.400247	0.407667	0.406865	0.310923	0.297487	0.363964	0.608207	0.355315	0.37504	0.357993	0.352693	0.347501	0.366081	0.369119	0.359803	0.35291	0.389644	0.379445	0.4095	0.211082	0.364953	0.51518	0.453924	0.446003	0.43426	0.663736	0.673803	0.700233	0.606521	0.685218	0.496497	0.656109	0.463774	0.627248	0.573266	0.425388	0.424436	0.470639	0.375	0.554943	0.451117	0.470234	0.391325	0.698439	0.699606
cg02028758	1.03692	0.751077	0.743113	0.751544	0.723467	0.765574	0.778265	0.645895	0.707352	0.736044	0.871672	0.728689	0.76391	0.735346	0.736952	0.710764	0.731476	0.724136	0.666498	0.669703	0.73936	0.726369	0.672303	0.637406	0.685096	0.839738	0.769994	0.834431	0.795146	0.901317	0.864663	0.890556	0.869701	0.853371	0.824397	0.897215	0.735403	0.869643	0.857996	0.775789	0.742285	0.750955	0.769999	0.865147	0.823802	0.799686	0.761039	0.86388	0.904062
cg09536516	1.03543	0.573916	0.537956	0.575299	0.643184	0.576408	0.64364	0.584635	0.566582	0.552732	0.806631	0.585483	0.613457	0.578341	0.552932	0.584316	0.610524	0.601889	0.594722	0.547209	0.6175	0.563648	0.651582	0.466247	0.611467	0.71368	0.64471	0.71932	0.63905	0.824191	0.825795	0.833042	0.78176	0.837264	0.640702	0.805071	0.693924	0.862992	0.83204	0.617523	0.705623	0.662199	0.644364	0.806687	0.674701	0.687924	0.644044	0.78896	0.847119
cg02014125	1.03541	0.730503	0.697205	0.667198	0.711301	0.687428	0.723015	0.715981	0.727991	0.681064	0.880955	0.691636	0.675	0.70325	0.645639	0.698067	0.705201	0.71704	0.617456	0.637437	0.693524	0.697214	0.69482	0.66013	0.683995	0.801213	0.780707	0.770278	0.743934	0.883565	0.875894	0.862401	0.843688	0.827511	0.801747	0.873279	0.766634	0.881071	0.874054	0.761179	0.757404	0.755829	0.774617	0.849251	0.753387	0.799255	0.770595	0.870768	0.904142
cg07876450	1.03538	0.937325	0.922102	0.900322	0.925146	0.893577	0.899866	0.918319	0.899234	0.892809	0.906367	0.911959	0.891303	0.933916	0.896811	0.898945	0.920962	0.8883	0.898384	0.917494	0.885894	0.892996	0.954957	0.96348	0.901369	0.964644	0.965729	0.945751	0.934776	0.928264	0.973723	0.940982	0.932185	0.951799	0.978632	0.939255	0.953786	0.946577	0.949239	0.967355	0.972048	0.956502	0.967106	0.937463	0.944437	0.954117	0.948948	0.911068	0.950864
cg19689322	1.03537	0.564419	0.460076	0.541882	0.53911	0.444472	0.482693	0.370723	0.466662	0.543986	0.634216	0.493405	0.551171	0.494094	0.485714	0.453307	0.476504	0.528435	0.368635	0.475548	0.465904	0.543695	0.426785	0.266756	0.480291	0.672926	0.587735	0.62525	0.621298	0.717157	0.700014	0.69407	0.760202	0.676854	0.621795	0.747904	0.530797	0.723879	0.689346	0.658773	0.519089	0.521286	0.47368	0.692001	0.617203	0.557739	0.469486	0.749724
cg24956391	1.03518	0.73149	0.537599	0.69881	0.637944	0.597831	0.709242	0.604868	0.580695	0.693318	0.599115	0.582048	0.668932	0.661108	0.66053	0.663809	0.572985	0.516977	0.509593	0.681447	0.672721	0.672529	0.570409	0.383792	0.617605	0.789768	0.733371	0.696056	0.744824	0.775385	0.744516	0.851615	0.773128	0.686994	0.791821	0.664458	0.729989	0.637572	0.722044	0.806037	0.788986	0.754132	0.733037	0.724873	0.813872	0.709279	0.672556	0.721119	0.808208
cg03018256	1.03514	0.549576	0.534647	0.52571	0.512467	0.545609	0.512344	0.452866	0.483653	0.47836	0.745292	0.489586	0.561201	0.504049	0.503696	0.444201	0.509737	0.589778	0.484025	0.441019	0.532569	0.540522	0.482314	0.349626	0.557755	0.643204	0.599468	0.63657	0.631317	0.774805	0.748415	0.775824	0.742812	0.791502	0.621472	0.754321	0.538442	0.742287	0.733044	0.59431	0.558746	0.57627	0.598067	0.737505	0.671326	0.652861	0.576011	0.77335	0.803709
cg04396110	1.03477	0.71736	0.699436	0.690579	0.725449	0.736807	0.74066	0.677397	0.724936	0.736733	0.84137	0.697982	0.663141	0.714849	0.68147	0.690371	0.718634	0.705673	0.613681	0.666789	0.725282	0.712443	0.737742	0.666399	0.728891	0.742043	0.74244	0.777995	0.795477	0.899802	0.895519	0.883542	0.832599	0.844056	0.787029	0.883253	0.789206	0.891692	0.868021	0.789779	0.744064	0.734101	0.76583	0.837494	0.773131	0.77561	0.762878	0.872262	0.914721
cg19098465	1.03418	0.721092	0.765411	0.691944	0.722989	0.721847	0.780967	0.787398	0.801547	0.710909	0.882424	0.723367	0.715596	0.789447	0.727703	0.736821	0.776003	0.753155	0.718431	0.754167	0.767323	0.7627	0.758409	0.711713	0.76088	0.808395	0.789292	0.816733	0.819472	0.916991	0.895227	0.901102	0.851181	0.89533	0.815369	0.907141	0.832605	0.918999	0.9008	0.797288	0.851223	0.800856	0.760827	0.882953	0.819944	0.818359	0.792297	0.872933	0.904165
cg17885226	1.03411	0.0837038	0.0984422	0.0939361	0.084621	0.0915389	0.112274	0.0902312	0.101374	0.108027	0.193509	0.100215	0.0911856	0.115932	0.110615	0.102615	0.105977	0.111903	0.092488	0.0899648	0.0777072	0.0911347	0.116409	0.105396	0.0921389	0.103463	0.137089	0.148561	0.153149	0.308952	0.251216	0.245243	0.257849	0.232358	0.155469	0.269419	0.140213	0.408613	0.273723	0.125694	0.152255	0.129733	0.114452	0.266102	0.172349	0.159304	0.17253	0.25443	0.260829
cg02798899	1.03348	0.500451	0.460982	0.507381	0.481861	0.522579		0.445636	0.45614	0.442255	0.73155	0.49132	0.518533	0.50983	0.484116	0.507073	0.491509	0.515761	0.453008	0.433484	0.504177	0.504467	0.47263	0.377287	0.485343	0.672778	0.59439	0.614126	0.568179	0.75759	0.727673	0.774661	0.694695	0.746487	0.597028	0.766583		0.76424	0.753984	0.614442	0.55934	0.580376	0.561232	0.728865	0.633156	0.60716	0.490303	0.669593	0.815422
cg08601984	1.03327	0.840017	0.845708	0.825868	0.824529	0.810985	0.844478	0.805036	0.852764	0.838267	0.913429	0.833251	0.792453	0.842924	0.800513	0.844381	0.847151	0.833155	0.829365	0.810494	0.848728	0.856481	0.865635	0.807899	0.850745	0.866599	0.845606	0.879305	0.875019	0.93243	0.908497	0.901134	0.932638	0.921257	0.895442	0.927512	0.878415	0.936082	0.924056	0.895563	0.895771	0.871867	0.875567	0.939221	0.875078	0.874469	0.873946	0.916278	0.932848
cg12858577	1.03318	0.354558	0.387078	0.45724	0.376339	0.326688	0.36354	0.368184	0.361175	0.408865	0.362057	0.396626	0.466511	0.41773	0.325579	0.426776	0.404605	0.347649	0.445836	0.368492	0.356731	0.325564	0.372329	0.232946	0.305188	0.55376	0.572354	0.552428	0.533941	0.56965	0.608598	0.463991	0.467508	0.566125	0.53139	0.527379	0.484093	0.437899	0.432684	0.624501	0.589612	0.523771	0.526192	0.398853	0.554551	0.508423	0.458702	0.413656	0.66845
cg12714759	1.03265	0.152714	0.137306	0.142197	0.215813	0.159716	0.187965	0.175792	0.183602	0.162655	0.356522	0.20076	0.244774	0.190767	0.212093	0.190282	0.198127	0.243169	0.127871	0.158953	0.25537	0.205039	0.189143	0.103708	0.213176	0.41175	0.236824	0.254945	0.273056	0.673123	0.381348	0.431226	0.404153	0.360937	0.294656	0.357352	0.243353	0.317707		0.294652	0.250146	0.195794	0.209492	0.314924	0.348963	0.286417	0.15744	0.361537	0.358419
cg18240400	1.03237	0.0919578	0.140698	0.0990924	0.139825	0.0942401	0.167813	0.135092	0.127958	0.146835	0.223167	0.122701	0.140976	0.125304	0.156748	0.12317	0.13943	0.115989	0.130677	0.114589	0.143653	0.118852	0.156444	0.1264	0.119428	0.153736	0.186344	0.207107	0.214345	0.451878	0.335815	0.302953	0.274245	0.314911	0.212748	0.322199	0.174638	0.409836	0.342414	0.155236	0.179852	0.195642	0.19551	0.347453	0.195131	0.199556	0.221418	0.297151	0.273623
cg07548255	1.03219	0.346067	0.327882	0.399125	0.359615	0.426056	0.377566	0.319237	0.32445	0.307171	0.658403	0.232789	0.321814	0.339233	0.364263	0.311712	0.356047	0.371524	0.271234	0.319772	0.265788	0.3267	0.401238	0.269401	0.40055	0.451089	0.392605	0.493201	0.504175	0.701642	0.676033	0.606273	0.601432	0.632454	0.407138	0.540805	0.376153	0.65364	0.60062	0.495911	0.408894	0.399456	0.421917	0.569028	0.511305	0.486837	0.391953	0.646819	0.666614
cg20729768	1.03199	0.384185	0.335682	0.380675	0.429061	0.371592	0.403462	0.331618	0.339818	0.340188	0.570483	0.39864	0.396127	0.383642	0.371138	0.385519	0.377451	0.366045	0.347214	0.362807	0.41526	0.411827	0.391899	0.267521	0.354912	0.533969	0.487319	0.515616	0.45541	0.612517	0.665796	0.699605	0.597183	0.642556	0.545124	0.617727	0.473375	0.730591	0.650447	0.401191	0.443821	0.483934	0.456088	0.616219	0.531862	0.5147	0.414435	0.658654	0.668992
cg08390209	1.03194	0.437624	0.443918	0.495214	0.566797	0.518738	0.468583	0.434258	0.498465	0.545345	0.778491	0.49261	0.497053	0.505042	0.494028	0.437987	0.470376	0.547792	0.532309	0.484886	0.418947	0.446673	0.423077	0.395862	0.358799	0.584921	0.546635	0.639375	0.599937	0.756268	0.708076	0.757003	0.745103	0.760031	0.627951	0.759931	0.562317	0.749486	0.762087	0.528518	0.602867	0.56496	0.567286	0.699168	0.667022	0.61507	0.551216	0.733988	0.660468
cg14535746	1.03192	0.525439	0.51072	0.495019	0.561445	0.541998	0.592491	0.471268	0.514355	0.589279	0.75234	0.550844	0.576975	0.547153	0.542067	0.472681	0.531257	0.500945	0.588254	0.507775	0.590914	0.572839	0.616523	0.410571	0.554075	0.689038	0.615366	0.616985	0.63543	0.817488	0.769243	0.809938	0.758051	0.769557	0.665136	0.782653	0.590536	0.772815	0.787823	0.617393	0.640702	0.641332	0.605502	0.739232	0.655129	0.613486	0.604942	0.803843	0.791209
cg18592384	1.03185	0.669269	0.69352	0.668499	0.66737	0.682262	0.69682	0.623753	0.675424	0.718191	0.886125	0.687708	0.620606	0.677698	0.602107	0.7332	0.727125	0.682708	0.662626	0.66813	0.733918	0.75015	0.712599	0.701186	0.642491	0.807273	0.751056	0.794012	0.807393	0.838572	0.856926	0.878049	0.819624	0.867312	0.767549	0.845794	0.717052	0.8521	0.898853	0.801165	0.796635	0.741356	0.729771	0.88208	0.749208	0.764118	0.692406	0.87013	0.893623
cg01035616	1.03131	0.706044	0.70004	0.687117	0.725373	0.721711	0.769617	0.686826	0.672816	0.712692	0.876829	0.685188	0.660907	0.699442	0.677267	0.688746	0.740408	0.695306	0.696121	0.695202	0.729983	0.700783	0.730335	0.734068	0.675307	0.802195	0.765445	0.797939	0.780946	0.883022	0.88051	0.85996	0.834301	0.857549	0.805709	0.885812	0.796304	0.889819	0.885282	0.801274	0.799156	0.753553	0.744549	0.859599	0.773914	0.776899	0.766657	0.864446	0.903544
cg00816039	1.03094	0.140736	0.109025	0.150577	0.163812	0.147486	0.140275	0.151621	0.101318	0.148884	0.34542	0.166935	0.157324	0.151026	0.145329	0.142585	0.182175	0.160839	0.113887	0.113111	0.136394	0.17155	0.131594	0.0832003	0.158403	0.19454	0.225083	0.232741	0.251531	0.448718	0.365281	0.409954	0.342903	0.416959	0.201304	0.292494	0.185317	0.391858	0.351613	0.1658	0.170528	0.161838	0.200274	0.285019	0.204382	0.19892	0.1852	0.330689	0.429003
cg11229415	1.03091	0.469821	0.311785	0.419086	0.490302	0.442134	0.502061	0.455689	0.446265	0.439471	0.731838	0.472404	0.487243	0.472454	0.436436	0.502335	0.497632	0.459552	0.458772	0.398279	0.510206	0.465224	0.510289	0.313953	0.469436	0.670489	0.550725	0.593857	0.577579	0.7794	0.71613	0.732582	0.687786	0.721984	0.611674	0.706898	0.539342	0.670564	0.753386	0.590648	0.569893	0.546587	0.530259	0.724956	0.531734	0.525354	0.417703	0.693836	0.780011
cg00421335	1.03074	0.541265	0.490984	0.514495	0.599189	0.530343	0.637314	0.549494	0.554049	0.518889	0.753757	0.536756	0.602842	0.545936	0.55642	0.58193	0.525403	0.506331	0.568251	0.498457	0.592298	0.555712	0.60909	0.471914	0.573047	0.71498	0.649572	0.676596	0.648217	0.82358	0.781819	0.801589	0.764098	0.74918	0.65987	0.803596	0.65748	0.780825	0.779826	0.647173	0.691017	0.625725	0.628219	0.762383	0.657385	0.639275	0.530052	0.756079	0.798329
cg07894586	1.03051	0.481303	0.482263	0.47208	0.614259	0.489258	0.525511	0.477467	0.448696	0.468032	0.733137	0.541662	0.569594	0.544747	0.543771	0.587909	0.536749	0.488856	0.478667	0.463682	0.549365	0.477349	0.560393	0.315845	0.496495	0.606868	0.604907	0.660508	0.516503	0.828303	0.747244	0.765052	0.778792	0.746675	0.60492	0.750607	0.598248	0.782137	0.733467	0.570468	0.553196	0.588835	0.594134	0.724005	0.657437	0.696835	0.633305	0.755522	0.787263
cg17527404	1.0304	0.145499	0.17205	0.11403	0.190539	0.213211	0.228811	0.166328	0.208137	0.191711	0.408844	0.203874	0.198825	0.184761	0.181698	0.215153	0.159796	0.228571	0.198791	0.197366	0.140528	0.164555	0.216105	0.173346	0.166936	0.229873	0.431803	0.283512	0.296152	0.401338	0.443015	0.38009	0.397478	0.427811	0.467807	0.40449	0.178446	0.438148	0.440287	0.217654	0.26987	0.254003	0.225563	0.413994	0.224624	0.226657	0.240544	0.37541	0.400472
cg01793945	1.03037	0.477403	0.450549	0.498367	0.539562	0.504196	0.559432	0.48783	0.476168	0.491721	0.712154	0.495169	0.528736	0.476886	0.538224	0.493132	0.49958	0.507342	0.559864	0.450634	0.51636	0.520984	0.493464	0.378654	0.570118	0.653568	0.576746	0.631669	0.582311	0.833731	0.761778	0.789552	0.743189	0.734015	0.617698	0.736314	0.617245	0.715786	0.761956	0.595646	0.580962	0.576194	0.58695	0.694031	0.610307	0.602188	0.549536	0.763301	0.819064
cg05872923	1.02992	0.120257	0.120198	0.135515	0.154079	0.13189	0.146206	0.134527	0.123788	0.122729	0.328755	0.147366	0.165107	0.183716	0.129704	0.152994	0.243047	0.137162	0.122522	0.115849	0.176453	0.131324	0.15266	0.0694868	0.149332	0.23448	0.224029	0.275606	0.296972	0.399329	0.381337	0.34878	0.31349	0.348122	0.181904	0.32434	0.177902	0.336414	0.368197	0.164557	0.146004	0.177008	0.19944	0.294598	0.183066	0.248494	0.166178	0.312038	0.420292
cg13612447	1.02981	0.0530197	0.0598755	0.0642768	0.0620503	0.0587059	0.0653631	0.0525777	0.0690281	0.0498345	0.143541	0.0635462	0.0623184	0.0556105	0.0571874	0.0760951	0.062698	0.0675299	0.0533573	0.0508456	0.0557062	0.0633993	0.0679898	0.071755	0.0458855	0.0997644	0.0935887	0.101231	0.10257	0.189155	0.187057	0.158096	0.160359	0.208904	0.0907989	0.198754	0.093927	0.229674	0.190694	0.07768	0.107358	0.0872748	0.0887966	0.192079	0.104464	0.0837093	0.087441	0.16429	0.159812
cg06834875	1.02965	0.537266	0.493641	0.478187	0.568718	0.500969	0.554724	0.548631	0.431567	0.502277	0.750355	0.538309	0.547	0.508537	0.48471	0.539039	0.523298	0.49316	0.538759	0.532228	0.510302	0.551399	0.554398	0.337131	0.516855	0.655647	0.606668	0.687089	0.656426	0.823707	0.69437	0.805513	0.77459	0.77593	0.663205	0.760135	0.602145	0.772003	0.747784	0.607285	0.661674	0.62006	0.545353	0.779628	0.647518	0.570269	0.476402	0.69207	0.774859
cg27577993	1.02955	0.598854	0.505281	0.62936	0.705326	0.654093	0.62229	0.621211	0.622903	0.583792	0.759603	0.565475	0.651475	0.61162	0.613286	0.723377	0.612186	0.586761	0.654883	0.645772	0.660633	0.667639	0.694982	0.484532	0.714978	0.780923	0.658923	0.673817	0.714943	0.865663	0.843291	0.81343	0.76279	0.795534	0.717462	0.794454	0.720184	0.864345	0.845037	0.798834	0.783021	0.63254	0.804869	0.794935	0.743588	0.687733	0.638394	0.842026	0.836388
cg06457011	1.02904	0.420268	0.339082	0.420135	0.424194	0.38305	0.412922	0.303435	0.334166	0.393605	0.60473	0.393211	0.42203	0.383987	0.367955	0.398707	0.388173	0.425292	0.408342	0.371393	0.46411	0.411924	0.47833	0.207042	0.401047	0.561392	0.491433	0.524859	0.493313	0.679787	0.661318	0.699664	0.625727	0.648296	0.507952	0.657406	0.492872	0.677255	0.629542	0.516619	0.48508	0.50149	0.431816	0.581199	0.51136	0.478825	0.372508	0.662966	0.751027
cg13575161	1.02886	0.0456213	0.0667497	0.0704927	0.063693	0.0759811	0.061892	0.0612632	0.0633034	0.0580142	0.170676	0.060436	0.0572581	0.0692464	0.0661696	0.068112	0.075273	0.0744671	0.0540884	0.0479368	0.0585234	0.0676817	0.077233	0.066419	0.0634516	0.0893577	0.087376	0.124469	0.113138	0.177886	0.288197	0.16321	0.160068	0.177525	0.120237	0.176014	0.100318	0.24119	0.249788	0.0737198	0.0993248	0.081452	0.0959713	0.191623	0.0951925	0.102933	0.0736055	0.202	0.248667
cg01645295	1.02865	0.165834	0.0827462	0.216361	0.219556	0.143153	0.197157	0.128209	0.09928	0.166282	0.194785	0.182465	0.142751	0.178682	0.052785	0.160763	0.176032	0.0932196	0.181392	0.179109	0.180037	0.142211	0.14835	0.0645933	0.163521	0.368643	0.348762	0.2393	0.239487	0.267079	0.206946	0.283345	0.211954	0.243433	0.2774	0.22419	0.220932	0.159811	0.235611	0.290051	0.319268	0.179208	0.210485	0.220972	0.254833	0.279482	0.181622	0.260779	0.474844
cg23318523	1.0283	0.701323	0.699524	0.707637	0.728306	0.745679	0.738337	0.725811	0.728538	0.682624	0.894187	0.725669	0.703507	0.766729	0.728212	0.732982	0.717163	0.759553	0.6645	0.70344	0.746575	0.71956	0.790429	0.719196	0.697631	0.819265	0.793716	0.802807	0.791803	0.888786	0.896406	0.893747	0.852579	0.875688	0.799122	0.89399	0.795489	0.893838	0.888817	0.785993	0.821347	0.764285	0.78385	0.87321	0.810309	0.828055	0.778297	0.876222	0.888717
cg19821297	1.02811	0.427596	0.350702	0.389613	0.453859	0.449763	0.455436	0.353481	0.361676	0.393866	0.683115	0.408836	0.469477	0.420289	0.38894	0.467305	0.392553	0.421702	0.363765	0.35125	0.436429	0.443364	0.445158	0.238359	0.455744	0.609251	0.506622	0.518421	0.456387	0.788532	0.65434	0.721347	0.650281	0.646119	0.603571	0.713907	0.487774	0.652427	0.709031	0.53816	0.52128	0.499363	0.478567	0.661694	0.511455	0.486462	0.397503	0.661758	0.716489
cg22504175	1.02733	0.54404	0.457436	0.523231	0.558865	0.542102	0.559211	0.443809	0.461991	0.456422	0.766405	0.502743	0.514003	0.534698	0.510411	0.514167	0.485389	0.519547	0.498855	0.455588	0.521273	0.52333	0.502467	0.349147	0.507	0.708352	0.610502	0.646222	0.583419	0.828518	0.750752	0.785903	0.686468	0.707401	0.643234	0.762742	0.592872	0.754659	0.767038	0.577412	0.561501	0.589416	0.578257	0.718377	0.650857	0.605399	0.492785	0.754965	0.811608
cg25137918	1.02696	0.593187	0.57774	0.626067	0.677912	0.584031	0.634406	0.647052	0.619109	0.525797	0.796418	0.613978	0.615352	0.626561	0.576444	0.627865	0.668401	0.594229	0.588993	0.514594	0.60575	0.563918	0.59639	0.508044	0.59724	0.691361	0.670318	0.721894	0.708504	0.789882	0.798881	0.782262	0.7875	0.796879	0.725683	0.827386	0.662463	0.841476	0.822936	0.669845	0.682265	0.710204	0.660939	0.803584	0.721241	0.693047	0.627815	0.783056	0.824295
cg03113038	1.02687	0.466726	0.448689	0.513771	0.54446	0.515496	0.52413	0.422142	0.416493	0.488144	0.707052	0.530875	0.522088	0.498763	0.462245	0.466803	0.525765	0.510232	0.495784	0.429227	0.564373	0.545445	0.513663	0.260787	0.454998	0.616761	0.552304	0.618803	0.572022	0.841754	0.710695	0.684952	0.713895	0.7818	0.609028	0.770122	0.572663	0.712133	0.726465	0.531466	0.577918	0.586761	0.558369	0.66984	0.625455	0.664997	0.544444	0.752935	0.749221
cg13431037	1.02664	0.519382	0.475561	0.516272	0.464857	0.541254	0.578057	0.417581	0.493878	0.520627	0.703329	0.491643	0.537624	0.539441	0.548974	0.491359	0.478677	0.523937	0.548769	0.470196	0.556776	0.559006	0.460969	0.364853	0.540879	0.691596	0.548781	0.64571	0.629332	0.756789	0.743459	0.772517	0.732917	0.755802	0.60608	0.750811	0.629713	0.716804	0.7355	0.647692	0.559837	0.592706	0.597511	0.739028	0.593136	0.599614	0.466725	0.766006	0.8001
cg14390047	1.02656	0.611428	0.596469	0.592884	0.6515	0.621756	0.66137	0.614788	0.611423	0.640495	0.825861	0.61749	0.613867	0.598884	0.599725	0.588173	0.674435	0.596881	0.639085	0.569009	0.645406	0.613817	0.713661	0.574018	0.604396	0.713894	0.657	0.742509	0.720546	0.861406	0.863267	0.848091	0.81399	0.85138	0.654826	0.855474	0.709675	0.819751	0.847363	0.707035	0.717849	0.727139	0.672356	0.808046	0.663284	0.737762	0.657715	0.805104	0.86301
cg06355129	1.02643	0.254155	0.20266	0.206455	0.259996	0.168387	0.230651	0.210747	0.101837	0.231353	0.238621	0.197274	0.25736	0.173683	0.211533	0.207566	0.17665	0.134179	0.19518	0.169848	0.262254	0.186199	0.194795	0.0798814	0.223469	0.428517	0.382137	0.364919	0.292791	0.373389	0.325855	0.446486	0.258716	0.296266	0.307291	0.282287	0.269429	0.190761	0.294875	0.342722	0.335499	0.389909	0.250574	0.275185	0.309151	0.235429	0.247623	0.301638	0.429526
cg27579711	1.02556	0.111835	0.114253	0.151759	0.122062	0.134688	0.183798	0.134912	0.110742	0.140523	0.250591	0.167226	0.12841	0.11212	0.142114	0.114752	0.11399	0.145589	0.144555	0.121116	0.156035	0.136427	0.132144	0.0974721	0.126699	0.191459	0.197501	0.162421	0.234553	0.387967	0.344898	0.317095	0.353683	0.336628	0.218361	0.26826	0.163585	0.262759	0.392747	0.187054	0.158113	0.15134	0.158645	0.403008	0.257208	0.247789	0.115405	0.329344	0.373388
cg08006309	1.02535	0.68978	0.702511	0.669324	0.710564	0.692395	0.720781	0.620824	0.643692	0.702613	0.862543	0.682592	0.664545	0.636406	0.655851	0.649072	0.730935	0.694309	0.624071	0.635428	0.700282	0.696445	0.705133	0.649268	0.616456	0.757138	0.730223	0.780783	0.737419	0.855606	0.869235	0.861815	0.832112	0.869565	0.765469	0.89213	0.707152	0.892412	0.881212	0.750494	0.736591	0.725455	0.710896	0.832924	0.74471	0.760219	0.71233	0.854015	0.877153
cg27000228	1.02526	0.729412	0.563139	0.705608	0.77474	0.688195	0.684879	0.629937	0.630108	0.581236	0.852723	0.668235	0.742979	0.721497	0.689691	0.789704	0.663903	0.619797	0.683714	0.694099	0.698659	0.745104	0.650015	0.580121	0.796839	0.70071	0.753284	0.766254	0.785033	0.880262	0.862255	0.842603	0.882513	0.828212	0.811157	0.858282	0.74856	0.889677	0.903957	0.6914	0.729715	0.737083	0.812245	0.895347	0.812149	0.78381	0.737378	0.84596	0.883672
cg12164202	1.02523	0.856506	0.858094	0.765623	0.864149	0.846922	0.873235	0.81782	0.769795	0.810932	0.887891	0.870139	0.78493	0.837235	0.811744	0.803338	0.820627	0.769747	0.820622		0.82751	0.851775	0.780623	0.803792	0.854712	0.839265	0.831763	0.897166	0.869871	0.898916	0.914973	0.916466	0.93692	0.91021	0.855845	0.916871	0.874495	0.902945	0.906554	0.918601	0.872841	0.817889	0.887382	0.915584	0.871991	0.873789	0.881697	0.924225	0.931307
cg10623198	1.02454	0.658737	0.612908	0.649727	0.733982	0.632276	0.72229	0.674119	0.674451	0.604833	0.84348	0.657524	0.733145	0.656282	0.675796	0.716716	0.686172	0.663882	0.69121	0.634861	0.707215	0.650744	0.706527	0.592146	0.671412	0.801553	0.722788	0.759553	0.73523	0.870171	0.84731	0.875073	0.844285	0.829291	0.786189	0.867767	0.782286	0.877005	0.884589	0.718197	0.735354	0.795803	0.730971	0.837685	0.769719	0.748989	0.681042	0.845113	0.871634
cg24885442	1.02444	0.928121	0.917883	0.876092	0.871368	0.875483	0.878382	0.893749	0.879823	0.907442	0.910057	0.877015	0.848569	0.920522	0.893552	0.894181	0.90574	0.860122	0.880877	0.92941	0.867162	0.889388	0.937767	0.940626	0.903923	0.949681	0.946087	0.946157	0.935997	0.9124	0.937626	0.919488	0.932104	0.941221	0.961954	0.933611	0.950391	0.933342	0.935013	0.973708	0.958306	0.94673	0.953149	0.942396	0.940747	0.947343	0.926062	0.914077	0.946099
cg02681442	1.02438	0.0741525	0.0866376	0.0894175	0.0889157	0.0896968	0.0934526	0.0905618	0.102804	0.117405	0.249275	0.0767442	0.0969895	0.0985089	0.105902	0.0949042	0.115775	0.117	0.0964715	0.0747214	0.0702443	0.0721191	0.0865409	0.077597	0.0887641	0.133106	0.115221	0.167144	0.171898	0.311918	0.275562	0.271591	0.22542	0.280408	0.112165	0.238317	0.135775	0.299465	0.306003	0.128917	0.144298	0.127757	0.116655	0.264875	0.15541	0.129881	0.128212	0.20468	0.267087
cg13866134	1.0243	0.687225	0.694904	0.628202	0.797773	0.666528	0.750167	0.598401	0.71118	0.76583	0.917742	0.618318	0.703864	0.631141	0.633065	0.687037	0.733422	0.586939	0.790723	0.689526	0.776925	0.669747	0.779439	0.559488	0.680465	0.836058	0.706061	0.808361	0.850193	0.867102	0.905428	0.832125	0.879703	0.865829	0.815038	0.851291	0.808465	0.854901	0.881257	0.727154	0.810482	0.76092	0.778261	0.901253	0.763996	0.765809	0.737488	0.828396	0.801935
cg01429039	1.02407	0.0644029	0.106889	0.0719416	0.0764582	0.093724	0.081882	0.0829126	0.0897818	0.0578428	0.162739	0.0795875	0.0742647	0.0593688	0.0824512	0.0752898	0.0763238	0.0729696	0.084733	0.0720806	0.107998	0.0683615	0.0879621	0.0758739	0.0892627	0.118895	0.121917	0.133439	0.154179	0.279488	0.227004	0.234468	0.162416	0.157157	0.123335	0.208754	0.102004	0.249588	0.301182	0.124672	0.135598	0.118275	0.119589	0.265775	0.117278	0.11375	0.105471	0.186223	0.199138
cg05717871	1.02406	0.526988	0.480519	0.380917	0.501848	0.513244	0.48294	0.444153	0.500376	0.559599	0.790799	0.508188	0.444041	0.333312	0.439554	0.431377	0.502736	0.541213	0.43765	0.455943	0.535467	0.406216	0.480696	0.413971	0.445177	0.653212	0.62253	0.638637	0.61874	0.80284	0.728882	0.792153	0.724792	0.65789	0.671898	0.625752	0.550093	0.749924	0.670212	0.514315	0.491446	0.597367	0.478255	0.669772	0.575421	0.602343	0.562005	0.715511	0.800736
cg25392692	1.02352	0.485884	0.373802	0.434088	0.498591	0.514777	0.483388	0.447404	0.395016	0.513811	0.746819	0.448649	0.412731	0.407846	0.43133	0.471389	0.489287	0.373691	0.537782	0.419041	0.420128	0.398719	0.44148	0.240428	0.433598	0.658899	0.529765	0.668409	0.528171	0.682179	0.698885	0.646825	0.720224	0.697458	0.512627	0.638149	0.491163	0.806827	0.751641	0.599931	0.554984	0.545119	0.493603	0.703332	0.567373	0.548838	0.419865	0.725063	0.675772
cg05398036	1.0232	0.248777	0.269997	0.303022	0.335342	0.343353	0.347524	0.281909	0.251786	0.338542	0.542857	0.262074	0.30754	0.313068	0.282657	0.254006	0.254217	0.261125	0.219239	0.225031	0.258098	0.289605	0.250107	0.118391	0.229883	0.414556	0.357707	0.301591	0.347115	0.554077	0.533116	0.523769	0.539806	0.527005	0.434254	0.492727	0.376078	0.458208	0.50093	0.360807	0.406283	0.446109	0.285755	0.440651	0.464379	0.358877	0.292889	0.608121	0.528138
cg05222243	1.02317	0.661548	0.622929	0.658814	0.720462	0.677498	0.703733	0.645288	0.624181	0.648722	0.807491	0.671203	0.681713	0.662876	0.654463	0.699045	0.693203	0.658024	0.670145	0.60621	0.702234	0.696479	0.680744	0.572257	0.692294	0.749479	0.719121	0.78079	0.728926	0.839605	0.860636	0.888966	0.856899	0.859743	0.763455	0.882439	0.739108	0.823624	0.851747	0.722515	0.736652	0.712277	0.736375	0.841697	0.734872	0.763058	0.684625	0.844353	0.89679
cg25090604	1.02301	0.842875	0.834201	0.815167	0.813143	0.798985	0.818042	0.791783	0.801643	0.871508	0.812624	0.784678	0.765022	0.818886	0.725224	0.780818	0.870932	0.737207	0.833049	0.790497	0.803625	0.809582	0.854886	0.820685	0.778296	0.918516	0.88589	0.915921	0.896714	0.854499	0.910104	0.893246	0.837212	0.903416	0.901926	0.87991	0.894013	0.844023	0.859774	0.923971	0.896683	0.916919	0.884209	0.878822	0.862004	0.883842	0.904747	0.861619	0.911126
cg05920420	1.02249	0.639205	0.619377	0.633509	0.669827	0.653749	0.694705	0.600667	0.611399	0.632984	0.84103	0.657751	0.650247	0.610847	0.636095	0.64633	0.685202	0.631512	0.636078	0.609525	0.680438	0.692807	0.704844	0.534243	0.669913	0.744396	0.706064	0.738915	0.710551	0.901058	0.858786	0.855529	0.817872	0.830491	0.756195	0.832986	0.706374	0.844895	0.852611	0.719628	0.740646	0.708588	0.677407	0.853927	0.727885	0.743022	0.671753	0.83928	0.888497
cg10729426	1.02232	0.0508727	0.0609083	0.0895478	0.0677133	0.0732426	0.0808898	0.0699802	0.0946091	0.131709	0.145251	0.0702084	0.0729021	0.0779676	0.0826636	0.106407	0.0930894	0.0845931	0.0861459	0.0674055	0.104847	0.0854475	0.117511	0.147695	0.0707239	0.144612	0.20156	0.194656	0.234287	0.236595	0.235962	0.170585	0.202974	0.220653	0.23423	0.216146	0.157173	0.190751	0.226071	0.207304	0.313333	0.182964	0.155994	0.211879	0.207885	0.171388	0.168809	0.17661	0.274834
cg04654118	1.02231	0.692378	0.652866	0.665217	0.683779	0.676541	0.717027	0.670678	0.658972	0.68985	0.831095	0.610505	0.685016	0.681198	0.677547	0.668958	0.710376	0.752845	0.704088	0.652739	0.71595	0.685226	0.707963	0.595658	0.698479	0.814275	0.742868	0.799609	0.770616	0.888744	0.86434	0.881839	0.827741	0.849918	0.756911	0.848653	0.742	0.823868	0.882338	0.786068	0.737464	0.725785	0.707168	0.873694	0.720224	0.792863	0.682044	0.832975	0.872048
cg15664640	1.02222	0.773978	0.758473	0.72836	0.731703	0.749914	0.739217	0.688815	0.747058	0.791709	0.839354	0.774178	0.734684	0.698743	0.706195	0.697507	0.753986	0.765463	0.770212	0.706408	0.792709	0.755086	0.775246	0.758472	0.743172	0.819031	0.838272	0.804641	0.801157	0.814636	0.89034	0.869723	0.834597	0.843867	0.870626	0.855545	0.807239	0.857268	0.804246	0.80766	0.846796	0.860342	0.849123	0.802572	0.832079	0.875963	0.83895	0.812628	0.889494
cg24129390	1.02215	0.374942	0.331034	0.367576	0.396857	0.427668	0.389328	0.337358	0.340107	0.362291	0.590354	0.335106	0.390395	0.379666	0.361074	0.36521	0.396278	0.393866	0.37492	0.327111	0.375995	0.398559	0.45	0.313095	0.390237	0.535209	0.453714	0.529239	0.487171	0.734622	0.623909	0.726241	0.555208	0.643408	0.44994	0.636264	0.492498	0.615154	0.646964	0.514305	0.513864	0.489009	0.449518	0.59332	0.428614	0.414222	0.382525	0.668745	0.688233
cg17704864	1.02175	0.856387	0.828659	0.865683	0.85469	0.875045	0.880084	0.784184	0.803606	0.800745	0.803682	0.83353	0.81258	0.859271	0.874329	0.806405	0.840019	0.821061	0.839138	0.809741	0.829327	0.793222	0.836485		0.815807	0.918661	0.893909	0.885073	0.86549	0.876378	0.885691	0.897435	0.858809	0.890069	0.871321	0.873318	0.886955	0.905417	0.8924	0.907048	0.931546	0.874382	0.879099	0.896931	0.921076	0.926674	0.907211	0.865803	0.907226
cg03087897	1.0217	0.700124	0.670872	0.680876	0.679716	0.759963	0.695141	0.593189	0.676308	0.738293	0.892617	0.688448	0.659426	0.684765	0.69975	0.693755	0.755425	0.725327	0.698663	0.674043	0.684808	0.732968	0.707943	0.647978	0.671872	0.815291	0.769014	0.783841	0.757519	0.826243	0.873739	0.882143	0.845078	0.864087	0.843734	0.89292	0.766518	0.8775	0.839566	0.794359	0.769324	0.691115	0.750222	0.866396	0.806123	0.845576	0.665464	0.85384	0.870412
cg04510420	1.02165	0.878204	0.880708	0.883408	0.855852	0.866209	0.889683	0.836057	0.845046	0.885494	0.89873	0.845478	0.8772	0.839224	0.840331	0.804284	0.870631	0.874727	0.808617	0.779592	0.869053	0.833359	0.814444	0.844005	0.845175	0.936145	0.922538	0.925879	0.908177	0.891165	0.913225	0.915613	0.875246	0.914958	0.919443	0.922636	0.886497	0.869991	0.904441	0.930697	0.893945	0.893419	0.901608	0.899405	0.908976	0.89427	0.9017	0.906057	0.928125
cg11386025	1.02159	0.394871	0.249683	0.303333	0.379034	0.229576	0.2869	0.269415	0.242687	0.415085	0.25834	0.349087	0.371636	0.356657	0.347743	0.31192	0.322133	0.28677	0.207538	0.239628	0.317735	0.345002	0.236445	0.121924	0.309397	0.580354	0.476308	0.507441	0.441436	0.460329	0.38815	0.43356	0.399136	0.337807	0.537839	0.379142	0.391962	0.336334	0.436901	0.553217	0.427391	0.390686	0.31063	0.401122	0.474545	0.36	0.321429	0.402825	0.547769
cg03667083	1.02157	0.613962	0.588898	0.57919	0.658561	0.54429	0.665258	0.624628	0.595024	0.594282	0.865489	0.620164	0.6685	0.624702	0.597906	0.669779	0.600727	0.62765	0.636861	0.584741	0.66871	0.630573	0.623617	0.491644	0.644999	0.763308	0.702868	0.749692	0.728191	0.875392	0.794459	0.858871	0.811319	0.815058	0.713732	0.823476	0.711267	0.818486	0.857351	0.716249	0.70361	0.698658	0.666345	0.827364	0.709584	0.715497	0.577619	0.830533	0.862307
cg23587288	1.02149	0.759293	0.694101	0.70885	0.694307	0.641772	0.74875	0.733804	0.715512	0.716271	0.686196	0.740713	0.803437	0.650055	0.700213	0.821442	0.708068	0.697388	0.703981	0.63446	0.760926	0.739138	0.60627	0.511761	0.769022	0.900302	0.809769	0.827984	0.699295	0.760174	0.793772	0.880034	0.83326	0.850952	0.807605	0.837739	0.791915	0.696747	0.834685	0.870189	0.790361	0.815161	0.800707	0.850083	0.831195	0.821547	0.766383	0.80942	0.880465
cg02539662	1.02138	0.744722	0.766105	0.743327	0.719934	0.827562	0.75925	0.654721	0.670552	0.739363	0.857504	0.733955	0.726046	0.741393	0.747748	0.718518	0.752167	0.777558	0.73048	0.7475	0.778363	0.784003	0.749524	0.684195	0.74644	0.809766	0.801622	0.823233	0.792701	0.921442	0.894218	0.886741	0.854201	0.890802	0.829196	0.8936	0.806546	0.898279	0.892379	0.843703	0.79924	0.782672	0.794981	0.880819	0.812243	0.831157	0.798878	0.86137	0.881392
cg26639906	1.02072	0.898998	0.854261	0.852165	0.831227	0.844402	0.8508	0.869621	0.87826	0.850027	0.920109	0.8788	0.832268	0.887716	0.846229	0.895891	0.868928	0.882051	0.886166	0.842587	0.85008	0.8841	0.901576	0.853818	0.888318	0.936056	0.906815	0.912838	0.916919	0.938729	0.929723	0.93279	0.914025	0.928256	0.926011	0.901153	0.917705	0.881403	0.935941	0.944223	0.950601	0.900964	0.920418	0.929749	0.931088	0.929238	0.934348	0.930975	0.941221
cg12121643	1.02023	0.202501	0.143765	0.160823	0.126956	0.0894148	0.116238	0.140757	0.0537304	0.182141	0.127029	0.169291	0.131537	0.119038	0.149884	0.0906368	0.1817	0.076428	0.242152	0.146976	0.159907	0.165395	0.164252	0.050341	0.203998	0.247891	0.256332	0.32611	0.250206	0.486266	0.285456	0.244273	0.222623	0.211212	0.270709	0.239079	0.257266	0.191478	0.328384	0.328168	0.264752	0.298891	0.122156	0.227027	0.217283	0.212643	0.230992	0.175206	0.199557
cg00594148	1.02004	0.549845	0.499294	0.503371	0.556854	0.527316	0.521109	0.472061	0.50163	0.490668	0.753871	0.501976	0.539632	0.511008	0.502021	0.536592	0.545228	0.547888	0.489019	0.505494	0.570825	0.546138	0.561515	0.421609	0.552299	0.673574	0.616602	0.64703	0.57739	0.802876	0.759139	0.764311	0.757401	0.730805	0.659173	0.794224	0.626995	0.777767	0.753817	0.623301	0.581458	0.612711	0.591259	0.749447	0.636736	0.653789	0.558881	0.756515	0.837842
cg24922129	1.01999	0.509836	0.329406	0.533373	0.312542	0.360966	0.478295	0.368281	0.392538	0.525594	0.466196	0.314147	0.32062	0.446707	0.37987	0.28202	0.406752	0.394766	0.424182	0.330243	0.470037	0.561513	0.377911	0.296463	0.443617	0.53688	0.54108	0.499922	0.632426	0.47229	0.437566	0.715551	0.490272	0.487143	0.538555	0.616523	0.477218	0.531513	0.47176	0.610923	0.603543	0.413187	0.505888	0.530385	0.520279	0.635459	0.545005	0.545062	0.653038
cg16320173	1.01994	0.606515	0.689285	0.722931	0.667075	0.692488	0.749693	0.707761	0.732543	0.673915	0.889504	0.691877	0.679988	0.71669	0.681362	0.690928	0.730906	0.712982	0.685053	0.703137	0.676258	0.706955	0.711648	0.702147	0.694417	0.785889	0.775363	0.780538	0.742976	0.899544	0.875904	0.856801	0.832253	0.860217	0.825186	0.869329	0.786662	0.886685	0.883428	0.739684	0.757986	0.742093	0.76936	0.873063	0.765832	0.769644	0.794269	0.837816	0.89136
cg01492538	1.0191	0.625941	0.500654	0.571488	0.683762	0.651123	0.643849	0.579773	0.541519	0.526544	0.756394	0.62455	0.612455	0.568276	0.602026	0.603154	0.679348	0.491461	0.564963	0.482378	0.583186	0.527676	0.592857	0.417746	0.540419	0.741142	0.663616	0.717446	0.62524	0.860397	0.795034	0.801152	0.810676	0.793601	0.664988	0.796995	0.671742	0.84694	0.782003	0.66423	0.629366	0.670582	0.678875	0.756425	0.619301	0.77854	0.529225	0.789645	0.846295
cg01289343	1.01909	0.486563	0.510431	0.523357	0.514029	0.54752	0.543443	0.525283	0.556885	0.511727	0.775463	0.506592	0.523234	0.534538	0.480407	0.519069	0.541255	0.551307	0.490546	0.459636	0.501564	0.501564	0.544358	0.541244	0.510079	0.692456	0.607674	0.606359	0.649195	0.793162	0.716473	0.784444	0.723953	0.721141	0.652179	0.754637	0.544068	0.7507	0.79374	0.623772	0.566412	0.551713	0.575186	0.762812	0.643574	0.65516	0.524256	0.789206	0.819718
cg19988181	1.01863	0.349399	0.323864	0.462867	0.461665	0.397817	0.405527	0.362604	0.369354	0.36719	0.557187	0.445659	0.456719	0.385469	0.408743	0.399296	0.433059	0.455713	0.414624	0.397392	0.488037	0.408977	0.455814	0.255841	0.424754	0.633152	0.528027	0.496134	0.401611	0.784841	0.662733	0.649352	0.634602	0.672359	0.590037	0.679981	0.547745	0.664405	0.650355	0.488515	0.540221	0.538263	0.439198	0.539514	0.572773	0.542968	0.430661	0.680859	0.701805
cg23035449	1.01802	0.711892	0.632578	0.656739	0.720445	0.677629	0.69825	0.638869	0.603402	0.616992	0.875839	0.666561	0.661488	0.63516	0.618332	0.653126	0.692613	0.672519	0.616982	0.636561	0.666768	0.727196	0.678151	0.624463	0.704187	0.786195	0.702341	0.765125	0.710329	0.872324	0.859116	0.885133	0.840924	0.856122	0.766024	0.854954	0.718301	0.881214	0.851604	0.744691	0.739537	0.693215	0.715709	0.828071	0.767993	0.780064	0.684004	0.858302	0.879471
cg13303069	1.01792	0.3608	0.360175	0.352245	0.368129	0.333535	0.384082	0.308892	0.320927	0.389641	0.635623	0.371141	0.420158	0.378832	0.350968	0.343542	0.355187	0.338883	0.38017	0.33446	0.330545	0.346659	0.298634	0.214494	0.330474		0.406351	0.513819	0.525647	0.709013	0.592568	0.591558	0.60195	0.66719	0.418973		0.402469	0.668172	0.64136	0.460814	0.369057	0.367251	0.444913	0.597856	0.51736	0.532398	0.35913	0.629239	0.681785
cg22424782	1.01761	0.826897	0.840014	0.80384	0.83142	0.858031	0.875707	0.833419	0.828676	0.873342	0.891348	0.83344	0.782756	0.837588	0.818491	0.857904	0.84083	0.840461	0.860275	0.846768	0.852539	0.899578	0.846043	0.858571	0.817905	0.852584	0.853987	0.896325	0.874306	0.946343	0.932229	0.928998	0.916369	0.937692	0.871054	0.925295	0.887617	0.938827	0.937419	0.8937	0.875262	0.90565	0.87495	0.934506	0.868549	0.88991	0.852071	0.912867	0.925538
cg05897699	1.01754	0.710938	0.650961	0.704918	0.742603	0.651524	0.716834	0.588513	0.624861	0.505159	0.824168	0.70975	0.695578	0.685563	0.700388	0.662297	0.710157	0.649725	0.664727	0.651327	0.684892	0.696648	0.615496	0.533458	0.642216		0.696979	0.775844	0.698245	0.896677	0.852376	0.861807	0.832602	0.801032	0.755115	0.884307	0.801862	0.896267	0.83649	0.592746	0.720286	0.769471	0.746873	0.786308	0.790741	0.800236	0.75719	0.871754	0.861298
cg09580336	1.01702	0.183934	0.184949	0.214586	0.224618	0.216788	0.235742	0.225937	0.191706	0.238291	0.466165	0.23484	0.265105	0.218077	0.219805	0.257263	0.257618	0.23944	0.232924	0.180201	0.224917	0.250261	0.274054	0.150414	0.213497	0.357701	0.300781	0.319596	0.35991	0.486436	0.483876	0.442576	0.474886	0.52159	0.331797	0.450679	0.273667	0.49359	0.488261	0.302296	0.31951	0.296267	0.258808	0.480558	0.293631	0.286148	0.245708	0.492076	0.504517
cg08464208	1.01697	0.0745388	0.0929015	0.089715	0.0895776	0.0703329	0.0780321	0.0778756	0.0657328	0.0899802	0.174976	0.0649009	0.0879291	0.0912351	0.0527517	0.0903801	0.104854	0.0883956	0.0723075	0.0734615	0.086627	0.105223	0.0832657	0.0536369	0.055256	0.155589	0.123155	0.167397	0.148488	0.236005	0.244839	0.245947	0.209221	0.203976	0.0877067	0.163956	0.107645	0.16058	0.26103	0.142924	0.166192	0.116469	0.0896658	0.216716	0.136174	0.126968	0.0798384	0.218965	0.225037
cg21323637	1.01675	0.215215	0.237155	0.24109	0.336528	0.271243	0.265732	0.217211	0.137372	0.28181	0.442711	0.26087	0.303828	0.262558	0.251883	0.313288	0.276687	0.248421	0.254882	0.20854	0.300564	0.274044	0.287032	0.167775	0.305458	0.413016	0.461081	0.370613	0.353138	0.574991	0.490477	0.502846	0.410964	0.52168	0.523937	0.513414	0.315677	0.51689	0.542802	0.381329	0.373741	0.345583	0.263105	0.438268	0.353889	0.256014	0.219918	0.478697	0.536409
cg04590303	1.01655	0.634417	0.618953	0.619819	0.60547	0.658917	0.658638	0.600768	0.597761	0.594078	0.844418	0.624619	0.610406	0.606912	0.60762	0.628899	0.664469	0.640522	0.624496	0.59828	0.640811	0.646427	0.642909	0.62489	0.627728	0.725186	0.71563	0.712097	0.706065	0.879781	0.839907	0.866803	0.815031	0.833436	0.721673	0.838033	0.695589	0.833036	0.842658	0.68779	0.677296	0.682607	0.703594	0.807428	0.709708	0.76386	0.699166	0.819631	0.858771
cg26039662	1.01609	0.202654	0.198125	0.183858	0.194533	0.192186	0.2021	0.186664	0.242231	0.205827	0.47547	0.213344	0.19985	0.21825	0.194256	0.237216	0.276846	0.223156	0.272921	0.183721	0.263146	0.174159	0.208663	0.16845	0.168715	0.346842	0.306627	0.387959	0.281532	0.630164	0.395995	0.459756	0.406486	0.453194	0.328856	0.402183	0.29097	0.512337	0.485627	0.302768	0.345582	0.269526	0.291331	0.444921	0.266421	0.285552	0.241927	0.440977	0.431972
cg07023459	1.016	0.254049	0.237777	0.266097	0.282679	0.244306	0.265473	0.259904	0.215956	0.262632	0.525224	0.263044	0.300013	0.250431	0.229326	0.284319	0.289926	0.261956	0.274652	0.172928	0.29397	0.27817	0.27512	0.108335	0.289397	0.438126	0.35088	0.410919	0.376812	0.598367	0.530011	0.562997	0.460959	0.535111	0.384395	0.478298	0.335075	0.44565	0.521891	0.394676	0.376286	0.373538	0.271816	0.497721	0.341504	0.310653	0.246608	0.468327	0.604726
cg02629070	1.01588	0.58552	0.570701	0.545376	0.59657	0.577871	0.645212	0.518027	0.561651	0.62732	0.832433	0.565914	0.62589	0.597497	0.540075	0.644125	0.594122	0.633856	0.534412	0.519994	0.58577	0.619721	0.627709	0.452746	0.553641	0.745475	0.645119	0.672058	0.697955	0.823297	0.808382	0.822516	0.754694	0.803201	0.741273	0.818654	0.618181	0.781743	0.823672	0.737164	0.625551	0.656495	0.664834	0.801665	0.679179	0.715014	0.559325	0.769738	0.872297
cg09433588	1.01582	0.238441	0.206437	0.221978	0.236127	0.243772	0.246361	0.270039	0.196361	0.296943	0.43392	0.248407	0.251502	0.251671	0.219331	0.273173	0.26575	0.286951	0.28393	0.229444	0.241185	0.263427	0.288892	0.130206	0.272103	0.385273	0.337985	0.365328	0.398675	0.702623	0.484329	0.483338	0.475089	0.462138	0.345796	0.433885	0.331626	0.508906	0.532422	0.337646	0.354007	0.304559	0.27418	0.53126	0.321373	0.268204	0.232667	0.458776	0.493966
cg13639901	1.01497	0.711263	0.680351	0.693477	0.667181	0.727336	0.710134	0.675025	0.645821	0.721395	0.849295	0.66906	0.64486	0.678111	0.638063	0.661946	0.673506	0.708754	0.668832	0.692742	0.709691	0.725654	0.713079	0.723671	0.68006	0.82631	0.779975	0.768041	0.771519	0.877172	0.874344	0.86657	0.848099	0.856062	0.796243	0.864182	0.746937	0.875645	0.855859	0.778859	0.746036	0.718184	0.743081	0.857632	0.77492	0.774871	0.67318	0.860476	0.893792
cg04337403	1.01475	0.734433	0.629507	0.688898	0.692066	0.684938	0.760573	0.657165	0.734599	0.630364	0.872978	0.669246	0.686664	0.73268	0.639675	0.644383	0.689352	0.591695	0.674333	0.701196	0.751647	0.713285	0.718817	0.721372	0.726855	0.780231	0.705167	0.804558	0.818857	0.851288	0.877798	0.875852	0.855664	0.882873	0.816261	0.878572	0.77353	0.880576	0.831315	0.791122	0.760775	0.730238	0.794815	0.812912	0.777421	0.792931	0.721152	0.861822	0.883218
cg10984625	1.01456	0.64952	0.623311	0.639793	0.645509	0.644596	0.671627	0.564291	0.568655	0.596865	0.859971	0.626171	0.632046	0.634771	0.582138	0.62515	0.653806	0.715345	0.572939	0.571876	0.616427	0.638936	0.629505	0.564336	0.599924	0.792411	0.722244	0.77365	0.737011	0.758586	0.817833	0.863755	0.764072	0.823109	0.745691	0.843002	0.663323	0.813605	0.855343	0.730558	0.678328	0.650972	0.674149	0.831364	0.757596	0.750176	0.630066	0.816544	0.88503
cg23949969	1.01452	0.749169	0.714939	0.70521	0.697716	0.669706	0.706719	0.683217	0.680436	0.69629	0.781457	0.699596	0.668415	0.699695	0.649785	0.666068	0.721511	0.676781	0.693864	0.723254	0.691488	0.703528	0.814518	0.760593	0.679711	0.872587	0.85292	0.801302	0.809089	0.739291	0.797965	0.789259	0.734081	0.796633	0.887043	0.789199	0.845198	0.803232	0.851733	0.903825	0.887412	0.744213	0.76878	0.861974	0.748482	0.758107	0.795181	0.744366	0.913624
cg06745944	1.0145	0.353904	0.333091	0.389655	0.325641	0.397654	0.349693	0.249382	0.276929	0.358004	0.557623	0.330727	0.355304	0.293151	0.368743	0.35227	0.284066	0.394104	0.313504	0.320353	0.324872	0.367819	0.280564	0.166881	0.352788	0.414185	0.424108	0.461192	0.48494	0.653105	0.540757	0.669788	0.587504	0.596769	0.498424	0.570182	0.362977	0.550334	0.596057	0.398037	0.462676	0.361553	0.350219	0.481183	0.569698	0.501203	0.373223	0.632416	0.629922
cg16240781	1.0143	0.430939	0.483656	0.533119	0.528002	0.526025	0.471661	0.503267	0.50506	0.575239	0.648969	0.452502	0.52372	0.512786	0.468803	0.48446	0.679777	0.583884	0.596241	0.475799	0.623988	0.570626	0.542815	0.449695	0.555368	0.727592	0.570695	0.65759	0.679127	0.834332	0.716669	0.797266	0.694172	0.811356	0.489686	0.756535	0.526185	0.771834	0.785543	0.7248	0.642078	0.569026	0.63232	0.757728	0.552835	0.636219	0.560615	0.77026	0.800799
cg26566407	1.0142	0.845325	0.816192	0.812024	0.838482	0.781724	0.8305	0.796891	0.8098	0.82099	0.855123	0.785798	0.870655	0.795362	0.826077	0.804322	0.829421	0.778324	0.822827	0.742431	0.835035	0.79906	0.793926	0.670618	0.813383	0.899174	0.864048	0.901764	0.887285	0.866046	0.856739	0.903655	0.817112	0.894906	0.872127	0.878624	0.884461	0.805892	0.866004	0.898502	0.884911	0.86424	0.85914	0.849827	0.895866	0.890226	0.87973	0.871937	0.904431
cg23502253	1.01408	0.690356	0.655474	0.659474	0.833461	0.703273	0.739294	0.73165	0.708442	0.688222	0.842744	0.763469	0.783207	0.71705	0.72264	0.763254	0.777461	0.72316	0.783443	0.692201	0.787299	0.702775	0.760535	0.61387	0.762363	0.828054	0.752022	0.833899	0.713043	0.902609	0.911443	0.891367	0.888789	0.885467	0.79035	0.893219	0.85141	0.876501	0.88636	0.768408	0.825838	0.846616	0.788316	0.864852	0.783117	0.79535	0.705426	0.870602	0.883079
cg16580765	1.01341	0.719759	0.759575	0.71611	0.712616	0.770505	0.769449	0.707993	0.712965	0.766474	0.886182	0.730318	0.724135	0.734349	0.707005	0.71783	0.726892	0.726424	0.743799	0.717167	0.745832	0.776416	0.757789	0.750023	0.729519	0.812349	0.773321	0.822475	0.791939	0.91742	0.864201	0.888488	0.87084	0.871516	0.833621	0.904194	0.797607	0.921199	0.86452	0.80279	0.781063	0.757809	0.755471	0.88738	0.808667	0.827237	0.783883	0.898493	0.894349
cg19774782	1.01341	0.535788	0.463776	0.50978	0.568268	0.53592	0.581389	0.470207	0.481649	0.482165	0.740205	0.522958	0.523883	0.529801	0.504451	0.516326	0.519754	0.523318	0.470411	0.459976	0.538892	0.527073	0.49404	0.412436	0.510257	0.688958	0.592258	0.633535	0.587709	0.769192	0.787569	0.763662	0.709418	0.755993	0.660877	0.761708	0.589598	0.750015	0.741382	0.61777	0.57839	0.604288	0.564858	0.70578	0.625375	0.673601	0.506372	0.762619	0.821695
cg16547186	1.01294	0.262218	0.251774	0.274018	0.29809	0.268028	0.266372	0.273697	0.266541	0.300341	0.54042	0.266617	0.303818	0.254516	0.254317	0.320197	0.290106	0.251719	0.280521	0.238973	0.30092	0.297643	0.30998	0.127807	0.277937	0.426596	0.36101	0.398885	0.402601	0.631207	0.566679	0.521888	0.524528	0.537009	0.377513	0.505151	0.338351	0.562767	0.54624	0.363505	0.404653	0.383659	0.311231	0.503346	0.40775	0.3055	0.292986	0.527018	0.603637
cg24509919	1.01241	0.323564	0.338143	0.388833	0.312228	0.38988	0.391641	0.295781	0.30913	0.358846	0.599494	0.340004	0.433715	0.354647	0.382749	0.294437	0.274568	0.337051	0.343925	0.299242	0.368999	0.307421	0.20942	0.2315	0.265423	0.355253	0.422208	0.413612	0.469388	0.723815	0.492514	0.561684	0.604943	0.588422	0.575615	0.61305	0.40351	0.646414	0.577912	0.382945	0.360919	0.404594	0.389365	0.520125	0.541978	0.472526	0.541176	0.584648	0.566303
cg18480946	1.01229	0.760452	0.724291	0.688	0.746911	0.769385	0.720043	0.687982	0.726251	0.565437	0.810811	0.74946	0.74002	0.73469	0.782755	0.726634	0.738668	0.763877	0.746928	0.74888	0.808007	0.714712	0.769311	0.594686	0.762639	0.835555	0.788593	0.810172	0.773269	0.88198	0.868491	0.869078	0.850364	0.865314	0.811093	0.866762	0.819626	0.882786	0.874101	0.798364	0.800679	0.799778	0.773986	0.839272	0.77813	0.868829	0.727359	0.886663	0.897066
cg10133462	1.01222	0.680571	0.644433	0.68286	0.664433	0.668793	0.731393	0.616163	0.703432	0.684026	0.901674	0.700593	0.680528	0.698084	0.668826	0.662485	0.704516	0.687413	0.651967	0.653758	0.669064	0.696465	0.729288	0.653948	0.639842	0.812839	0.778092	0.767211	0.753881	0.845292	0.870496		0.840582	0.828918	0.801033	0.86101	0.759803	0.859596	0.866334	0.79589	0.753474	0.735266	0.753033	0.838909	0.743627	0.765378	0.653834	0.830667	0.915888
cg05044778	1.01189	0.66983	0.692057	0.690468	0.709629	0.704354	0.757429	0.674075	0.675512	0.680159	0.863363	0.695	0.688384	0.685131	0.647376	0.725027	0.669723	0.7387	0.616031	0.618027	0.704667	0.696292	0.643897	0.556157	0.674552	0.788037	0.733978	0.796288	0.800917	0.872715	0.850116	0.878645	0.840241	0.863853	0.784509	0.878361	0.715267	0.856898	0.837703	0.733774	0.739067	0.730294	0.757066	0.855234	0.77661	0.760241	0.691855	0.842586	0.906896
cg02102832	1.01174	0.688317	0.677995	0.668491	0.6623	0.669793	0.70141	0.64211	0.623925	0.65733	0.837275	0.655544	0.649875	0.680435	0.641114	0.649836	0.676904	0.679423	0.591376	0.595055	0.688131	0.669759	0.669441	0.618196	0.635144	0.77931	0.723916	0.753506	0.748168	0.874598	0.847349	0.856724	0.834034	0.835822	0.768841	0.860171	0.699075	0.873266	0.848628	0.724724	0.67307	0.701992	0.715285	0.83935	0.759675	0.78412	0.698145	0.832072	0.89611
cg25023095	1.01122	0.780089	0.712616	0.732927	0.743716	0.784482	0.777633	0.702355	0.710161	0.762409	0.907261	0.723302	0.64978	0.751261	0.733706	0.768093	0.774568	0.782567	0.784766	0.757728	0.751351	0.785642	0.754509	0.725655	0.769923	0.855118	0.780772	0.809282	0.816337	0.904035	0.887019	0.893418	0.895487	0.87979	0.832477	0.910432	0.793188	0.8893	0.91086	0.833057	0.794827	0.803275	0.784003	0.89064	0.815965	0.804736	0.775725	0.885729	0.915644
cg11884933	1.01122	0.731837	0.695921	0.722191	0.776279	0.772863	0.773265	0.680565	0.691402	0.735815	0.859835	0.741114	0.744411	0.708132	0.710658	0.704597	0.766833	0.622313	0.721989	0.661525	0.717612	0.709137	0.722201	0.637104	0.700635	0.809659	0.773668	0.812596	0.775647	0.892631	0.874304	0.888733	0.87835	0.873464	0.760539	0.890701	0.773823	0.896614	0.864519	0.768965	0.791429	0.763429	0.798574	0.860946	0.782259	0.846117	0.717868	0.870198	0.893171
cg20417351	1.01114	0.636334	0.547849	0.585498	0.643719	0.626221	0.646082	0.585527	0.570913	0.524112	0.781313	0.625379	0.649144	0.625434	0.633634	0.662925	0.582397	0.611663	0.617056	0.599313	0.644246	0.629715	0.668025	0.505848	0.616364	0.76696	0.648762	0.688693	0.655213	0.877985	0.822645	0.815589	0.76833	0.790569	0.721532	0.845096	0.741923	0.851646	0.812454	0.657906	0.701955	0.678333	0.661453	0.759489	0.697547	0.730595	0.677288	0.853405	0.858963
cg09364501	1.01087	0.699534	0.674937	0.666554	0.688408	0.729843	0.717459	0.667144	0.690459	0.731507	0.901168	0.660704	0.688528	0.692112	0.669607	0.696783	0.735549	0.700759	0.723316	0.694379	0.723715	0.730541	0.764604	0.739102	0.693349	0.815649	0.757111	0.793433	0.767028	0.843532	0.883484	0.883111	0.851886	0.882215	0.804969	0.872888	0.784439	0.878082	0.882394	0.784472	0.793026	0.727421	0.773599	0.846641	0.76685	0.806968	0.7517	0.862742	0.902171
cg23404248	1.01071	0.367328	0.341158	0.404315	0.406587	0.361135	0.373488	0.334192	0.336659	0.39185	0.649796	0.405342	0.416249	0.422753	0.386757	0.373958	0.371928	0.438946	0.349121	0.334802	0.381362	0.387994	0.303395	0.212892	0.389041	0.558431	0.491514	0.496099	0.502627	0.69784	0.664308	0.658249	0.623649	0.663128	0.503481	0.666316	0.390763	0.642736	0.626551	0.447612	0.445386	0.488833	0.424477	0.588983	0.496929	0.495622	0.376833	0.627305	0.70125
cg11082362	1.01066	0.0160265	0.025228	0.0160993	0.0113473	0.0148688	0.0158583	0.0199981	0.0208394	0.0155996	0.0156496	0.0216219	0.0178424	0.0192648	0.0177165	0.0110945	0.0190348	0.012444	0.012825	0.0098034	0.0184061	0.0196197	0.0138813	0.0217353	0.0156291	0.0374192	0.0285864	0.0534641	0.0531825	0.0376863	0.0611891	0.0381855	0.0356412	0.0405161	0.0404422	0.0408108	0.0446786	0.0373473	0.0573292	0.028109	0.0388859	0.0421701	0.024622	0.0509224	0.0308458	0.0409517	0.0277321	0.0350379	0.0497658
cg25444839	1.01041	0.694841	0.644245	0.605579	0.598225	0.736635	0.686797	0.6066	0.562393	0.646413	0.786396	0.645643	0.655674	0.625782	0.693848	0.652174	0.601912	0.676176	0.596886	0.643256	0.62642	0.616114	0.6006	0.471188	0.648731	0.796926	0.753274	0.726176	0.784674	0.822964	0.813316	0.80459	0.786211	0.809608	0.739278	0.837728	0.716664	0.798153	0.81548	0.756364	0.702269	0.661352	0.689081	0.789322	0.763062	0.734982	0.639641	0.823223	0.862687
cg14788686	1.01034	0.606282	0.526402	0.592322	0.612933	0.627512	0.632353	0.503902	0.518849	0.615385	0.725278	0.604719	0.626976	0.62797	0.597269	0.58253	0.614126	0.579402	0.571074	0.544406	0.656212	0.613347	0.659204	0.4163	0.606044	0.723507	0.636617	0.695103	0.671557	0.874939	0.832162	0.839819	0.750342	0.808492	0.647107	0.814861	0.669189	0.808863	0.804089	0.698551	0.647205	0.664699	0.605937	0.777278	0.69515	0.716314	0.590952	0.7787	0.865748
cg17391620	1.01031	0.451811	0.431836	0.436308	0.457357	0.452974	0.493888	0.396506	0.402707	0.398234	0.673796	0.449706	0.505286	0.490583	0.465496	0.504614	0.410519	0.459597	0.424042	0.397365	0.476918	0.472706	0.416336	0.314346	0.45567	0.623251	0.529253	0.582543	0.527367	0.776128	0.705955	0.744655	0.648365	0.655734	0.570757	0.703442	0.51382	0.692446	0.701269	0.500713	0.519736	0.633294	0.523541	0.651004	0.57874	0.576369	0.448538	0.694837	0.790448
cg23264914	1.00997	0.759564	0.643508	0.735139	0.769236	0.735587	0.73747	0.711004	0.704438	0.666203	0.879746	0.755232	0.770957	0.73216	0.751119	0.72865	0.733178	0.766248	0.686583	0.683482	0.780471	0.751432	0.738472	0.582067	0.70609	0.823642	0.763596	0.805044	0.759697	0.874282	0.85572	0.893264	0.863736	0.868851	0.82531	0.897036	0.786188	0.91577	0.893766	0.77293	0.796675	0.758468	0.798134	0.883025	0.787536	0.805267	0.739422	0.858431	0.909275
cg12219390	1.00978	0.692573	0.731617	0.725103	0.761144	0.733061	0.778577	0.656699	0.687012	0.685806	0.881609	0.745472	0.715136	0.709036	0.698518	0.713779	0.714482	0.705392	0.669497	0.661313	0.718443	0.739418	0.686001	0.605959	0.705488	0.809626	0.790208	0.82224	0.792225	0.897732	0.873109	0.888702	0.857579	0.880042	0.810901	0.85875	0.764574	0.877955	0.866657	0.784045	0.748282	0.74224	0.75995		0.8125	0.791454	0.74055	0.876994	0.891009
cg03068843	1.00964	0.660438	0.641645	0.639837	0.644509	0.683175	0.684362	0.58592	0.624178	0.675823	0.863275	0.619714	0.622681	0.633467	0.60742	0.609473	0.68878	0.637989	0.605361	0.630751	0.668887	0.65549	0.684258	0.664039	0.629069	0.75339	0.709034	0.728644	0.701126	0.825523	0.836358	0.836914	0.839156	0.835661	0.787885	0.841579	0.721361	0.874709	0.866483	0.700509	0.72021	0.668658	0.72468	0.835778	0.723383	0.735434	0.664099	0.834452	0.86661
cg01744822	1.00956	0.525826	0.509464	0.529692	0.467655	0.546178	0.571946	0.442658	0.44509	0.517052	0.728887	0.491663	0.54874	0.507067	0.470268	0.515834	0.508405	0.554306	0.520565	0.415471	0.490991	0.455982	0.412473	0.313628	0.508856	0.655609	0.578883	0.654508	0.615121	0.781726	0.683985	0.773232	0.695179	0.710716	0.625719	0.785886	0.566307	0.710457	0.768652	0.567219	0.558977	0.582259	0.527566	0.732442	0.671109	0.666023	0.494854	0.718752	0.782688
cg19944876	1.00937	0.615105	0.603661	0.643898	0.633099	0.659571	0.586295	0.600396	0.553602	0.678361	0.845805	0.58407	0.619669	0.565956	0.562324	0.562605	0.645936	0.59735	0.634139	0.553198	0.538125	0.574025	0.626066	0.494889	0.613793	0.684776	0.673015	0.714504	0.726033	0.854392	0.77634	0.838096	0.812692	0.828333	0.760364	0.838366	0.633533	0.82543	0.826771	0.706473	0.649501	0.615912	0.65183	0.805128	0.725574	0.750151	0.670983	0.79299	0.787387
cg12829141	1.00936	0.328702	0.292856	0.317039	0.369821	0.31852	0.327532	0.31806	0.26519	0.310452	0.612447	0.331225	0.345346	0.326435	0.288617	0.320736	0.333104	0.326196	0.330896	0.25429	0.333055	0.341388	0.312095	0.148576	0.318022	0.501868	0.413501	0.461992	0.47344	0.642234	0.547382	0.64437	0.53572	0.606655	0.42187	0.544183	0.397039	0.535282	0.677862	0.439007	0.398099		0.354399	0.574346	0.407276	0.386145	0.286432	0.557373	0.694728
cg00452835	1.00913	0.826516	0.803975	0.830947	0.808979	0.844509	0.813995	0.797341	0.773919	0.6948	0.881642	0.779693	0.793091	0.822303	0.798325	0.811242	0.79288	0.795434	0.779539	0.766875	0.78422	0.822694	0.776827	0.766763	0.792396	0.885031	0.829635	0.842991	0.828414	0.906601	0.915192	0.898166	0.926135	0.899646	0.853267	0.922002	0.837835	0.914504	0.932552	0.863138	0.855654	0.818962	0.800144	0.897928	0.85154	0.820979	0.833222	0.903701	0.908584
cg02574101	1.009	0.484214	0.467176	0.406137	0.561909	0.446823	0.464262	0.426293	0.399893	0.37979	0.727672	0.438156	0.478616	0.500197	0.433095	0.440898	0.433947	0.418075	0.452616	0.396065	0.477287	0.459583	0.42668	0.244449	0.47399	0.59736	0.538929	0.569116	0.478631	0.753526	0.742737	0.69316	0.664962	0.635189	0.58295	0.686107	0.509689	0.71834	0.729801	0.642415	0.543718	0.528998	0.47576	0.695577	0.527188	0.573478	0.476032	0.702753	0.800852
cg14173033	1.00845	0.655289	0.623307	0.728633	0.689971	0.693596	0.71782	0.574738	0.649301	0.679562	0.721708	0.660874	0.652746	0.677092	0.652004	0.70229	0.718241	0.696675	0.752416	0.642774	0.663742	0.67147	0.692202	0.546241	0.711454	0.775678	0.745127	0.747021	0.742331	0.87643	0.852521	0.834136	0.837264	0.835848	0.727924	0.8621	0.732502	0.806094	0.798762	0.733625	0.723111	0.746487	0.720133	0.814697	0.774968	0.82163	0.681709	0.859003	0.840996
cg02974085	1.00818	0.632109	0.453532	0.614117	0.619949	0.579947	0.563267	0.574952	0.586612	0.629012	0.791301	0.564682	0.568262	0.620203	0.581699	0.630129	0.495892	0.522294	0.542599	0.602884	0.617054	0.583333	0.593825	0.414106	0.587136	0.706176	0.627734	0.671126	0.519331	0.853161	0.779532	0.804976	0.694847	0.774601	0.744906	0.789808	0.693392	0.801499	0.829912	0.691576	0.639489	0.67044	0.67901	0.780153	0.759895	0.69759	0.595255	0.852113	0.828186
cg04628369	1.00791	0.597238	0.519716	0.564302	0.623527	0.581951	0.590385	0.520799	0.519665	0.539807	0.715012	0.537566	0.566483	0.579082	0.588009	0.557408	0.561449	0.564821	0.530184	0.546133	0.553219	0.591839	0.568891	0.426096	0.589481	0.701871	0.607075	0.714442	0.666495	0.830042	0.810797	0.778383	0.779942	0.77012	0.649033	0.818348	0.639041	0.785957	0.761305	0.65199	0.64626	0.647055	0.611892	0.750117	0.685457	0.663392	0.537009	0.784254	0.817641
cg08906194	1.00758	0.422189	0.405119	0.431929	0.489179	0.384615	0.485603	0.378583	0.386113	0.417855	0.639029	0.448795	0.478538	0.48889	0.416377	0.498023	0.44761	0.420952	0.482718	0.328563	0.441815		0.413417	0.265007	0.463207	0.628846	0.545989	0.612307	0.554693	0.833942	0.692695	0.652696	0.691329	0.670765	0.563979	0.664285	0.546669	0.660232	0.695926	0.519498	0.520189	0.520203	0.482051	0.6794	0.550824	0.493853	0.433174	0.645452	0.716593
cg08180831	1.00728	0.621102	0.556238	0.600161	0.712191	0.628912	0.638024	0.711242	0.599878	0.595748	0.826096	0.638137	0.6944	0.606603	0.592719	0.647962	0.691884	0.618644	0.708116	0.550591	0.656646	0.631593	0.68014	0.63864	0.678573	0.704726	0.650946	0.791933	0.773908	0.89618	0.849823	0.803327	0.816182	0.832516	0.697368	0.863503	0.752064	0.835759	0.884588	0.69225	0.765546	0.760167	0.656473	0.828137	0.729636	0.720546	0.711677	0.837831	0.773487
cg06965072	1.0067	0.55594	0.585616	0.51594	0.586825	0.619911	0.613843	0.460502	0.512268	0.568445	0.786482	0.544446	0.56102	0.502256	0.491679	0.538177	0.5307	0.637347	0.504724	0.51873	0.552878	0.613476	0.629244	0.368063	0.537665	0.658235	0.65376	0.66483	0.704898	0.841419	0.759005	0.807775	0.728684	0.751187	0.694029	0.740564	0.637954	0.757659	0.815242	0.686582	0.604218	0.583177	0.592211	0.783452	0.684216	0.672895	0.548229	0.772878	0.822372
cg17578196	1.00656	0.327735	0.375	0.463138	0.302192	0.376084	0.299112	0.408195	0.353829	0.331489	0.665482	0.311606	0.381342	0.42087	0.35684	0.39618	0.3344	0.444414	0.393549	0.402009	0.343221	0.415225	0.318233	0.297206	0.417914	0.419132	0.430466	0.542474	0.478669	0.704565	0.62863	0.581004	0.638449	0.6447	0.516693	0.611187	0.408662	0.768324	0.590504	0.527864	0.421442	0.441519	0.444543	0.576418	0.643876	0.494943	0.388277	0.705424	0.675859
cg22636722	1.00636	0.683451	0.53572	0.600278	0.639157	0.633278	0.563424	0.554694	0.55798	0.536824	0.797502	0.600317	0.646538	0.597892	0.569827	0.645259	0.541918	0.565386	0.58552	0.606569	0.60148	0.649235	0.524897	0.352616	0.69651	0.745405	0.674249	0.729509	0.594756	0.833528	0.807103	0.80015	0.779332	0.785276	0.712747	0.820024	0.645674	0.795005	0.817792	0.705479	0.631608	0.656428	0.768429	0.781369	0.66807	0.732804	0.62683	0.801354	0.848574
cg14764956	1.00625	0.807578	0.797037	0.773603	0.807146	0.823793	0.8323	0.767911	0.802761	0.807446	0.903666	0.79793	0.804765	0.818293	0.752811	0.758526	0.828114	0.796135	0.814119	0.825272	0.816403	0.833254	0.842674	0.903697	0.758915	0.869546	0.835226	0.858377	0.808706	0.93261	0.918427	0.915333	0.911359	0.905562	0.888086	0.915754	0.867031	0.928693	0.931281	0.878194	0.870906	0.829835	0.850148	0.91801	0.860818	0.848843	0.866426	0.906371	0.926964
cg08946658	1.00587	0.618002	0.573832	0.583964	0.613628	0.589555	0.590338	0.523643	0.509712	0.662288	0.775775	0.567384	0.607434	0.583519	0.557667	0.64954	0.585307	0.549918	0.623877	0.558045	0.641908	0.641276	0.662994	0.451218	0.594526	0.676867	0.645016	0.690816	0.636178	0.864479	0.793543	0.824573	0.781078	0.768867	0.710952	0.797768	0.739725	0.839926	0.823429	0.665078	0.664957	0.657677	0.673602	0.764139	0.689069	0.708761	0.649898	0.818199	0.857561
cg05207347	1.0058	0.834318	0.776267	0.797356	0.788739	0.785808	0.865926	0.843092	0.666239	0.784896	0.891679	0.848866	0.736149	0.795397	0.79137	0.835106	0.80013	0.62809	0.796805	0.857329	0.80758	0.857968	0.810264	0.745602	0.855827	0.821292	0.771018	0.885759	0.871175	0.925836	0.9114	0.90332	0.915314	0.91632	0.866052	0.912605	0.861233	0.90479	0.932584	0.79224	0.79177	0.863768	0.868225	0.913075	0.844911	0.87664	0.862254	0.924876	0.905998
cg07694621	1.00561	0.560652	0.553646	0.581754	0.59209	0.613452	0.630408	0.49851	0.552778	0.540988	0.807089	0.572823	0.5896	0.611357	0.568845	0.361476	0.54736	0.607922	0.52133	0.521177	0.610417	0.578816	0.564715	0.461853	0.604358	0.738002	0.628905	0.699442	0.625338	0.815761	0.779987	0.837045	0.766189	0.77791	0.680098	0.80261	0.61915	0.776566	0.79181	0.687218	0.581155	0.607683	0.607145	0.777962	0.686128	0.697494	0.561916	0.783913	0.854083
cg08120263	1.00532	0.0792755	0.0885975	0.0962138	0.102766	0.0941604	0.106903	0.111431	0.112632	0.094431	0.250874	0.0706234	0.0896772	0.103214	0.113812	0.111242	0.095293	0.0991547	0.0743426	0.068943	0.0790756	0.0930872	0.100533	0.0780188	0.0899855	0.118507	0.144643	0.149168	0.193186	0.334431	0.278168	0.230146	0.236331	0.268716	0.136449	0.219461	0.129562	0.241841	0.260824	0.114343	0.141521	0.130788	0.153128	0.281622	0.175114	0.136872	0.146981	0.210534	0.237337
cg16591404	1.00494		0.683495	0.689345	0.649551	0.751695	0.702208	0.576842	0.656943	0.711619	0.877152	0.665871	0.667303	0.678769	0.619871	0.609708	0.693116	0.709384	0.650202		0.659223		0.659646	0.648588	0.620411	0.763907	0.725204	0.784562	0.711819	0.861862	0.864587	0.86478	0.8591	0.857014	0.827195	0.904364	0.694353	0.855581	0.859658	0.744256	0.668637	0.706514	0.712917	0.838264	0.784914	0.764067	0.687951	0.867132	0.879312
cg19885926	1.00471	0.242378	0.24313	0.227458	0.227027	0.270221	0.295638	0.220105	0.206126	0.278784	0.532817	0.258128	0.275763	0.226043	0.272956	0.250247	0.229508	0.252443	0.265138	0.233744	0.255379	0.285853	0.280967	0.193033	0.258104	0.416183	0.397823	0.398704	0.409339	0.550162	0.467688	0.532019	0.517476	0.531646	0.405743	0.492175	0.307548	0.439105	0.53099	0.345186	0.347515	0.304264	0.236498	0.523237	0.348717	0.366808	0.277086	0.437618	0.552081
cg06532212	1.00462	0.823635	0.781262	0.773945	0.77977	0.79204	0.796449	0.707817	0.746412	0.770358	0.833405	0.785246	0.778976	0.75606	0.789022	0.758	0.796107	0.799484	0.752905	0.764228	0.798634	0.852274	0.731268	0.771875	0.797295	0.926046	0.853981	0.881383	0.819464	0.763276	0.830599	0.86722	0.815544	0.866282	0.875941	0.916017	0.842953	0.835212	0.815892	0.863782	0.888131	0.814108	0.804173	0.831876	0.882321	0.912375	0.849064	0.83668	0.908413
cg17179911	1.00462	0.809799	0.771746	0.735678	0.737912	0.791992	0.769981	0.729709	0.850672	0.779276	0.854839	0.732654	0.784033	0.740235	0.713373	0.761169	0.711605	0.823859	0.810485	0.715697	0.709717	0.805919	0.70231	0.73344	0.745758	0.82855	0.777952	0.837187	0.845899	0.895146	0.89638	0.89279	0.883608	0.855523	0.826323	0.898702	0.860637	0.884442	0.911057	0.815083	0.83344	0.778206	0.808085	0.874842	0.816882	0.845814	0.811618	0.874192	0.913054
cg13036352	1.0046	0.566817	0.494159	0.543319	0.597473	0.551769	0.585297	0.447628	0.521805	0.575996	0.757732	0.577753	0.552636	0.598662	0.548073	0.498655	0.504305	0.564453	0.510688	0.451904	0.556158	0.552241	0.512225	0.387408	0.53525	0.723049	0.597413	0.702115	0.602464	0.741508	0.741629	0.779405	0.743106	0.742735	0.632098	0.790686	0.609154	0.769876	0.731723	0.697144	0.647243	0.636756	0.580716	0.724543	0.660969	0.650203	0.508752	0.753686	0.81366
cg20911180	1.00458	0.541243	0.457537	0.502157	0.55756	0.520065	0.586701	0.455912	0.473354	0.568683	0.720414	0.481515	0.598611	0.494911	0.500641	0.524261	0.525402	0.560203	0.496303	0.51636	0.560845	0.569611	0.537745	0.332366	0.534095	0.677033	0.576805	0.635126	0.631237	0.759506	0.763534	0.810961	0.724485	0.7589	0.695805	0.727169	0.632531	0.771688	0.770486	0.644592	0.550425	0.612043	0.509401	0.771732	0.611348	0.589661	0.527804	0.741166	0.803295
cg17170278	1.00456	0.881732	0.758594	0.768357	0.804211	0.812634	0.799547	0.800834	0.743404	0.739984	0.856919	0.781913	0.800593	0.783432	0.70537	0.79995	0.81997	0.776837	0.791692	0.817611	0.766324	0.795679	0.829325	0.841968	0.812229	0.82057	0.85612	0.853401	0.824339	0.790116	0.912308	0.921257	0.867618	0.854775	0.851801	0.907088	0.880941	0.893141	0.872892	0.913688	0.960861	0.863008	0.920271	0.853024	0.907447	0.902657	0.847321	0.841481	0.82468
cg26223899	1.00445	0.38117	0.352263	0.395444	0.474782	0.386473	0.307769	0.44397	0.406233	0.347927	0.625228	0.410069	0.403753	0.411955	0.384646	0.468109	0.399416	0.440101	0.400408	0.390602	0.439649	0.411672	0.47828	0.285307	0.49739	0.590107	0.48021	0.480765	0.55801	0.755613	0.691896	0.672206	0.608124	0.624446	0.557662	0.618879	0.510768	0.706893	0.684576	0.512712	0.514695	0.52777	0.490974	0.677462	0.547398	0.4827	0.391738	0.667419	0.743318
cg13408597	1.00426	0.602888	0.582391	0.619453	0.778702	0.632027	0.664431	0.670837	0.64572	0.577384	0.785431	0.664498	0.697112	0.674068	0.714757	0.692895	0.671733	0.582361	0.646834	0.598782	0.670928	0.65628	0.668937	0.533769	0.676901	0.755802	0.730037	0.746579	0.734379	0.905839	0.847936	0.832023	0.821248	0.811643	0.741301	0.861191	0.757443	0.89352	0.829142	0.723738	0.724714	0.766125	0.72233	0.776384	0.716746	0.741109	0.62843	0.827003	0.86234
cg17254386	1.00375	0.596221	0.446323	0.495879	0.723309	0.507922	0.559698	0.526486	0.602032	0.566703	0.706806	0.735859	0.572503	0.619437	0.645078	0.682278	0.67256	0.630017	0.751601	0.584777	0.684418	0.61439	0.616903	0.516859	0.65599	0.561911	0.74576	0.72892	0.615272	0.84019	0.848299	0.805416	0.793516	0.799439	0.76929	0.818387	0.72231	0.85066	0.759802	0.712339	0.680123	0.751536	0.70002	0.708456	0.764331	0.741528	0.651025	0.845922	0.81027
cg15002250	1.00332	0.796922	0.810458	0.765155	0.810046	0.805864	0.817893	0.794763	0.795033	0.836368	0.927117	0.803202	0.766098	0.819433	0.749486	0.804165	0.82034	0.835927	0.803983	0.811616	0.841432	0.837664	0.891947	0.832735	0.839058	0.859101	0.861721	0.874307	0.881583	0.936089	0.90745	0.931964	0.894905	0.928075	0.880482	0.927824	0.878502	0.923148	0.936907	0.867213	0.836943	0.821185	0.848886	0.91827	0.866058	0.878057	0.830225	0.904907	0.940904
cg18272633	1.00306	0.684461	0.662553	0.66592	0.692233	0.72021	0.69433	0.687645	0.649628	0.674994	0.910249	0.662952	0.659409	0.683434	0.580439	0.681831	0.738991	0.718492	0.652692	0.672387	0.71285	0.694389	0.704658	0.688239	0.661621	0.786033	0.739576	0.785323	0.770434	0.877031	0.85663	0.879548	0.823925	0.865532	0.782631	0.865319	0.724365	0.862602	0.874851	0.772438	0.751288	0.715292	0.713841	0.85285	0.769228	0.759621	0.707678	0.844185	0.887554
cg16276850	1.00303	0.425529	0.37635	0.40806	0.493951	0.413977	0.466553	0.421535	0.35041	0.410144	0.667494	0.439593	0.464073	0.461786	0.426327	0.441779	0.409954	0.425199	0.340728	0.320799	0.448179	0.423725	0.382277	0.216828	0.390064	0.553262	0.531385	0.564022	0.508289	0.645317	0.69993	0.714253	0.651611	0.684097	0.564989	0.708866	0.447649	0.646062	0.684267	0.484322	0.464626	0.527132	0.44797	0.640974	0.55491	0.533545	0.437966	0.66657	0.767812
cg07441608	1.00302	0.849608	0.846461	0.826039	0.890251	0.878548	0.867735	0.878456	0.863628	0.837054	0.884094	0.853027	0.836862	0.85956	0.829136	0.877788	0.851801	0.887858	0.867744	0.815571	0.869747	0.877665	0.846376	0.879439	0.86566	0.90929	0.88663	0.905407	0.889602	0.913259	0.925411	0.937293	0.919049	0.934092	0.899318	0.944988	0.901015	0.88982	0.944899	0.902142	0.917194	0.900841	0.897633	0.906136	0.890234	0.899962	0.893625	0.934776	0.935423
cg06653216	1.00298	0.704526	0.599115	0.709553	0.820523	0.672033	0.766759	0.703792	0.754054	0.647142	0.844002	0.704407	0.737081	0.734324	0.777264	0.694277	0.753984	0.674181	0.732873	0.658784	0.67504	0.711904	0.743161	0.673715	0.695134	0.764076	0.704756	0.847184	0.770671	0.903719	0.886135	0.872043	0.849872	0.897798	0.813311	0.876728	0.842339	0.872928	0.839947	0.778774	0.78477	0.792947	0.778595	0.809439	0.797433	0.809271	0.785012	0.866421	0.8526
cg03496359	1.00292	0.877694	0.878903	0.847732	0.848748	0.849655	0.846758	0.877208	0.858945	0.88667	0.802068	0.86368	0.823024	0.86215	0.800743	0.842936	0.860296	0.801441	0.874887	0.83601	0.856241	0.880525	0.869902	0.88481	0.852985	0.962743	0.954688	0.903153	0.865299	0.82219	0.925209	0.905514	0.885987	0.883459	0.950957	0.907728	0.936685	0.870421	0.927218	0.960449	0.960222	0.891818	0.924251	0.92553	0.915596	0.925715	0.878111	0.854755	0.962869
cg20247486	1.00286	0.489098	0.500389	0.531154	0.582963	0.586237	0.5138	0.458133	0.418956	0.477431	0.73932	0.489378	0.565759	0.570554	0.50392	0.559508	0.571669	0.515839	0.40892	0.480774	0.546837	0.5052	0.465218	0.458433	0.457798	0.612852	0.629216	0.628612	0.659978	0.725527	0.76695	0.760462	0.692787	0.734801	0.548627	0.79847	0.571136	0.840081	0.759961	0.586153	0.591076	0.588833	0.563579	0.770053	0.643637	0.607656	0.488458	0.716495	0.811877
cg16601832	1.00278	0.77729	0.764472	0.772085	0.818632	0.832672	0.829622	0.779406	0.789941	0.74027	0.900535	0.744677	0.770366	0.791417	0.771215	0.816797	0.766531	0.744765	0.77526	0.708412	0.805741	0.813493	0.78301	0.745466	0.784201	0.85429	0.839512	0.840564	0.817141	0.901291	0.906282	0.920389	0.896516	0.87952	0.859105	0.923517	0.853724	0.912702	0.891864	0.820492	0.831305	0.814189	0.827828	0.89478	0.871739	0.863885	0.821221	0.903102	0.923294
cg22325186	1.00265	0.693292	0.697602	0.71719	0.742195	0.73797	0.77424	0.589098	0.664596	0.675407	0.805195	0.66231	0.694832	0.763128	0.70173	0.672107	0.646587	0.6848	0.588878	0.62332	0.653298	0.748755	0.549046	0.567106	0.704489	0.840903	0.692394	0.770012	0.739178	0.863134	0.857168	0.896999	0.839715	0.855081	0.785145	0.880289	0.718244	0.875993	0.819169	0.728276	0.676803	0.716246	0.732032	0.756522	0.796603	0.770419	0.796484	0.865225	0.879459
cg20380689	1.00255	0.421699	0.3782	0.454881	0.403628	0.39019	0.480917	0.335648	0.316758	0.391749	0.620329	0.388072	0.368522	0.300471	0.406943	0.33025	0.390627	0.43782	0.385245	0.354327	0.408038	0.356419	0.425496	0.251292	0.439311	0.536991	0.441716	0.458157	0.498175	0.779201	0.583303	0.728513	0.655399	0.586135	0.56232	0.613067	0.457779	0.686939	0.595499	0.487878	0.485958	0.51777	0.512606	0.528396	0.567442	0.516049	0.388509	0.63176	0.716693
cg00211821	1.00255	0.481169	0.477405	0.471049	0.475327	0.519433	0.517395	0.430722	0.378352	0.477456	0.729678	0.475055	0.498359	0.477289	0.465943	0.481462	0.443979	0.496323	0.471764	0.421136	0.50865	0.539084	0.559983	0.350572	0.489035	0.61553	0.532529	0.566833	0.54498	0.781276	0.727007	0.764576	0.730795	0.681503	0.608424	0.741449	0.611791	0.687775	0.723596	0.578296	0.519544	0.539056	0.532628	0.701077	0.588091	0.60956	0.531502	0.766835	0.815657
cg03462322	1.00242	0.392835	0.365359	0.407047	0.437943	0.38948	0.427481	0.365045	0.346176	0.363068	0.652292	0.41369	0.4194	0.404957	0.371298	0.408638	0.408518	0.411096	0.37864	0.327694	0.39714	0.419988	0.411397	0.216192	0.421648	0.548146	0.465345	0.511839	0.500632	0.67519	0.663336	0.705319	0.650651	0.639313	0.526909	0.696048	0.468096	0.669381	0.656882	0.469073	0.475328	0.511222	0.466408	0.597947	0.514635	0.471402	0.378142	0.70072	0.719217
cg24056365	1.00223	0.589945	0.591423	0.637315	0.645476	0.635425	0.720611	0.602216	0.570119	0.681336	0.797812	0.574957	0.701371	0.603647	0.61095	0.62113	0.666029	0.686703	0.660986	0.59204	0.654493	0.642936	0.619101	0.475868	0.724411	0.783447	0.674134	0.744039	0.753124	0.785237	0.845202	0.873187	0.809777	0.821821	0.653458	0.802902	0.733222	0.798519	0.847339	0.713514	0.695266	0.705727	0.669708	0.839637	0.721705	0.74214	0.647279	0.829645	0.853681
cg02216727	1.00205	0.636784	0.653667	0.622795	0.649702	0.629944	0.660389	0.588733	0.560925	0.602225	0.843334	0.621435	0.596611	0.585654	0.570477	0.589552	0.641834	0.615798	0.55735	0.550652	0.609981	0.617267	0.568547	0.535724	0.540258	0.733235	0.722079	0.727299	0.71172	0.844638	0.820885	0.802325	0.769359	0.811106	0.739627	0.848468	0.654634	0.820076	0.820622	0.665273	0.678137	0.664485	0.663519	0.824507	0.726433	0.691188	0.616638	0.817811	0.846451
cg00459625	1.00185	0.675085	0.704862	0.715354	0.689522	0.766271	0.740222	0.652527	0.684777	0.710481	0.866064	0.706888	0.695917	0.647405	0.694374	0.683845	0.727335	0.728093	0.686522	0.686245	0.734011	0.757895	0.726863	0.681071	0.679215	0.77536	0.73756	0.78397	0.757486	0.860479	0.882575	0.877271	0.844701	0.866803	0.827038	0.895794	0.737258	0.903973	0.88298	0.74065	0.713948	0.726309	0.777986	0.869241	0.765708	0.795031	0.731999	0.851606	0.900805
cg06861181	1.00173	0.723735	0.73399	0.715446	0.710655	0.750617	0.770632	0.66054	0.683621	0.727205	0.875098	0.709217	0.710111	0.712168	0.659413	0.681023	0.729618	0.722669	0.673877	0.707321	0.719706	0.78876	0.743456	0.668864	0.733719	0.785968	0.772279	0.79799	0.779098	0.896013	0.871074	0.859574	0.871226	0.885468	0.806312	0.895322	0.760008	0.895878	0.871256	0.790604	0.729948	0.758782	0.746918	0.873287	0.813448	0.834913	0.716365	0.878983	0.917994
cg23758252	1.0013	0.728344	0.713152	0.675606	0.725977	0.752463	0.797376	0.703728	0.692942	0.794676	0.888392	0.712606	0.697429	0.784477	0.679511	0.753238	0.73316	0.807683	0.762038	0.677925	0.742624	0.778303	0.792979	0.69883	0.701601	0.811042	0.768995	0.756823	0.827138	0.880136	0.90193	0.907925	0.878109	0.875129	0.821342	0.898394	0.802679	0.89075	0.916254	0.819144	0.81542	0.796018	0.76091	0.882827	0.803086	0.84568	0.744357	0.859707	0.867875
cg12517027	1.00128	0.495336	0.450631	0.546789	0.493373	0.502212	0.551351	0.402577	0.461367	0.4793	0.734413	0.510176	0.514047	0.451773	0.479967	0.509453	0.457524	0.484752	0.452075	0.454506	0.488831	0.446337	0.456176	0.319147	0.477163	0.645307	0.555913	0.572359	0.572187	0.815339	0.736371	0.756229	0.677334	0.740513	0.650411	0.742911	0.530206	0.702421	0.696417	0.620244	0.53327	0.561678	0.565262	0.646164	0.629625	0.608028	0.440456	0.730144	0.812842
cg04122918	1.00114	0.484299	0.468189	0.498808	0.543755	0.51964	0.548497	0.500749	0.493116	0.479561	0.755045	0.511902	0.541898	0.518263	0.501032	0.528982	0.484404	0.498284	0.485443	0.437147	0.521774	0.434809	0.507094	0.362095	0.500472	0.660825	0.569945	0.605834	0.609858	0.846849	0.743371	0.796722	0.709083	0.706444	0.641642	0.753453	0.578141	0.764519	0.751359	0.568512	0.545871	0.611529	0.547639	0.732286	0.605272	0.584397	0.523668	0.738736	0.746411
cg10369363	1.00104	0.358532	0.339632	0.353968	0.441297	0.402279	0.452482	0.370574	0.327438	0.375457	0.646154	0.376132	0.455603	0.394999	0.391821	0.374771	0.416944	0.40006	0.380351	0.345037	0.415941	0.39003	0.402168	0.210289	0.416179	0.568554	0.483456	0.515159	0.489202	0.695716	0.698444	0.694411	0.597151	0.672448	0.527235	0.611529	0.433409	0.642818	0.662258	0.501235	0.47286	0.494861	0.394063	0.625176	0.483286	0.442381	0.410747	0.672808	0.730124
cg11168433	1.00049	0.59469	0.554951	0.573063	0.598577	0.575849	0.587958	0.452097	0.503636	0.58332	0.74347	0.542834	0.573809	0.545091	0.550211	0.520095	0.53194	0.617576	0.471661	0.526847	0.560104	0.585056	0.486173	0.34479	0.519185	0.689654	0.639396	0.68283	0.664238	0.812219	0.776715	0.763671	0.771241	0.719832	0.701864	0.783685	0.567477	0.82061	0.77901	0.641216	0.576738	0.587068	0.566851	0.766718	0.656855	0.653235	0.560394	0.780359	0.838392
cg12741645	1.00031	0.39947	0.330176	0.403132	0.466105	0.436902	0.410377	0.336006	0.325671	0.395443	0.631668	0.419917	0.445581	0.405721	0.422831	0.405305	0.352329	0.420875	0.379314	0.338005	0.416438	0.351473	0.367148	0.197997	0.389415	0.544725	0.453397	0.491436	0.463631	0.726523	0.660579	0.713966	0.583994	0.62998	0.532653	0.689398	0.491139	0.671951	0.591701	0.459903	0.441804	0.491056	0.41321	0.581393	0.54067	0.557347	0.368438	0.688859	0.701108
cg16736826	1.0003	0.308052	0.24119	0.389306	0.365217	0.363928	0.334279	0.282358	0.305827	0.269596	0.663754	0.429858	0.341769	0.360472	0.350258	0.289072	0.310997	0.390191	0.296655	0.293316	0.373106	0.338974	0.28471	0.181873	0.271017	0.4112	0.456555	0.494877	0.492557	0.572501	0.601263	0.621411	0.534534	0.600432	0.508467	0.582075	0.400229	0.568447	0.584584	0.438449	0.360908	0.425547	0.392048	0.559699	0.456912	0.443418	0.333218	0.62555	0.661542
cg27091787	1.00028	0.641509	0.606343	0.677271	0.633717	0.627294	0.625436	0.548832	0.555434	0.672727	0.795268	0.642725	0.622021	0.640304	0.604742	0.639074	0.62398	0.633026	0.558903	0.533011	0.609909	0.614439	0.595872	0.517684	0.63287	0.779386	0.704763	0.72547	0.688974	0.833288	0.810394	0.809335	0.766351	0.777877	0.741631	0.840806	0.649918	0.829342	0.804763	0.721149	0.631357	0.657706	0.654145	0.770449	0.714472	0.722885	0.707851	0.823829	0.839114
cg22155786	1.00021	0.665193	0.661126	0.663729	0.640505	0.675032	0.705546	0.582717	0.595787	0.648523	0.846962	0.6604	0.63761	0.642545	0.622457	0.644521	0.695467	0.671902	0.593333	0.591823	0.698112	0.683499	0.665454	0.573989	0.635492	0.76018	0.715128	0.739271	0.739988	0.821278	0.86134	0.879124	0.816712	0.845689	0.777146	0.843485	0.684025	0.860375	0.855088	0.720627	0.671076	0.691149	0.73603	0.815711	0.751292	0.749488	0.682548	0.835296	0.863236
cg16081096	0.999772	0.438805	0.434602	0.435017	0.480108	0.451294	0.501646	0.405913	0.399442	0.444526	0.712844	0.421936	0.457907	0.473088	0.440392	0.450243	0.434209	0.447491	0.41948	0.381483	0.463506	0.477116	0.466886	0.3338	0.450145	0.586292	0.517147	0.574769	0.536665	0.790207	0.680859	0.727654	0.652344	0.678476	0.569183	0.71888	0.510359	0.732732	0.702203	0.535736	0.480786	0.546005	0.522887	0.633831	0.594758	0.585399	0.472967	0.733118	0.764988
cg00890916	0.999199	0.504464	0.440887	0.472199	0.572018	0.456648	0.497737	0.508953	0.466351	0.475394	0.758377	0.504663	0.527429	0.517123	0.503571	0.535848	0.530814	0.468392	0.532909	0.418754	0.540314	0.527705	0.595407	0.444567	0.478498	0.624741	0.609312	0.610712	0.575491	0.805292	0.771543	0.730091	0.673105	0.766096	0.629964	0.765699	0.672967	0.741204	0.759119	0.530684	0.679814	0.646618	0.561762	0.713133	0.620271	0.586948	0.531646	0.701577	0.789089
cg12472351	0.999059	0.786729	0.814215	0.776671	0.750262	0.792126	0.793956	0.7769	0.75775	0.773356	0.87281	0.755538	0.764469	0.769162	0.77063	0.780125	0.776988	0.801582	0.831524	0.684676	0.772679	0.803093	0.785403	0.840562	0.74342	0.874062	0.856323	0.824053	0.798581	0.896907	0.885594	0.917976	0.859926	0.905329	0.86031	0.897804	0.819098	0.900429	0.921128	0.850325	0.86455	0.768396	0.792613	0.890725	0.844519	0.845358	0.83547	0.86961	0.910434
cg11839020	0.998818	0.469214	0.43321	0.459636	0.507397	0.421961	0.496855	0.507264	0.44182	0.458708	0.684235	0.491845	0.503402	0.439581	0.475207	0.460921	0.495802	0.482105	0.503342	0.439421	0.505304	0.516883	0.503029	0.35926	0.465025	0.619376	0.56683	0.604915	0.531904	0.811137	0.765308	0.778346	0.646329	0.729052	0.590518	0.721818	0.602499	0.757859	0.712176	0.584413	0.573602	0.58466	0.519686	0.707736	0.546586	0.585315	0.411817	0.722276	0.765168
cg07507251	0.998424	0.500048	0.425049	0.478158	0.486033	0.487048	0.496042	0.42084	0.410498	0.417307	0.745867	0.476253	0.522562	0.46135	0.465317	0.468003	0.495025	0.496048	0.441831	0.461389	0.471509	0.476871	0.450162	0.362353	0.482537	0.661817	0.58523	0.577115	0.563282	0.806053	0.720364	0.722829	0.656924	0.744754	0.619745	0.733001	0.514051	0.682148	0.726035	0.525291	0.562943	0.550391	0.500997	0.695209	0.589071	0.620187	0.483818	0.726825	0.761556
cg16223079	0.9981	0.43813	0.372211	0.411609	0.440426	0.434166	0.450179	0.35359	0.378739	0.38805	0.641507	0.420628	0.475895	0.424132	0.425746	0.396992	0.411396	0.420594	0.389802	0.376201	0.445573	0.400991	0.40546	0.235795	0.398998	0.584118	0.512049	0.547172	0.49187	0.718789	0.631323	0.731869	0.611111	0.646229	0.537925	0.683779	0.470278	0.668858	0.64019	0.499591	0.482905	0.509982	0.493728	0.612206	0.560827	0.524713	0.402189	0.6879	0.753524
cg13470063	0.99802	0.688351	0.641389	0.666281	0.658095	0.699594	0.677696	0.615086	0.62923	0.696737	0.848576	0.661738	0.67297	0.663048	0.642908	0.637411	0.710296	0.671466	0.64428	0.653241	0.6473	0.677437	0.622615	0.566521	0.655928	0.739493	0.722551	0.777162	0.724925	0.88979	0.864807	0.865905	0.818265	0.8543	0.75727	0.838772	0.704789	0.83907	0.842649	0.765209	0.710517	0.686112	0.677271	0.848044	0.723498	0.75655	0.661296	0.872249	0.887607
cg03502601	0.997701	0.499114	0.425553	0.486431	0.546139	0.517127	0.481755	0.421047	0.403009	0.443717	0.69635	0.509749	0.497573	0.468656	0.470442	0.552297	0.42448	0.439244	0.458473	0.452623	0.473208	0.50578	0.426774	0.24199	0.538365	0.636874	0.572246	0.56334	0.50738	0.756663	0.72726	0.752239	0.704103	0.711875	0.621921	0.73784	0.588297	0.69117	0.710898	0.547228	0.539836	0.582597	0.580213	0.651451	0.54237	0.623536	0.487998	0.735243	0.77275
cg03198029	0.997598	0.650722	0.666724	0.650246	0.630075	0.667402	0.653217	0.60281	0.631695	0.630866	0.806106	0.635367	0.627929	0.636514	0.594716	0.603674	0.613437	0.646778	0.600565	0.624831	0.678652	0.680262	0.631496	0.465108	0.622659	0.759451	0.684215	0.726983	0.729186	0.793015	0.814077	0.846948	0.785334	0.844566	0.725226	0.852024	0.670494	0.847862	0.851275	0.732851	0.670409	0.66692	0.6636	0.819867	0.737258	0.714892	0.633549	0.814611	0.882553
cg00918738	0.997369	0.50416	0.476994	0.485869	0.513469	0.439772	0.536779	0.460688	0.464471	0.497221	0.763327	0.481597	0.505442	0.461775	0.448942	0.462713	0.50727	0.492065	0.480951	0.465008	0.513571	0.437196	0.521936	0.367125	0.482564	0.620373	0.571116	0.615244	0.615677	0.809507	0.724341	0.750444	0.682783	0.730986	0.613969	0.73611	0.517289	0.738621	0.759016	0.579701	0.551973	0.571496	0.528993	0.741296	0.575117	0.585171	0.521168	0.735979	0.791891
cg18253799	0.996731	0.811722	0.800021	0.76519	0.771374	0.768782	0.800811	0.716916	0.747644	0.778999	0.804244	0.78893	0.73969	0.767801	0.765636	0.745475	0.787066	0.798357	0.752149	0.743526	0.782125	0.764258	0.784774	0.763014	0.770711	0.852491	0.854512	0.865751	0.831818	0.850386	0.865688	0.856553	0.829922	0.845714	0.869214	0.852947	0.811208	0.844393	0.846939	0.872398	0.84016	0.838935	0.805574	0.870147	0.857055	0.863359	0.823023	0.822132	0.909618
cg04114655	0.995931	0.444098	0.429276	0.438459	0.497362	0.452552	0.498764	0.444187	0.457228	0.447607	0.669867	0.461625	0.445838	0.417653	0.424543	0.470838	0.489061	0.456701	0.424255	0.431897	0.494868	0.483156	0.493953	0.343113	0.483551	0.621127	0.529826	0.587743	0.582127	0.756158	0.676698	0.738052	0.686036	0.703669	0.605211	0.717471	0.538213	0.717763	0.749104	0.593294	0.554756	0.562966	0.532151	0.694569	0.550122	0.528435	0.398967	0.671574	0.781561
cg13395086	0.995915	0.656671	0.652144	0.657931	0.683103	0.663722	0.687738	0.643433	0.648766	0.645198	0.84171	0.655752	0.671122	0.677136	0.648316	0.638443	0.709747	0.686531	0.659148	0.651211	0.665876	0.726629	0.671017	0.600817	0.637396	0.774155	0.745022	0.769178	0.748223	0.83809	0.853741	0.87853	0.827107	0.83211	0.772452	0.873872	0.72988	0.862507	0.859788	0.734647	0.709197	0.695438	0.733048	0.834752	0.73963	0.791997	0.656317	0.823327	0.87653
cg02697519	0.995702	0.532625	0.50992	0.514722	0.566948	0.560665	0.576037	0.495906	0.480905	0.58416	0.751373	0.524816	0.562177	0.520109	0.506407	0.540244	0.554083	0.539664	0.523111	0.486342	0.554704	0.526247	0.500121	0.353997	0.542324	0.647494	0.595126	0.608424	0.650858	0.752919	0.834534	0.808397	0.742152	0.781223	0.644548	0.795609	0.592403	0.760056	0.762503	0.599956	0.574948	0.613604	0.585181	0.735021	0.643435	0.650073	0.548162	0.77229	0.791806
cg02707071	0.995641	0.840201	0.840763	0.843289	0.798962	0.85905	0.834129	0.781903	0.778793	0.828104	0.895222	0.842523	0.77034	0.789227	0.800641	0.79131	0.798085	0.850635	0.766762	0.761985	0.845069	0.840517	0.813475	0.749549	0.802033	0.84141	0.844518	0.880444	0.83631	0.944321	0.907575	0.914446	0.916388	0.917154	0.858613	0.928459	0.819842	0.931628	0.924759	0.848479	0.828597	0.850107	0.837563	0.897995	0.85765	0.904107	0.850411	0.917721	0.917816
cg23663547	0.995357	0.367808	0.308805	0.330703	0.431448	0.379254	0.344647	0.36725	0.283883	0.344061	0.584	0.376844	0.354575	0.344185	0.31772	0.377571	0.39159	0.337795	0.35733	0.273411	0.366084	0.383338	0.356926	0.211831	0.390568	0.542528	0.470112	0.47915	0.447467	0.712597	0.616961	0.669935	0.586344	0.566399	0.495246	0.570019	0.441562	0.602033	0.631895	0.432947	0.468488	0.459155	0.384887	0.649825	0.442952	0.394616	0.313017	0.580809	0.717173
cg17383449	0.995331	0.117932	0.123565	0.138182	0.153663	0.179723	0.181964	0.179996	0.156714	0.17651	0.313011	0.1226	0.158519	0.138574	0.180077	0.140888	0.154594	0.165179	0.14703	0.0854971	0.140717	0.120391	0.107563	0.146162	0.175062	0.215417	0.275401	0.210726	0.217239	0.333906	0.342741	0.405037	0.235151	0.376628	0.336406	0.383516	0.171385	0.282446	0.351466	0.235445	0.198002	0.163409	0.163822	0.263849	0.252668	0.211009	0.150094	0.420099	0.464169
cg06061966	0.994937	0.657257	0.638396	0.650408	0.685705	0.683339	0.700836	0.638427	0.627586	0.629621	0.845529	0.649694	0.603695	0.653023	0.639421	0.649031	0.712514	0.678561	0.622394	0.615331	0.645025	0.686382	0.649046	0.633178	0.598782	0.749474	0.719141	0.763487	0.726507	0.863312	0.849943	0.858172	0.835731	0.84223	0.766234	0.85332	0.686386	0.872413	0.849066	0.722123	0.66472	0.681673	0.699133	0.834304	0.743503	0.757413	0.664555	0.821505	0.886584
cg27179367	0.994919	0.84786	0.824235	0.845975	0.898267	0.862524	0.847534	0.853672	0.846033	0.799855	0.902581	0.814396	0.847942	0.819649	0.825653	0.817897	0.813489	0.830473	0.836997	0.809004	0.862488	0.837254	0.814227	0.753748	0.83273	0.892995	0.836767	0.880983	0.887667	0.912728	0.930981	0.935221	0.928951	0.938936	0.876615	0.909477	0.870404	0.935525	0.933663	0.865669	0.874883	0.862913	0.876385	0.923454	0.893766	0.892717	0.823871	0.918228	0.938792
cg17343374	0.994513	0.57592	0.612703	0.606273	0.616358	0.628046	0.651412	0.581668	0.59278	0.589662	0.817033	0.382894	0.609974	0.603845	0.609491	0.624851	0.605255	0.637282	0.593066	0.582849	0.633797	0.384008	0.650895	0.51736	0.607634	0.711592	0.661624	0.738036	0.692617	0.650251	0.800182	0.818693	0.77649	0.799932	0.701484	0.811006	0.663481	0.834424	0.817527	0.683295	0.682423	0.67796	0.681395	0.82303	0.687918	0.707088	0.639194	0.825416	0.842169
cg11964006	0.99447	0.629194	0.61682	0.564152	0.709256	0.691116	0.683508	0.630979	0.637044	0.640328	0.809662	0.695348	0.6664	0.655455	0.643567	0.63785	0.623222	0.648993	0.679172	0.591562	0.69549	0.679467	0.696283	0.501299	0.682235	0.779614	0.723129	0.750216	0.786492	0.853899	0.846165	0.850364	0.811616	0.810651	0.718872	0.826763	0.727903	0.830971	0.824284	0.753152	0.728871	0.755966	0.726684	0.820672	0.711016	0.757265	0.634504	0.845206	0.863811
cg21354212	0.994413	0.668853	0.646676	0.633371	0.713997	0.651363	0.729345	0.695742	0.668437	0.679271	0.824012	0.703326	0.736573	0.68195	0.675049	0.693048	0.734839	0.685528	0.737349	0.643221	0.748688	0.705982	0.741188	0.565443	0.710586	0.777994	0.704985	0.769597	0.789221	0.911916	0.85593	0.858564	0.850463	0.863995	0.759633	0.855273	0.775407	0.845125	0.876179	0.738293	0.787551	0.792441	0.7408	0.820186	0.758984	0.747621	0.735282	0.85105	0.876958
cg18790915	0.994276	0.546897	0.547264	0.551448	0.659086	0.577503	0.61228	0.564013	0.558771	0.540895	0.791367	0.571983	0.531237	0.548101	0.539469	0.559377	0.509812	0.545066	0.530615	0.584481	0.594649	0.562738	0.549322	0.450766	0.616806	0.737284	0.637754	0.635894	0.629729	0.832891	0.761297	0.770731	0.780888	0.751136	0.661436	0.747801	0.632802	0.830534	0.818233	0.634541	0.621768	0.677341	0.611862	0.76044	0.703673	0.631559	0.550152	0.777087	0.841008
cg06760238	0.993869	0.51375	0.455928	0.47169	0.572046	0.529543	0.539697	0.472987	0.484424	0.50069	0.733348	0.5066	0.463114	0.481758	0.508959	0.51219	0.555518	0.416496	0.489975	0.42481	0.50443	0.489047	0.549258	0.435399	0.490015	0.657094	0.591779	0.642424	0.535271	0.842857	0.728351	0.762087	0.746232	0.689783	0.622782	0.75629	0.57665	0.796294	0.730412	0.530112	0.543892	0.57598	0.572159	0.696281	0.591757	0.628168	0.508668	0.745571	0.817712
cg12080906	0.993758	0.457173	0.459148	0.499579	0.551038	0.527983	0.530471	0.466858	0.45166	0.49233	0.729482	0.480046	0.543495	0.476975	0.47295	0.518433	0.497171	0.463429	0.451192	0.439037	0.531694	0.507737	0.493806	0.325039	0.480621	0.656078	0.596363	0.591089	0.576701	0.804446	0.754656	0.76637	0.698466	0.737474	0.588369	0.746823	0.568617	0.694357	0.742063	0.609143	0.558794	0.617269	0.512061	0.710174	0.614898	0.590813	0.476568	0.712374	0.780294
cg22960833	0.993665	0.515327	0.490964	0.519686	0.522531	0.540958	0.554942	0.476608	0.465038	0.517779	0.770151	0.518644	0.50918	0.512388	0.52267	0.527576	0.485506	0.49615	0.469472	0.488007	0.489044	0.545806	0.527319	0.39561	0.500724	0.65311	0.607455	0.603072	0.582914	0.797611	0.740035	0.765641	0.705183	0.742842	0.670111	0.741167	0.57747	0.774282	0.744003	0.602818	0.562388	0.57459	0.60485	0.703178	0.635018	0.609012	0.544369	0.795368	0.824069
cg04478251	0.993399	0.863582	0.809329	0.769219	0.762534	0.781851	0.787249	0.816887	0.786367	0.814442	0.775051	0.811043	0.71491	0.786438	0.724914	0.758105	0.82087	0.803541	0.804517	0.816764	0.756892	0.827831	0.868033	0.781752	0.822034	0.923639	0.896716	0.892252	0.858861	0.896728	0.830837	0.876862	0.846048	0.883853	0.909452	0.888907	0.914555	0.818437	0.823505	0.913834	0.867815	0.873099	0.867892	0.811677	0.897731	0.865777	0.832902	0.821172	0.929825
cg00036347	0.993342	0.586929	0.624087	0.618758	0.643077	0.662103	0.613867	0.566045	0.540201	0.616342	0.768415	0.571017	0.639279	0.555296	0.528955	0.534556	0.593072	0.643714	0.573683	0.550881	0.565608	0.595508	0.514363	0.497347	0.52069	0.73779	0.70422	0.702361	0.711255	0.815006	0.760503	0.800628	0.790195	0.7749	0.685235	0.809427	0.658887	0.802841	0.805715	0.662667	0.665722	0.613156	0.583313	0.775159	0.710934	0.695543	0.614066	0.768281	0.815451
cg24243879	0.993338	0.321753	0.287483	0.320611	0.419769	0.388535	0.377931	0.311365	0.322894	0.368819	0.527322	0.355024	0.352596	0.365508	0.427275	0.335976	0.409463	0.314969	0.346958	0.325287	0.35708	0.332488	0.370503	0.228498	0.344488	0.429203	0.433712	0.425489	0.426763	0.668126	0.620267	0.628915	0.562963	0.596658	0.439444	0.625218	0.44827	0.665219	0.592731	0.40803	0.421872	0.477031	0.353398		0.46382	0.494165	0.394231	0.652215	0.639383
cg02116768	0.993282	0.671511	0.690852	0.717065	0.729066	0.762668	0.725198	0.613344	0.689481	0.744708	0.710238	0.723705	0.69763	0.734781	0.710324	0.676411	0.719778	0.764633	0.717959	0.718447	0.735085	0.70088	0.711881	0.563453	0.761639	0.816139	0.787268	0.815546	0.771724	0.858417	0.849185	0.867189	0.88898	0.847474	0.775852	0.857975	0.752616	0.843029	0.858733	0.787485	0.761827	0.765434	0.745032	0.842607	0.763841	0.795455	0.689427	0.835851	0.883644
cg03823468	0.99275	0.7904	0.774074	0.727373	0.772543	0.76398	0.801654	0.785769	0.796311	0.785791	0.924526	0.790757	0.799206	0.772071	0.753183	0.782777	0.806388	0.797837	0.828115	0.797192	0.813385	0.847625	0.850702	0.832009	0.801532	0.854498	0.832471	0.863965	0.850276	0.915856	0.919147	0.916857	0.885384	0.916327	0.878485	0.924004	0.869363	0.923671	0.913061	0.834137	0.840683	0.802128	0.824938	0.91979	0.854388	0.86678	0.819237	0.903403	0.917692
cg01960128	0.992715	0.49372	0.483379	0.486799	0.522783	0.513493	0.518786	0.445699	0.467788	0.47555	0.738434	0.486982	0.499016	0.497731	0.485834	0.474689	0.47526	0.453358	0.45015	0.453865	0.529867	0.508532	0.522067	0.402672	0.507425	0.631913	0.572472	0.591215	0.572905	0.766257	0.736677	0.77141	0.708182	0.730972	0.6362	0.739556	0.542242	0.789344	0.776118	0.598352	0.542544	0.550645	0.558188	0.725716	0.60036	0.625751	0.481829	0.733295	0.77811
cg19507725	0.991851	0.590372	0.559018	0.695463	0.714615	0.663305	0.67224	0.570094	0.625	0.544417	0.79352	0.718604	0.721626	0.660498	0.640556	0.583526	0.647822	0.640056	0.610956	0.63126	0.648918	0.691719	0.634018	0.396626	0.685068	0.730632	0.663858	0.776004	0.669904	0.88762	0.804927	0.881785	0.778025	0.809933	0.730352	0.833354	0.749464	0.834552	0.862893	0.73493	0.684427	0.701975	0.624668	0.792071	0.729733	0.769138	0.715248	0.838349	0.83212
cg25129414	0.991832	0.491216	0.49115	0.490036	0.521952	0.503447	0.490855	0.461052	0.40406	0.556759	0.744257	0.493062	0.559301	0.482803	0.454184	0.462128	0.537776	0.508426	0.486017	0.439605	0.511626	0.483373	0.513332	0.322144	0.508433	0.639125	0.625546	0.650081	0.602207	0.749796	0.750503	0.762128	0.645525	0.717855	0.676181	0.753036	0.533995	0.705106	0.74031	0.6	0.611983	0.598466	0.529131	0.70263	0.595701	0.584989	0.532133	0.731719	0.742487
cg09225658	0.991801	0.115502	0.126929	0.154098	0.155509	0.148526	0.108053	0.135089	0.110491	0.135361	0.283064	0.144822	0.134288	0.151287	0.156559	0.14714	0.156465	0.137536	0.161304	0.113861	0.165313	0.145137	0.134856	0.104618	0.134919	0.237573	0.190007	0.206351	0.222427	0.548711	0.306648	0.328197	0.267331	0.321208	0.215277	0.347333	0.175482	0.357782	0.328079	0.176794	0.155511	0.159073	0.164155	0.362414	0.168915	0.23284	0.172665	0.305897	0.370717
cg27518993	0.991774	0.856484	0.839843	0.834302	0.820913	0.827373	0.824573	0.849779	0.802686	0.842993	0.887743	0.83703	0.833082	0.819363	0.807425	0.818169	0.834665	0.818348	0.808863	0.820193	0.832022	0.788449	0.856673	0.858665	0.811016	0.892153	0.88039	0.885216	0.871359	0.929334	0.901157	0.86989	0.849804	0.851662	0.923712	0.885566	0.900849	0.876399	0.900149	0.905538	0.890809	0.882927	0.899397	0.893321	0.879805	0.893054	0.896802	0.839275	0.879998
cg14888579	0.991727	0.621813	0.610106	0.641295	0.650085	0.609528	0.665393	0.634309	0.603492	0.601878	0.786355	0.664498	0.643363	0.612733	0.680324	0.674744	0.720077	0.59086	0.651012	0.615031	0.658501	0.671539	0.703915	0.617697	0.673243	0.765907	0.689785	0.762047	0.694739	0.891918	0.844036	0.821832	0.804285	0.853135	0.780547	0.827916	0.756825	0.849121	0.848402	0.734581	0.671714	0.717117	0.679913	0.832106	0.735038	0.708244	0.669527	0.834093	0.84329
cg02242681	0.991613	0.448244	0.412369	0.459541	0.417268	0.418239	0.479977	0.369467	0.34857	0.382259	0.686005	0.397832	0.397085	0.407372	0.375922	0.41772	0.448239	0.438418	0.313481	0.3167	0.375867	0.398698	0.291047	0.359183	0.337247	0.609961	0.503224	0.558976	0.520022	0.695622	0.632726	0.659856	0.58714	0.639155	0.528428	0.714454	0.392611	0.711016	0.693986	0.514966	0.467475	0.405863	0.466168	0.671141	0.519962	0.5232	0.409112	0.588206	0.764189
cg10781513	0.991487	0.770812	0.782146	0.765105	0.803384	0.803675	0.807156	0.702851	0.781861	0.812621	0.878576	0.828825	0.805547	0.787109	0.87059	0.795048	0.800783	0.768087	0.735007	0.747596	0.76882	0.832572	0.756182	0.751291	0.784126	0.875886	0.856141	0.875022	0.881562	0.886999	0.915382	0.911	0.898602	0.924667	0.862857	0.895273	0.796887	0.922444	0.901267	0.888417	0.828669	0.808627	0.803771	0.906472	0.85151	0.830827	0.748693	0.867395	0.919092
cg21364077	0.991473	0.402487	0.418934	0.380847	0.475736	0.398317	0.457164	0.391629	0.357292	0.471619	0.671588	0.375764	0.456245	0.41025	0.384239	0.446339	0.43998	0.428486	0.399603	0.364887	0.448898	0.452881	0.433385	0.277489	0.385443	0.631917	0.503806	0.533838	0.579319	0.758561	0.704646	0.730999	0.616218	0.670069	0.590946	0.654862	0.474343	0.585746	0.692877	0.539537	0.508089	0.476036	0.456798	0.672291	0.499483	0.530222	0.381621	0.661407	0.718471
cg10377153	0.991436	0.519037	0.501996	0.454744	0.575769	0.579348	0.561007	0.458677	0.487776	0.459376	0.758525	0.522502	0.538023	0.531567	0.522505	0.56622	0.467902	0.54823	0.477111	0.478418	0.572127	0.531476	0.565096	0.368014	0.535539	0.672895	0.605599	0.564837	0.588901	0.828452	0.775513	0.802363	0.711889	0.721322	0.631903	0.751108	0.641617	0.736494	0.748797	0.632653	0.600554	0.612037	0.540694	0.706327	0.628635	0.643025	0.530835	0.771939	0.820126
cg20741418	0.991202	0.740757	0.72007	0.711645	0.772185	0.774415	0.77129	0.679789	0.730168	0.766976	0.854919	0.730167	0.726797	0.729251	0.713089	0.72347	0.725188	0.782118	0.76856	0.739502	0.712541	0.773545	0.726754		0.751542	0.815935	0.779008	0.797417	0.781525	0.906237	0.891895	0.876869	0.868416	0.891591	0.820389	0.874731	0.771988	0.884295	0.901239	0.791542	0.768495	0.74464	0.763964	0.866016	0.808804	0.81771	0.777961	0.88409	0.897293
cg15934804	0.991019	0.395665	0.332827	0.376423	0.370464	0.353217	0.392712	0.273963	0.260826	0.315679	0.63083	0.328506	0.357606	0.395742	0.332924	0.363601	0.340676	0.369228	0.301688	0.309021	0.324073	0.355626	0.374553	0.19792	0.374387	0.507579	0.424587	0.464238	0.419007	0.704231	0.55157	0.671943	0.508053	0.616355	0.498157	0.642382	0.401525	0.647818	0.604687	0.442011	0.393709	0.440637	0.398401	0.593306	0.491748	0.452995	0.355076	0.633466	0.625661
cg13485481	0.990726	0.764622	0.663877	0.754085	0.805196	0.729942	0.755175	0.800891	0.752368	0.792578	0.82558	0.775031	0.774445	0.727015	0.729239	0.717622	0.762679	0.689855	0.778834	0.689113	0.717262	0.745295	0.718272	0.575228	0.744029	0.780718	0.757355	0.847813	0.842218	0.870237	0.890913	0.859993	0.886791	0.882885	0.778689	0.887598	0.816071	0.8931	0.892514	0.780595	0.803692	0.823218	0.776902	0.875706	0.775231	0.849591	0.772204	0.901835	0.891998
cg04368843	0.990682	0.385319	0.373153	0.356749	0.464768	0.372172	0.45281	0.355093	0.37858	0.349918	0.662605	0.367736	0.406031	0.380103	0.380881	0.436398	0.413192	0.4063	0.386613	0.311197	0.438628	0.397139	0.357749	0.318756	0.408503	0.517059	0.510074	0.511295	0.47804	0.716202	0.63308	0.65277	0.625654	0.660866	0.602349	0.634334	0.506986	0.666088	0.631789	0.461909	0.458192	0.524798	0.437126	0.611719	0.536289	0.488782	0.383167	0.669401	0.729398
cg08967456	0.990677	0.677165	0.605301	0.622241	0.656931	0.673534	0.674124	0.610773	0.720314	0.597037	0.859181	0.640676	0.658024	0.661047	0.615747	0.637368	0.688931	0.678711	0.623891	0.644702	0.670551	0.751516	0.666614	0.620156	0.604192	0.742846		0.709476	0.704894	0.808511	0.866018	0.865869	0.855566	0.848478	0.77242	0.84125	0.727481	0.871461	0.839201	0.702757	0.757553	0.716043	0.687924	0.869065	0.738398	0.737063	0.660822	0.844856	0.880037
cg19025786	0.990516	0.843599	0.849028	0.815718	0.802224	0.815443	0.837839	0.758777	0.758896	0.817573	0.844256	0.824783	0.788071	0.786527	0.760346	0.766493	0.807489	0.823251	0.818947	0.77337	0.831103	0.799361	0.817639	0.767241	0.792306	0.907948	0.876627	0.863505	0.863355	0.865136	0.884557	0.876079	0.854072	0.868381	0.897999	0.876549	0.846163	0.854553	0.861046	0.924636	0.844711	0.867066	0.880498	0.881857	0.895244	0.875366	0.859962	0.843492	0.92107
cg04152616	0.990343	0.619151	0.63509	0.620927	0.689409	0.664348	0.697202	0.685534	0.647293	0.634415	0.850052	0.680308	0.68749	0.637106	0.663167	0.693357	0.68523	0.627956	0.640353	0.620714	0.7074	0.674555	0.734646	0.49192	0.717149	0.7592	0.710124	0.745716	0.751801	0.894453	0.856043	0.833082	0.838221	0.83812	0.746585	0.83675	0.775263	0.81937	0.857334	0.713728	0.723164	0.750519	0.750212	0.82477	0.735637	0.727215	0.630664	0.848385	0.886651
cg06903656	0.990263	0.671878	0.686094	0.702743	0.645989	0.701392	0.738549	0.635156	0.673173	0.706084	0.842173	0.696204	0.653244	0.670839	0.653243	0.699537	0.681584	0.685319	0.634365	0.68867	0.683026	0.649467	0.710248	0.630956	0.682307	0.759035	0.713975	0.788693	0.75754	0.869193	0.863542	0.868787	0.854074	0.839953	0.773824	0.8691	0.652711	0.884554	0.863859	0.718341	0.681453	0.73486	0.715536	0.863992	0.737012	0.795665	0.677473	0.854525	0.875517
cg21507807	0.990167	0.585431	0.548546	0.610674	0.625277	0.605963	0.617595	0.506279	0.554912	0.511641	0.808642	0.576256	0.534576	0.583772	0.567921	0.645003	0.634443	0.56712	0.555309	0.560913	0.589607	0.622764	0.572172	0.499033	0.55155	0.671341	0.606781	0.724467	0.622418	0.878306	0.809686	0.832121	0.767492	0.773093	0.653076	0.831725	0.666619	0.835632	0.824758	0.673391	0.673758	0.632095	0.633079	0.780174	0.675802	0.672987	0.563822	0.797182	0.845512
cg08113027	0.99016	0.671712	0.684615	0.644902	0.722187	0.627497	0.684947	0.606504	0.673056	0.655459	0.835213	0.604975	0.687795	0.664473	0.625424	0.669589	0.63725	0.705787	0.678014	0.619388	0.677136	0.662835	0.676073	0.551459	0.69215	0.749424	0.704936	0.757184	0.766422	0.866205	0.819213	0.867359	0.801136	0.826956	0.74771	0.852892	0.740659	0.849797	0.849186	0.747798	0.725907	0.725098	0.730782	0.842469	0.770835	0.759605	0.651347	0.854335	0.857107
cg00161225	0.990157	0.39504	0.367088	0.402562	0.478469	0.451449	0.414597	0.419924	0.365476	0.45319	0.686856	0.485859	0.465999	0.504326	0.400848	0.471249	0.457532	0.416132	0.396525	0.438783	0.485187	0.394022	0.452383	0.32336	0.474598	0.600452	0.47926	0.545863	0.549112	0.708267	0.674526	0.748725	0.654177	0.669905	0.543782	0.693099	0.556207	0.695979	0.71611	0.552309	0.55302	0.549125	0.453019	0.679016	0.539509	0.526252	0.433777	0.709565	0.779879
cg19588538	0.990126	0.757652	0.714039	0.758869	0.815582	0.795383	0.823662	0.710879	0.78586	0.746358	0.89835	0.747066	0.762897	0.795054	0.771174	0.771865	0.807122	0.72832	0.817309	0.778564	0.807942	0.762424	0.818377	0.680237	0.791596	0.831041	0.794228	0.843507	0.813786	0.945964	0.899553	0.909059	0.871778	0.905995	0.866226	0.901237	0.862965	0.916628	0.898261	0.799701	0.804772	0.809576	0.803022	0.879942	0.844898	0.850613	0.76146	0.912233	0.867886
cg10451566	0.990115	0.661632	0.684262	0.663642	0.694949	0.702004	0.714117	0.637956	0.672268	0.638593	0.844302	0.690235	0.638187	0.694097	0.606254	0.681342	0.723917	0.653962	0.628974	0.637713	0.684972	0.677913	0.676301	0.665639	0.636482	0.793863	0.735869	0.769574	0.725736	0.888472	0.838893	0.866432	0.841422	0.856971	0.771581	0.84044	0.69994	0.835841	0.851838	0.74043	0.769782	0.701586	0.707561	0.84782	0.750558	0.768491	0.685568	0.838406	0.909477
cg00871371	0.989668	0.467445	0.429326	0.475121	0.495103	0.511244	0.510995	0.4099	0.424371	0.461696	0.705361	0.449191	0.498659	0.478218	0.464509	0.437097	0.508842	0.506079	0.463328	0.411875	0.503531	0.471955	0.458323	0.290547	0.456257	0.57551	0.541219	0.593894	0.546423	0.794547	0.711503	0.732009	0.677431	0.726611	0.596769	0.762382	0.533422	0.719856	0.745434	0.592854	0.512821	0.526701	0.505011	0.679419	0.58286	0.590995	0.438725	0.730655	0.77926
cg25930146	0.989655	0.799082	0.757042	0.736294	0.72327	0.749973	0.755454	0.720168	0.710135	0.776828	0.807277	0.752348	0.719975	0.704957	0.698972	0.701113	0.785185	0.738083	0.77895	0.735406	0.776016	0.792595	0.802177	0.71045	0.76717	0.8565	0.856672	0.841157	0.789734	0.869645	0.83713	0.859175	0.819411	0.860388	0.849304	0.866638	0.820445	0.874167	0.817286	0.840442	0.839836	0.833394	0.808333	0.813061	0.807043	0.835743	0.831343	0.83034	0.903076
cg14183922	0.989576	0.361733	0.320703	0.329477	0.413079	0.357778	0.361697	0.365324	0.348242	0.344957	0.591097	0.381792	0.371282	0.337998	0.335796	0.383857	0.431255	0.389101	0.405697	0.33742	0.41271	0.360811	0.394442	0.307684	0.361397	0.507564	0.459955	0.531916	0.442273	0.71282	0.675612	0.650431	0.610631	0.653069	0.465366	0.66948	0.462526	0.636917	0.640385	0.473256	0.465784	0.473456	0.411004	0.576981	0.470832	0.470923	0.368923	0.611609	0.677838
cg25591418	0.989522	0.642564	0.612378	0.648899	0.640265	0.68078	0.663598	0.586633	0.604967	0.609702	0.817887	0.628497	0.632542	0.625021	0.618135	0.630877	0.634703	0.658911	0.591328	0.617861	0.672703	0.66209	0.670913	0.523683	0.664676	0.762019	0.699089	0.70534	0.669755	0.852099	0.82414	0.834327	0.808102	0.804108	0.746703	0.850996	0.726943	0.836301	0.845922	0.709265	0.672775	0.713837	0.703066	0.797245	0.753765	0.72239	0.625771	0.843983	0.86832
cg01205299	0.98941	0.678221	0.730982	0.723814	0.699084	0.776448	0.761851	0.663448	0.659829	0.721852	0.852666	0.698601	0.731038	0.692103	0.73368	0.719676	0.732272	0.727031	0.671474	0.687808	0.781943	0.730575	0.7091	0.578558	0.745653	0.777871	0.75592	0.790341	0.768508	0.873623	0.828324	0.872038	0.856963	0.866904	0.795408	0.902834	0.768465	0.859838	0.895941	0.795265	0.77959	0.791992	0.791517	0.871042	0.79744	0.819081	0.721532	0.872545	0.883902
cg04270048	0.989285	0.312936	0.265263	0.28517	0.340982	0.317544	0.322798	0.288234	0.214303	0.263658	0.498739	0.267381	0.329856	0.298212	0.267514	0.294619	0.301126	0.301881	0.275227	0.24304	0.278871	0.256934	0.256627	0.140769	0.31537	0.4587	0.396223	0.42658	0.397464	0.565096	0.570958	0.597629	0.47752	0.525491	0.401167	0.528868	0.347737	0.529868	0.513885	0.38124	0.3748	0.402463	0.345891	0.414322	0.413866	0.363723	0.285451	0.519776	0.636519
cg14624992	0.989178	0.830973	0.83016	0.806643	0.81604	0.851811	0.812807	0.851911	0.760217	0.856523	0.937537	0.799048	0.820948	0.78278	0.7923	0.819682	0.836321	0.827982	0.791087	0.800767	0.829969	0.800104	0.855321	0.775943	0.794474	0.895053	0.860036	0.869571	0.864057	0.918114	0.907406	0.916491	0.916234	0.930238	0.881322	0.926394	0.892263	0.923765	0.93051	0.879032	0.853904	0.865718	0.887932	0.890797	0.830488	0.85952	0.840556	0.920682	0.926191
cg09407917	0.989155	0.386076	0.334023	0.386407	0.422602	0.404634	0.419984	0.346226	0.322021	0.415383	0.61262	0.366804	0.355864	0.357443	0.422416	0.35948	0.388737	0.397487	0.351206	0.291385	0.358956	0.368303	0.415391	0.266009	0.410523	0.580891	0.459198	0.483491	0.493067	0.697563	0.629298	0.703599	0.632269	0.624337	0.555021	0.605	0.430361	0.582291	0.67136	0.521168	0.457706	0.423184	0.418625	0.6443	0.447983	0.425461	0.351258	0.678635	0.706516
cg02582887	0.988837	0.701082	0.642474	0.686785	0.772675	0.695582	0.732848	0.62911	0.707342	0.670755	0.847291	0.69959	0.705163	0.655049	0.667185	0.646285	0.712884	0.695979	0.844659	0.664568	0.73211	0.779286	0.719568	0.636561	0.730954	0.719044	0.737983	0.759666	0.798257	0.874537	0.831443	0.902621	0.869961	0.857651	0.801759	0.856706	0.797966	0.841171	0.912585	0.712051	0.841921	0.735826	0.746484	0.898207	0.768328	0.768603	0.750614	0.869371	0.852664
cg14676592	0.988615	0.191765	0.192462	0.177686	0.222192	0.19706	0.224341	0.206865	0.20357	0.190254	0.433031	0.187547	0.177596	0.166539	0.178393	0.184097	0.225188	0.226104	0.207318	0.186868	0.209322	0.190144	0.199098	0.196557	0.167015	0.262118	0.257513	0.318063	0.305018	0.408799	0.44102	0.415278	0.42051	0.462178	0.310267	0.448591	0.24633	0.442894	0.469977	0.245919	0.284424	0.263026	0.267414		0.285063	0.302818	0.286138	0.406869	0.444824
cg13340765	0.988242	0.552096	0.536408	0.55838	0.555353	0.541123	0.476696	0.448406	0.404485	0.54074	0.58851	0.5417	0.539928	0.562962	0.468856	0.503563	0.584048	0.50348	0.5267	0.514816	0.466563	0.573269	0.461888	0.531432	0.449428	0.711714	0.67469	0.653194	0.575105	0.644737	0.651177	0.721137	0.648702	0.670403	0.675126	0.713719	0.585377	0.666667	0.654354	0.74516	0.661425	0.609268	0.594585	0.674235	0.599717	0.610301	0.514747	0.618522	0.787927
cg00899659	0.988125	0.463394	0.447901	0.497684	0.515941	0.508977	0.510322	0.443608	0.464782	0.533858	0.750958	0.482718	0.529154	0.509415	0.480167	0.529463	0.474096	0.50177	0.479702	0.418169	0.536329	0.514688	0.53414	0.341588	0.517873	0.623277	0.537643	0.6124	0.584644	0.855405	0.711563	0.76676	0.738924	0.767293	0.629044	0.746052	0.551351	0.731876	0.713802	0.624795	0.566473	0.585476	0.566649	0.726511	0.59697	0.540814	0.466297	0.73539	0.776538
cg09636245	0.987942	0.468085	0.417139	0.44701	0.526116	0.561576	0.534172	0.407639	0.426207	0.456016	0.702128	0.463179	0.535123	0.48403	0.473867	0.496269	0.46053	0.475715	0.446427	0.451089	0.509504	0.488525	0.556597	0.283453	0.532569	0.61532	0.533885	0.58055	0.546705	0.796018	0.739899	0.763024	0.727058	0.739021	0.587194	0.743391	0.553669	0.744391	0.712468	0.558347	0.51789	0.562189	0.527786	0.685406	0.588392	0.601424	0.445652	0.772452	0.77405
cg03818307	0.987378	0.468011	0.43135	0.500158	0.495608	0.48133	0.481542	0.366734	0.428032	0.425047	0.708459	0.485208	0.508386	0.488043	0.495203	0.472021	0.447573	0.479962	0.399712	0.453915	0.49166	0.48529	0.469749	0.283645	0.486666	0.638953	0.539719	0.585242	0.552821	0.734081	0.728583	0.717026	0.678327	0.678126	0.604221	0.722729	0.5505	0.73783	0.722748	0.535869	0.511515	0.562399	0.513618	0.67987	0.608122	0.592341	0.451067	0.750015	0.76806
cg05074946	0.987367	0.549476	0.50996	0.521462	0.627335	0.563495	0.591752	0.562376	0.550805	0.535115	0.784825	0.541329	0.610733	0.569607	0.56664	0.600856	0.576448	0.543593	0.538865	0.538594	0.630816	0.595317	0.628629	0.482227	0.609326	0.712057	0.621467	0.652076	0.636323	0.836255	0.769207	0.827929	0.768751	0.778367	0.680188	0.803973	0.669849	0.823976	0.794496	0.640631	0.661302	0.671664	0.630079	0.773252	0.65858	0.680666	0.579183	0.785532	0.800818
cg05901357	0.987365	0.445234	0.392206	0.429962	0.468699	0.465709	0.481192	0.373864	0.402988	0.406255	0.683275	0.435782	0.449475	0.442657	0.428733	0.401485	0.410845	0.424626	0.4319	0.382555	0.41797	0.449937	0.414985	0.263725	0.474109	0.577976	0.510394	0.533625	0.53195	0.693166	0.686828	0.735838	0.618422	0.670702	0.566451	0.727474	0.516822	0.74415	0.679649	0.513177	0.469409	0.503635	0.485338	0.650407	0.585395	0.523977	0.40624	0.721926	0.746466
cg10429508	0.987277	0.658648	0.652653	0.635562	0.6505	0.664164	0.687253	0.635576	0.600186	0.624545	0.82727	0.62645	0.649271	0.637338	0.596018	0.620364	0.658831	0.638313	0.625356	0.576334	0.654767	0.646316	0.682369	0.502544	0.636823	0.771638	0.687765	0.779717	0.718417	0.886197	0.80475	0.85094	0.801144	0.817743	0.723603	0.854068	0.699983	0.798886	0.835486	0.746625	0.685849	0.664939	0.70788	0.826842	0.725808	0.740926	0.664465	0.83125	0.866964
cg17939585	0.987193	0.487687	0.47608	0.469923	0.530739	0.505705	0.563569	0.42192	0.439594	0.48247	0.72301	0.462653	0.515227	0.527794	0.484897	0.48592	0.493446	0.479743	0.454333	0.416138	0.507726	0.504582	0.466314	0.341446	0.477181	0.634014	0.55468	0.595462	0.586127	0.776281	0.716471	0.748646	0.664829	0.74329	0.623356	0.786826	0.527193	0.722586	0.725722	0.632205	0.558258	0.551479	0.519678	0.660949	0.610316	0.580488	0.49996	0.755475	0.803315
cg07452706	0.987031	0.533032	0.483612	0.498011	0.602641	0.550784	0.583512	0.515973	0.511864	0.468127	0.742842	0.548007	0.549776	0.53587	0.557855	0.559925	0.568691	0.568161	0.499785	0.48315	0.504046	0.555999	0.533976	0.357226	0.512093	0.694628	0.631782	0.632069	0.529691	0.764016	0.7903	0.777491	0.743068	0.771132	0.673835	0.800427	0.590439	0.820587	0.761758	0.641773	0.564189	0.591009	0.579175	0.754405	0.60234	0.648027	0.462096	0.787023	0.854637
cg16572600	0.986885	0.68151	0.673089	0.695478	0.698718	0.708366	0.707039	0.681455	0.69151	0.692121	0.895041	0.697823	0.685894	0.681415	0.630071	0.69324	0.692618	0.712688	0.706196	0.69603	0.741536	0.737268	0.75981	0.673364	0.65281	0.79606	0.753215	0.774482	0.760596	0.911783	0.875333	0.87789	0.862974	0.87356	0.800157	0.866968	0.776542	0.877141	0.861429	0.760595	0.758131	0.73419	0.746712	0.85611	0.773667	0.773117	0.695915	0.83938	0.889279
cg03384915	0.986769	0.777746	0.804377	0.73288	0.836671	0.835515	0.832877	0.769324	0.778923	0.811198	0.866583	0.804441	0.75641	0.763634	0.759602	0.816024	0.807816	0.775819	0.803894	0.830423	0.834477	0.830499	0.821269	0.790299	0.824178	0.871539	0.834714	0.905271	0.837077	0.847038	0.91904	0.905559	0.893092	0.889291	0.838491	0.902204	0.813348	0.900659	0.912046	0.873108	0.848876	0.834653	0.836403	0.900242	0.826468	0.839124	0.848011	0.90383	0.916176
cg01473955	0.986267	0.129557	0.109887	0.147076	0.201259	0.232076	0.152858	0.164961	0.149212	0.204047	0.241964	0.116106	0.185394	0.180736	0.165944	0.148987	0.136939	0.182518	0.148683	0.128351	0.132222	0.159526	0.159402	0.126965	0.165853	0.234738	0.225298	0.260483	0.285198	0.284024	0.355671	0.377523	0.317242	0.31386	0.277656	0.315168	0.263937	0.357068	0.404804	0.142132	0.321829	0.173106	0.182965	0.396289	0.272406	0.277009	0.2031	0.32033	0.425234
cg23243343	0.985883	0.745544	0.735667		0.753002	0.755121	0.775474	0.711341	0.7103	0.753944	0.904071	0.72274	0.683082	0.736683	0.667785	0.739147	0.774671	0.737982	0.764157	0.758525	0.758711	0.748038	0.782543	0.722715	0.698296	0.845312	0.760582	0.810987	0.779396	0.814045	0.892972	0.906373	0.871281	0.886526	0.828111	0.913293	0.779305	0.903896	0.914086	0.797761	0.789915	0.748297	0.767251	0.892709	0.794537	0.824431	0.735823	0.874494	0.908311
cg16427420	0.98582	0.347407	0.342017	0.366938	0.400548	0.352071	0.400764	0.337359	0.354921	0.345365	0.569754	0.363704	0.416832	0.368355	0.34046	0.371414	0.341242	0.352439	0.337599	0.286038	0.406812	0.380143	0.364257	0.233762	0.362932	0.522913	0.446289	0.489774	0.472285	0.696526	0.617487	0.665028	0.524238	0.593835	0.530466	0.647547	0.40265	0.579111	0.682684	0.467512	0.433254	0.466693	0.398544	0.61385	0.461573	0.414598	0.39365	0.597041	0.705978
cg08115682	0.9858	0.658658	0.661244	0.626	0.625757	0.701626	0.706512	0.599787	0.620923	0.675813	0.856264	0.628756	0.593028	0.676415	0.602927	0.625757	0.692625	0.616584	0.595137	0.520834	0.599221	0.578797	0.61295	0.676128	0.568155	0.786529	0.732639	0.72688	0.705419	0.811445	0.854236	0.836964	0.787363	0.815958	0.785356	0.823173	0.699868	0.803188	0.847691	0.690604	0.763543	0.652826	0.678206	0.867508	0.74427	0.721008	0.705358	0.759937	0.862827
cg19566648	0.985709	0.731802	0.69548	0.675405	0.708758	0.726548	0.716793	0.651395	0.705232	0.748189	0.895658	0.701782	0.680134	0.716549	0.675985	0.698792	0.687107	0.706101	0.691048	0.703231	0.73262	0.788674	0.779566	0.746835	0.7663	0.825483	0.7696	0.762002	0.751418	0.890745	0.883931	0.890103	0.848721	0.881098	0.821251	0.884756	0.788024	0.907982	0.873517	0.779409	0.825708	0.752161	0.759696	0.863174	0.787653	0.802348	0.728183	0.862509	0.902258
cg04608651	0.985402	0.72506	0.727087	0.691936	0.699624	0.698771	0.716399	0.687033	0.704748	0.684224	0.743673	0.749494	0.687469	0.710212	0.65136	0.687687	0.749381	0.700189	0.726292	0.680845	0.743698	0.759761	0.779307	0.723517	0.751824	0.890838	0.829641	0.84434	0.821398	0.782564	0.785797	0.850256	0.772304	0.79573	0.825009	0.840646	0.842376	0.777903	0.82205	0.876946	0.829994	0.720123	0.810171	0.798296	0.785173	0.835181	0.836452	0.770888	0.896565
cg02629737	0.985268	0.439358	0.392126	0.431896	0.506192	0.375567	0.343075	0.37935	0.342058	0.38572	0.697671	0.368099	0.500508	0.456908	0.423872	0.470347	0.40808	0.485864	0.353124	0.371644	0.389304	0.340906	0.370299	0.34743	0.406523	0.642036	0.494651	0.606549	0.486988	0.725267	0.675159	0.748932	0.64387	0.671831	0.528337	0.617911	0.462621	0.614709	0.694864	0.49082	0.508046	0.506513	0.479682	0.633761	0.491272	0.478328	0.392373	0.614568	0.775355
cg17987112	0.985054	0.477455	0.488229	0.483621	0.600913	0.504295	0.529936	0.540128	0.491515	0.569337	0.617432	0.462046	0.440185	0.482755	0.475587	0.592472	0.505852	0.570166	0.588926	0.415109	0.382414	0.417109	0.574306	0.362165	0.41455	0.60238	0.527004	0.695009	0.658242	0.74173	0.599553	0.750051	0.754284	0.705419	0.562089	0.760361	0.624354	0.791978	0.695719	0.525867	0.628589	0.548339	0.544666	0.731006	0.600158	0.701125	0.602243	0.695115	0.653608
cg11111226	0.984419	0.725544	0.606395	0.743002	0.813319	0.750168	0.779286	0.758556	0.627525	0.730311	0.880903	0.764981	0.774009	0.747434	0.62935	0.815219	0.759066	0.753152	0.754827	0.728916	0.667921	0.629808	0.762351	0.660635	0.755789	0.713429	0.780387	0.814027	0.804571	0.883509	0.884208	0.890553	0.860731	0.889324	0.767931	0.819025	0.821203	0.891614	0.896069	0.819792	0.782707	0.810077	0.778969	0.90109	0.824873	0.823208	0.782888	0.837129	0.909706
cg27278017	0.984274	0.336546	0.296314	0.310665	0.365802	0.328923	0.351636	0.330959	0.30621	0.348859	0.56397	0.326045	0.39651	0.310674	0.317786	0.338192	0.336347	0.336003	0.356744	0.31872	0.374613	0.367196	0.320782	0.161473	0.351083	0.507771	0.409299	0.442543	0.446602	0.555858	0.668569	0.636313	0.559083	0.608343	0.478428	0.582843	0.419835	0.573101	0.624278	0.46762	0.404472	0.406581	0.350159	0.600831	0.402765	0.410576	0.317136	0.616235	0.668913
cg15112783	0.984222	0.533671	0.489033	0.499852	0.575279	0.507818	0.550395	0.497653	0.542873	0.481845	0.748039	0.526029	0.553608	0.511253	0.531804	0.548447	0.563492	0.519045	0.5307	0.455238	0.540207	0.549139	0.541945	0.449829	0.538708	0.688355	0.613837	0.65839	0.600948	0.739843	0.74875	0.837642	0.730482	0.741278	0.642617	0.771832	0.594026	0.749181	0.781359	0.643283	0.588375	0.604053	0.575178	0.767179	0.641934	0.642039	0.551029	0.723449	0.836146
cg10648763	0.984145	0.467943	0.444538	0.449868	0.497422	0.494626	0.473849	0.477934	0.412755	0.469237	0.771992	0.47015	0.486976	0.458857	0.467608	0.493367	0.506074	0.487177	0.454898	0.448736	0.493095	0.464128	0.50151	0.354556	0.556222	0.609705	0.580045	0.609852	0.65134	0.850915	0.682843	0.759192	0.687293	0.701927	0.593603	0.710565	0.531865	0.678153	0.725668	0.607281	0.563254	0.552028	0.565836	0.723373	0.549609	0.543007	0.478434	0.703068	0.766258
cg14553895	0.983935	0.280977	0.231158	0.310252	0.279823	0.374842	0.233149	0.174844	0.281932	0.321146	0.508748	0.313554	0.304451	0.254095	0.340055	0.261099	0.220806	0.357167	0.223027	0.196733	0.353327	0.293998	0.287173	0.137564	0.330807	0.396589	0.374405	0.394285	0.384772	0.575439	0.551069	0.50365	0.44713	0.5224	0.428645	0.540186	0.415157	0.439446	0.498176	0.32468	0.351768	0.396515	0.398768	0.457868	0.375541	0.423503	0.268206	0.51265	0.566514
cg11996860	0.983737	0.688198	0.600927	0.632116	0.733522	0.682566	0.708878	0.690924	0.664837	0.680791	0.846963	0.677558	0.709866	0.703084	0.735739	0.718237	0.728391	0.722828	0.750279	0.662161	0.691865	0.685057	0.732509	0.514566	0.70721	0.79657	0.70268	0.779093	0.723445	0.803885	0.835248	0.89191	0.835627	0.876179	0.766238	0.850076	0.816055	0.88568	0.879043	0.77369	0.775998	0.761895	0.741616	0.853561	0.749572	0.824755	0.692351	0.844186	0.884267
cg04086928	0.983652	0.732897	0.698475	0.651528	0.682608	0.700022	0.688362	0.667123	0.706573	0.747188	0.897861	0.67288	0.681307	0.714069	0.674911	0.733318	0.758544	0.726716	0.728354	0.672688	0.731297	0.748189	0.755946	0.742456	0.708079	0.806989	0.794899	0.7993	0.72543	0.857252	0.872865	0.858072	0.89446	0.852425	0.822084	0.890441	0.789573	0.895935	0.852964	0.752808	0.776002	0.749701	0.753798	0.847444	0.802856	0.823783	0.69835	0.865302	0.895975
cg11344566	0.983295	0.0841289	0.0735435	0.0720423	0.0793742	0.0621543	0.0660436	0.0777363	0.101154	0.0625879	0.0518239	0.0606516	0.0616705	0.050268	0.0828007	0.0641728	0.0701866	0.0668348	0.0811262	0.073441	0.076042	0.0623597	0.0634042	0.0909817	0.0687008	0.145511	0.141857	0.139961	0.112569	0.13673	0.16745	0.10897	0.119035	0.132906	0.0932071	0.10543	0.133442	0.1093	0.148653	0.140905	0.170642	0.152871	0.118708	0.168027	0.110941	0.0886704	0.144808	0.107245	0.106331
cg09832245	0.98264	0.611796	0.605608	0.606069	0.562077	0.611911	0.654343	0.469897	0.535061	0.602868	0.81312	0.584635	0.583968	0.573726	0.580422	0.566179	0.591105	0.631159	0.563582	0.56874	0.585268	0.624124	0.555749	0.486941	0.562454	0.666458	0.652275	0.683164	0.648806	0.890715	0.791964	0.822905	0.789997	0.815472	0.676211	0.831005	0.596715	0.805041	0.818865	0.647233	0.59476	0.601117	0.672264	0.81118	0.707865	0.704635	0.57735	0.790865	0.831434
cg05978527	0.982595	0.754764	0.710545	0.720479	0.770934	0.751953	0.802037	0.763617	0.753333	0.698715	0.886028	0.725456	0.740902	0.710613	0.728561	0.722326	0.77235	0.725368	0.73158	0.696483	0.761353	0.751268	0.761044	0.670585	0.744306	0.840224	0.798316	0.803017	0.783115	0.878412	0.892646	0.904955	0.847584	0.879495	0.843633	0.903672	0.812325	0.894819	0.895459	0.771671	0.825139	0.809002	0.798814	0.884232	0.821927	0.827593	0.724713	0.867059	0.898105
cg19303162	0.982546	0.880486	0.81854	0.823566	0.852885	0.888214	0.843769	0.849135	0.864075	0.865691	0.891429	0.85993	0.838218	0.866072	0.848428	0.885935	0.873878	0.798583	0.788603	0.885802	0.853732	0.878486	0.838362	0.859435	0.87686	0.906246	0.904894	0.864481	0.880151	0.905644	0.903044	0.913487	0.901705	0.900141	0.910203	0.924008	0.889729	0.903516	0.922975	0.913859	0.925778	0.892011	0.886898	0.903351	0.902765	0.921118	0.89066	0.904755	0.919419
cg17537493	0.982518	0.724298	0.724634	0.717912	0.721578	0.735969	0.774552	0.68899	0.679064	0.733638	0.904516	0.730615	0.691963	0.719777	0.639554	0.717192	0.760098	0.719334	0.697872	0.69829	0.721097	0.737975	0.752384	0.730724	0.694131	0.80509	0.784795	0.80121	0.767021	0.883549	0.874346	0.877872	0.871759	0.860291	0.823364	0.89327	0.776798	0.910113	0.883373	0.76706	0.767147	0.774529	0.762055	0.877502		0.801931	0.761333	0.848633	0.911512
cg01807748	0.981533	0.351556	0.242436	0.27726	0.327849	0.319655	0.346849	0.257097	0.244437	0.287009	0.557882	0.336441	0.352039	0.299747	0.290992	0.337399	0.329174	0.28982	0.277203	0.273907	0.33376	0.37419	0.30503	0.208517	0.353612	0.412026	0.45158	0.402604	0.335303	0.549596	0.529897	0.541756	0.559704	0.571462	0.455412	0.638451	0.439628	0.582229	0.559044	0.364556	0.383401	0.398575	0.407623	0.504559	0.405594	0.409467	0.37614	0.606178	0.67717
cg11590420	0.981505	0.532116	0.529965	0.55012	0.582677	0.542406	0.590571	0.482156	0.485174	0.498086	0.769594	0.544943	0.55198	0.591181	0.513979	0.58586	0.552393	0.576009	0.482629	0.444864	0.519262	0.546653	0.522525	0.420901	0.551712	0.692881	0.635341	0.678729	0.622419	0.832266	0.733715	0.790632	0.718827	0.775476	0.65549	0.777676	0.574433	0.795524	0.778996	0.622935	0.593804	0.604677	0.569146	0.752186	0.681041	0.658708	0.50832	0.740254	0.813549
cg26830108	0.98124	0.0263484	0.0384555	0.0410243	0.0126488	0.0303616	0.0308286	0.0115478	0.0355745	0.0218106	0.0485075	0.029792	0.0286366	0.0274028	0.0196182	0.0345458	0.0311529	0.0347458	0.0374551	0.0398654	0.0299778	0.0206482	0.0299301	0.0275063	0.0220921	0.0488688	0.0728531	0.0522681	0.0514415	0.0931777	0.082271	0.0751818	0.0897298	0.0592901	0.0589974	0.06702	0.0715255	0.0946413	0.0627398	0.0522848	0.0760285	0.0612371	0.0670529	0.0657486	0.086939	0.0805782	0.0716772	0.092506	0.0678922
cg00221745	0.981078	0.0117325	0.0246116	0.019354	0.0208661	0.012462	0.0174382	0.0200109	0.0120841	0.0299388	0.0381543	0.0238001	0.031714	0.0233181	0.0171677	0.0216689	0.0241351	0.0163182	0.0163863	0.0229854	0.0231997	0.0152135	0.0194936	0.0209752	0.0220371	0.0402552	0.0619502	0.0525161	0.0365088	0.0402937	0.0976762	0.0415007	0.0571713	0.0511116	0.0331081	0.0492663	0.0379678	0.0564481	0.0549894	0.0431291	0.0601968	0.0413287	0.0411099	0.0541565	0.033013	0.0379807	0.0404603	0.047311	0.0621166
cg08228672	0.980905	0.660511	0.590947	0.614258	0.605121	0.629301	0.693485	0.569326	0.583792	0.572698	0.786928	0.577621	0.629916	0.614487	0.600547	0.608672	0.572138	0.642739	0.541777	0.551333	0.63771	0.624748	0.579869	0.478223	0.60687	0.730386	0.664717	0.730508	0.683658	0.837787	0.798287	0.811912	0.772571	0.80189	0.715861	0.825032	0.670114	0.845842	0.81235	0.674685	0.644095	0.669398	0.680992	0.793269	0.740162	0.723939	0.626366	0.797071	0.845467
cg24940967	0.980399	0.288139	0.381339	0.298382	0.409333	0.297679	0.320157	0.278277	0.25712	0.463978	0.318841	0.375856	0.344437	0.281437	0.243597	0.263366	0.224319	0.274182	0.418345	0.313277	0.350365	0.347282	0.239722	0.111524	0.317863	0.598552	0.543611	0.453712	0.537234	0.438926	0.363702	0.526774	0.373048	0.457129	0.460789	0.351786	0.362812	0.334291	0.500338	0.570263	0.562294	0.494947	0.396559	0.481799	0.510041	0.35388	0.401875	0.433523	0.446064
cg09648467	0.980377	0.468307	0.432615	0.47793	0.468233	0.48471	0.485689	0.358871	0.359725	0.380966	0.695692	0.434509	0.456418	0.460816	0.406222	0.428308	0.406233	0.42738	0.443435	0.452771	0.527477	0.439848	0.467658	0.264072	0.472071	0.576493	0.535912	0.528478	0.462875	0.7713	0.68513	0.743808	0.65008	0.655073	0.562218	0.726751	0.529107	0.765817	0.649192	0.521264	0.473651	0.533072	0.534195	0.63732	0.566815	0.600908	0.449977	0.706871	0.761034
cg19291355	0.980198	0.0200296	0.0230102	0.0172001	0.0219233	0.0114724	0.0188435	0.0276575	0.0177968	0.0202509	0.0506722	0.0170434	0.0165211	0.0162289	0.0255514	0.027488	0.025079	0.0298916	0.0236978	0.012193	0.0201891	0.0204082	0.0070278	0.0339458	0.0206451	0.0558926	0.0792862	0.0566158	0.055213	0.0620103	0.0638895	0.0555944	0.0630022	0.0603624	0.044541	0.0735112	0.0361834	0.0792708	0.0965779	0.061332	0.0792995	0.0893784	0.0589158	0.0788188	0.0382152	0.0309491	0.0557252	0.0513064	0.0769607
cg26680989	0.980154	0.689079	0.680822	0.669232	0.693852	0.68642	0.716016	0.67354	0.67172	0.667489	0.836677	0.683671	0.64498	0.714214	0.654222	0.692992	0.714649	0.643223	0.644717	0.60859	0.68507	0.677213	0.727024	0.714448	0.63496	0.744228	0.770578	0.768737	0.773455	0.82657	0.868014	0.840458	0.807998	0.82518	0.762869	0.882039	0.760494	0.887178	0.848956	0.696683	0.736155	0.716455	0.726905	0.832424	0.764638	0.804339	0.7471	0.815882	0.886873
cg09132058	0.979791	0.606173	0.544677	0.625681	0.628698	0.574584	0.641516	0.522948	0.565697	0.639145	0.815263	0.624074	0.652605	0.640711	0.606669	0.638598	0.562588	0.595477	0.603763	0.55235	0.654592	0.616147	0.617502	0.502882	0.613768	0.741908	0.64022	0.692052	0.647483	0.853274	0.820294	0.846545	0.750157	0.785847	0.694365	0.832152	0.712532	0.839018	0.798537	0.650138	0.723979	0.694157	0.710874	0.760096	0.725337	0.719004	0.683562	0.791246	0.819811
cg18737081	0.97976	0.803921	0.796402	0.78652	0.746886	0.760556	0.785516	0.745544	0.762168	0.758316	0.811581	0.753664	0.735705	0.7609	0.713367	0.721055	0.813114	0.751222	0.76056	0.730898	0.748002	0.764569	0.748709	0.796974	0.716843	0.914571	0.884154	0.868566	0.812359	0.764973	0.860064	0.857835	0.787369	0.83402	0.85751	0.849589	0.834263	0.842772	0.876932	0.880008	0.868225	0.786585	0.798904	0.853007	0.820186	0.835884	0.813329	0.790589	0.900009
cg10662943	0.979388	0.757281	0.764102	0.723965	0.744135	0.797025	0.788113	0.697305	0.723376	0.78961	0.889955	0.731432	0.712799	0.723607	0.720403	0.75269	0.747409	0.749409	0.767434	0.795346	0.775399	0.771136	0.818977	0.787736	0.722917	0.820031	0.808307	0.819715	0.809844	0.912256	0.901209	0.897703	0.872054	0.905539	0.827975	0.892626	0.800686	0.90582	0.881492	0.824418	0.836615	0.746877	0.798718	0.911646	0.814937	0.833139	0.799968	0.886258	0.906787
cg15258447	0.979356	0.272158	0.278057	0.224446	0.193179	0.204836	0.213726	0.241974	0.169402	0.338569	0.306572	0.24661	0.260335	0.200255	0.184967	0.304806	0.25842	0.215797	0.339303	0.19349	0.257833	0.223693	0.223594		0.247093	0.491241	0.441765	0.420999	0.417912	0.318106	0.447104	0.444283	0.429978	0.35234	0.452927	0.299287		0.200645	0.477983	0.518442	0.471423	0.334015	0.282826	0.466108	0.322667	0.381752	0.2756	0.257507	0.413728
cg13759229	0.978928	0.587271	0.599144	0.614056	0.600981	0.616554	0.622084	0.514069	0.55382	0.58344	0.784211	0.579523	0.577491	0.567079	0.542385	0.561059	0.616009	0.568067	0.550062	0.537208	0.572161	0.606379	0.576919	0.463531	0.583468	0.667994	0.685701	0.722113	0.642339	0.848779	0.817285	0.81467	0.738105	0.797044	0.638023	0.816328	0.609864	0.81465	0.788007	0.650879	0.646465	0.662678	0.651706	0.762914	0.703851	0.686764	0.600875	0.784077	0.83174
cg01335674	0.978674	0.844539	0.861269	0.805075	0.795658	0.819791	0.812759	0.828198	0.778709	0.848005	0.771478	0.833081	0.745937	0.803338	0.726781	0.798835	0.834436	0.744327	0.827777	0.792856	0.81764	0.812171	0.835402	0.854719	0.808024	0.958326	0.928242	0.889568	0.827264	0.855067	0.85978	0.855441	0.825691	0.874327	0.92902	0.866994	0.913642	0.860413	0.871576	0.933219	0.930855	0.848734	0.891638	0.879464	0.870323	0.864007	0.877816	0.820098	0.930867
cg20078624	0.978667	0.770521	0.791258	0.747477	0.733	0.714959	0.741073	0.721889	0.706538	0.809578	0.845218	0.731988	0.707764	0.731753	0.716693	0.702421	0.775521	0.751776	0.743159	0.712629	0.731193	0.721939	0.73613	0.79891	0.735941	0.859812	0.854435	0.840899	0.823464	0.850463	0.799062	0.85333	0.77136	0.83704	0.848501	0.829314	0.818387	0.825552	0.846883	0.893384	0.865743	0.778286	0.793262	0.822321	0.83398	0.828742	0.806672	0.764886	0.915208
cg13759946	0.978568	0.721822	0.684578	0.687319	0.779845	0.67592	0.761531	0.669319	0.733386	0.678365	0.865978	0.705865	0.753051	0.73883	0.684022	0.715422	0.723075	0.745982	0.720769	0.710715	0.732132	0.698693	0.737088	0.571832	0.734301	0.772206	0.743548	0.768169	0.770448	0.895884	0.860876	0.875697	0.87599	0.883336	0.756838	0.867932	0.787103	0.87069	0.880012	0.745213	0.80256	0.791027	0.765725	0.857093	0.796505	0.826562	0.754158	0.882001	0.874005
cg17459387	0.978114	0.78129	0.758971	0.736383	0.774815	0.706712	0.779156	0.777916	0.727477	0.778096	0.819036	0.735799	0.735809	0.769145	0.70152	0.739444	0.79704	0.7319	0.77771	0.696653	0.752746	0.752615	0.801199	0.775061	0.735171	0.858254	0.846484	0.85638	0.813188	0.783251	0.883229	0.833898	0.755597	0.85639	0.867136	0.853515	0.865261	0.812004	0.850959	0.900763	0.882595	0.803139	0.80525	0.848748	0.825221	0.840033	0.79898	0.749598	0.898738
cg02566157	0.978114	0.76107	0.75439	0.696395	0.735685	0.74739	0.777325	0.74252	0.800592	0.706739	0.91525	0.75734	0.69737	0.773731	0.732938	0.74957	0.742536	0.756392	0.759641	0.734388	0.788858	0.785661	0.818694	0.771342	0.745216	0.836347	0.796022	0.808944	0.837393	0.902636	0.909271	0.895828	0.878058	0.893256	0.867739	0.885843	0.829883	0.893568	0.89943	0.815507	0.830391	0.807588	0.795248	0.89118	0.834477	0.816859	0.798199	0.874709	0.904611
cg15890469	0.977866	0.601645	0.481527	0.524503	0.616106	0.559436	0.555356	0.542044	0.54097	0.555073	0.76545	0.520456	0.535901	0.528972	0.52397	0.589365	0.557705	0.545554	0.506669	0.55202	0.56237	0.584465	0.607815	0.389407	0.571179	0.690651	0.649986	0.67221	0.62988	0.780418	0.817942	0.815662	0.739497	0.728573	0.650025	0.774411	0.609187	0.763726	0.805999	0.642382	0.639661	0.67123	0.598863	0.734448	0.660327	0.592915	0.494731	0.777584	0.851104
cg11002208	0.977853	0.67855	0.603978	0.654737	0.681151	0.688874	0.705187	0.619613	0.575362	0.687364	0.839514	0.670571	0.639761	0.700784	0.634002	0.7321	0.658881	0.682639	0.560101	0.561813	0.645915	0.627704	0.678986	0.595264	0.583805	0.745891	0.70638	0.762651	0.72074	0.784503	0.849925	0.876089	0.832434	0.841933	0.772302	0.867748	0.690794	0.825752	0.849922	0.756419	0.731599	0.670875	0.664286	0.853242	0.716677	0.760277	0.679722	0.831698	0.858552
cg25647583	0.977489	0.371677	0.369048	0.3987	0.445866	0.381145	0.437204	0.377151	0.350884	0.39026	0.669707	0.421879	0.429742	0.405317	0.356321	0.406365	0.418807	0.413555	0.363783	0.318249	0.403163	0.418444	0.382282	0.227913	0.38422	0.5654	0.46557	0.493684	0.484563	0.724287	0.636131	0.734409	0.576835	0.637422	0.522012	0.645356	0.4479	0.657513	0.6459	0.524441	0.460666	0.476022	0.425701	0.627176	0.519561	0.485527	0.369315	0.665032	0.745812
cg22212560	0.977402	0.79563	0.789157	0.779306	0.85118	0.827562	0.807417	0.759428	0.775885	0.792615	0.925377	0.819029	0.831113	0.812227	0.803089	0.825659	0.835931	0.79195	0.772289	0.824476	0.827299	0.827015	0.850886	0.839222	0.82962	0.905373	0.881118	0.862553	0.828922	0.859577	0.911351	0.91476	0.888306	0.917327	0.898798	0.912006	0.852562	0.917854	0.922269	0.888052	0.887304	0.843145	0.838241	0.920501	0.856046	0.88393	0.86543	0.90354	0.928887
cg12647952	0.977396	0.849189	0.871873	0.798323	0.839092	0.799601	0.832634	0.798185	0.814103	0.818979	0.866134	0.816484	0.844082	0.839003	0.828275	0.803134	0.833871	0.79505	0.84953	0.790857	0.85826	0.836582	0.76203	0.825435	0.836955	0.881509	0.850713	0.856141	0.856776	0.891076	0.897112	0.921492	0.914497	0.893782	0.901648	0.91856	0.873948	0.889908	0.902399	0.87828	0.863947	0.868292	0.893244	0.898303	0.885522	0.871422	0.847947	0.876756	0.935091
cg02128979	0.977119	0.629021	0.640139	0.67181	0.782185	0.697042	0.684655	0.625797	0.702193	0.620859	0.772075	0.639673	0.698997	0.749978	0.711773	0.682303	0.647212	0.687879	0.550139	0.645765	0.701422	0.648098	0.55034	0.555437	0.712756	0.783556	0.738375	0.73214	0.678749	0.850406	0.85358	0.790121	0.802812	0.822978	0.744307	0.796636	0.772692	0.859797	0.833701	0.741301	0.752422	0.758624	0.787966	0.772402	0.766546	0.756847	0.699638	0.837065	0.858144
cg13580002	0.976698	0.885731	0.862533	0.869103	0.85911	0.864931	0.87253	0.835112	0.84617	0.833062	0.904258	0.893898	0.836713	0.868805	0.8373	0.854661	0.860232	0.851474	0.831551	0.847615	0.899366	0.899766	0.849687	0.841313	0.865462	0.913135	0.884944	0.910019	0.882212	0.941719	0.931545	0.931881	0.917167	0.933474	0.911821	0.946117	0.866567	0.941629	0.938524	0.871107	0.888475	0.88646	0.876517	0.930515	0.894728	0.899811	0.890534	0.90425	0.939216
cg06911187	0.976679	0.88261	0.814547	0.800462	0.896764	0.790105	0.863587	0.870506	0.882531	0.827635	0.840565	0.852775	0.879554	0.915436	0.852448	0.862017	0.880744	0.761451	0.898516	0.840554	0.846769	0.836685	0.858861	0.836819	0.858134	0.932815	0.886173	0.914384	0.848858	0.903933	0.907402	0.91526	0.894347	0.845681	0.914502	0.905442	0.924801	0.921257	0.887536	0.937735	0.91995	0.918138	0.918176	0.86951	0.928424	0.912657	0.908443	0.919319	0.917956
cg26306869	0.976611	0.489867	0.477447	0.4702	0.52256	0.483322	0.560839	0.459915	0.47555	0.471367	0.769568	0.472616	0.504672	0.469311	0.467005	0.486665	0.500743	0.504779	0.484871	0.435579	0.501445	0.490135	0.475546	0.333721	0.476225	0.581225	0.549148	0.595197	0.577049	0.811498	0.740505	0.761199	0.718026	0.697638	0.584538	0.752821	0.541315	0.78168	0.755165	0.553364	0.567128	0.605323	0.541248	0.699644	0.589905	0.573084	0.543003	0.731622	0.769375
cg22649181	0.976587	0.44591	0.479384	0.458273	0.473104	0.468285	0.526812	0.441861	0.421542	0.464568	0.757389	0.456682	0.454075	0.448779	0.45125	0.48597	0.45056	0.488296	0.405974	0.418627	0.473045	0.460384	0.475904	0.336863	0.466082	0.592236	0.520562	0.577975	0.536943	0.780378	0.734873	0.751236	0.714928	0.712209	0.584896	0.741859	0.511756	0.678261	0.698361	0.535765	0.499373	0.528233	0.542666	0.690664	0.604046	0.581561	0.498358	0.717888	0.777481
cg23574443	0.976559	0.704498	0.63971	0.640327	0.682064	0.708482	0.701939	0.572423	0.654242	0.598873	0.781708	0.662777	0.660512	0.653628	0.660372	0.67656	0.60905	0.610121	0.640816	0.654346	0.751686	0.682407	0.668029	0.510108	0.649418	0.778142	0.740211	0.762383	0.722472	0.805995	0.844	0.858562	0.844556	0.837504	0.752918	0.854689	0.723418	0.863299	0.802371	0.733124	0.650652	0.729035	0.719265	0.79401	0.76574	0.759979	0.648604	0.847732	0.866555
cg13705888	0.97652	0.802395	0.718445	0.743847	0.805389	0.780873	0.803268	0.741119	0.728419	0.734642	0.86619	0.776206	0.78043	0.769582	0.752542	0.797002	0.767903	0.751153	0.780457	0.748449	0.810993	0.778407	0.77872	0.718232	0.778908	0.849714	0.832186	0.838927	0.785075	0.909388	0.880225	0.883082	0.889765	0.894901	0.856781	0.910281	0.843574	0.891311	0.883557	0.794401	0.82663	0.821781	0.809763	0.863057	0.853495	0.83154	0.820488	0.898272	0.883652
cg20740485	0.976274	0.693164	0.626648	0.646295	0.634651	0.676396	0.715104	0.5789	0.591613	0.610522	0.839554	0.64425	0.648019	0.636667	0.571628	0.618055	0.626542	0.65938	0.628809	0.58854	0.663394	0.726673	0.672007	0.514432	0.633367	0.772184	0.701992	0.720368	0.673647	0.88587	0.820107	0.867659	0.820262	0.855292	0.735957	0.854377	0.681338	0.825774	0.833158	0.700147	0.627903	0.698668	0.701753	0.818456	0.74363	0.728685	0.621556	0.845179	0.876131
cg07570470	0.975984	0.262276	0.250423	0.287313	0.245374	0.215393	0.198648	0.2457	0.174093	0.267287	0.224551	0.235898	0.210809	0.214378	0.242133	0.228034	0.243834	0.28251	0.298263	0.179917	0.215775	0.206575	0.200405	0.142078	0.252931	0.453933	0.397233	0.37804	0.395312	0.32191	0.352059	0.390719	0.308063	0.382539	0.341325	0.258648	0.371426	0.236906	0.314078	0.393092	0.391167	0.402982	0.312702	0.345347	0.389124	0.336846	0.251327	0.375758	0.328704
cg15789607	0.975807	0.0444767	0.0375309	0.0421516	0.0452951	0.0362184	0.0444194	0.0450299	0.0526596	0.0374182	0.0359433	0.0397346	0.0390948	0.0489843	0.0440012	0.0388792	0.0454923	0.0362488	0.0402055	0.0333546	0.0406964	0.03271	0.0491199	0.0662321	0.0564863	0.0785499	0.078063	0.0937971	0.0841211	0.0742345	0.101722	0.0842105	0.0788746	0.102735	0.0700568	0.0800743	0.0798425	0.0919422	0.102316	0.0834675	0.0982055	0.0973806	0.0721708	0.0898663	0.0684765	0.0579138	0.127155	0.0954163	0.0986036
cg03551062	0.975716	0.604411	0.55918	0.60252	0.691207	0.649468	0.694237	0.584746	0.612657	0.705392	0.773	0.664383	0.631862	0.610409	0.645181	0.570767	0.628696	0.559381	0.640068	0.489071	0.603702	0.597735	0.612871	0.635953	0.564613	0.674085	0.690514	0.732163	0.649573	0.864019	0.783133	0.824186	0.804481	0.848283	0.716216	0.873637	0.734605	0.80408	0.814922	0.6171	0.676513	0.709447	0.692308	0.747259	0.650953	0.69608	0.743593	0.815804	0.808548
cg11445542	0.974791	0.297102	0.27098	0.345491	0.371585	0.36198	0.348068	0.275374	0.290702	0.316477	0.579515	0.360376	0.391881	0.334153	0.322459	0.343664	0.315196	0.345658	0.321447	0.284348	0.389446	0.318697	0.363836	0.226608	0.357261	0.472024	0.429723	0.430671	0.442006	0.673305	0.60468	0.683128	0.54028	0.59234	0.489708	0.591391	0.436601	0.561439	0.584451	0.419608	0.412478	0.431224	0.340422	0.511475	0.449757	0.443311	0.359061	0.5966	0.654409
cg26028628	0.974646	0.7311	0.734366	0.702491	0.71938	0.711822	0.744455	0.726273	0.727011	0.735725	0.874636	0.717178	0.703142	0.678508	0.727789	0.722931	0.763195	0.752702	0.695987	0.727181	0.755196	0.749076	0.753515	0.718709	0.729243	0.765406	0.793316	0.809406	0.793753	0.910473	0.894367	0.875674	0.852395	0.887397	0.79625	0.895985	0.76349	0.886352	0.898543	0.761884	0.806285	0.772644	0.758157	0.888633	0.790941	0.791314	0.748591	0.887227	0.88842
cg07047068	0.974622	0.380669	0.341252	0.452333	0.425789	0.45686	0.475754	0.374565	0.393817	0.438835	0.73094	0.400635	0.464812	0.467376	0.362105	0.433758	0.443345	0.471539	0.39001	0.397657	0.447414	0.44377	0.399639	0.235747	0.418209	0.565665	0.514183	0.576075	0.517402	0.766372	0.667226	0.666347	0.644389	0.675392	0.544361	0.707411	0.517233	0.630925	0.673079	0.400492	0.494799	0.55378	0.516984	0.651391	0.520264	0.52381	0.379931	0.720617	0.759224
cg11697038	0.974513	0.642579	0.593997	0.590426	0.661313	0.602247	0.648689	0.58115	0.599869	0.563432	0.850566	0.595273	0.681099	0.603917	0.627072	0.652701	0.591778	0.650538	0.557895	0.595109	0.670039	0.667892	0.641589	0.528999	0.695441	0.757914	0.67118	0.730493	0.676901	0.89828	0.806982	0.843218	0.797776	0.825117	0.745868	0.842461	0.685759	0.823456	0.814638	0.721404	0.641375	0.648645	0.671339	0.796453	0.728223	0.736518	0.637518	0.846717	0.870565
cg05392293	0.974416	0.844609	0.838664	0.852429	0.870062	0.870748	0.849044	0.884718	0.813941	0.877277	0.912918	0.834355	0.816351	0.841474	0.831529	0.874453	0.878422	0.849371	0.863442	0.84999	0.884443	0.853942	0.869207	0.895421	0.879386	0.911197	0.886063	0.908571	0.892634	0.943578	0.93272	0.914154	0.932348	0.93861	0.900684	0.941676	0.899256	0.933312	0.939288	0.899044	0.923966	0.870745	0.901506	0.900443	0.890963	0.934577	0.814586	0.919915	0.944693
cg16341979	0.97424	0.598201	0.603162	0.56853	0.597795	0.573212	0.600414	0.475681	0.503135	0.575647	0.800228	0.568892	0.574201	0.587226	0.544075	0.543454	0.526037	0.575901	0.479452	0.52929	0.625235	0.563095	0.574871	0.404815	0.554236	0.704652	0.628673	0.644727	0.640816	0.856863	0.800367	0.798388	0.755481	0.771704	0.655713	0.800017	0.596652	0.813021	0.791369	0.61861	0.609973	0.614369	0.630976	0.734484	0.672935	0.689	0.586846	0.745594	0.821453
cg20680802	0.974143	0.0989945	0.0789191	0.0967355	0.0823807	0.0763857	0.100435	0.0975406	0.0989869	0.087716	0.226105	0.0869886	0.106022	0.0960711	0.0844245	0.0901158	0.12263	0.117297	0.0965961	0.0966194	0.1203	0.10105	0.09121	0.0738318	0.0925413	0.153609	0.129618	0.215935	0.121277	0.285362	0.291566	0.229038	0.203089	0.283324	0.141864	0.233392	0.162956	0.266079	0.273332	0.141483	0.163302	0.157899	0.127544	0.226397	0.135815	0.113742	0.159276	0.190008	0.218457
cg11733958	0.974034	0.547264	0.479496	0.549765	0.566304	0.545136	0.547452	0.492416	0.50679	0.464689	0.741487	0.548604	0.525299	0.556851	0.522198	0.547899	0.521102	0.528309	0.519789	0.497691	0.545232	0.526231	0.556099	0.417994	0.529798	0.627194	0.597628	0.609293	0.61224	0.832967	0.768202	0.755137	0.741021	0.734304	0.650832	0.808525	0.634164	0.784776	0.744767	0.580284	0.584338	0.633764	0.605742	0.700608	0.677289	0.640106	0.545235	0.775334	0.797535
cg26805503	0.973587	0.710342	0.720735	0.685371	0.754772	0.724651	0.74567	0.686267	0.687782	0.674779	0.879356	0.703144	0.665098	0.710897	0.675425	0.71697	0.746407	0.726848	0.695396	0.642625	0.720895	0.702333	0.715685	0.697484	0.669625	0.797359	0.783396	0.819505	0.753255	0.896008	0.858599	0.876621	0.846144	0.862561	0.79298	0.872958	0.787779	0.884701	0.886343	0.787345	0.777065	0.752294	0.751559	0.85754	0.768399	0.787188	0.729078	0.838559	0.886937
cg11187245	0.973268	0.669434	0.686966	0.685597	0.639799	0.70943	0.680829	0.561512	0.565346	0.62536	0.800848	0.642294	0.635097	0.635502	0.614878	0.639118	0.593485	0.665486	0.527586	0.662532	0.721224	0.679807	0.593585	0.623159	0.627014	0.74038	0.690859	0.760045	0.712919	0.795565	0.854973	0.825202	0.787253	0.831566	0.763582	0.857265	0.712793	0.851958	0.843072	0.687486	0.648163	0.720607	0.693248	0.801824	0.735181	0.768712	0.626831	0.847327	0.869737
cg09537448	0.973264	0.74386	0.694938	0.724383	0.807232	0.688874	0.780644	0.767526	0.714706	0.684794	0.876234	0.759575	0.784013	0.700239	0.766333	0.745952	0.770577	0.694033	0.766052	0.695967	0.753131	0.748489	0.802418	0.578604	0.730657	0.814275	0.763914	0.822458	0.80348	0.913601	0.854194	0.867651	0.873164	0.877987	0.85165	0.873192	0.801763	0.878939	0.90888	0.76581	0.788276	0.805547	0.77682	0.877557	0.79901	0.815903	0.762796	0.857613	0.897377
cg00530870	0.973157	0.812959	0.839362	0.860417	0.830744	0.855047	0.80921	0.783593	0.795728	0.783281	0.851704	0.802242	0.81703	0.838077	0.78053	0.787027	0.863533	0.837402	0.814914	0.789302	0.781958	0.822029	0.796567	0.789439	0.813648	0.84793	0.888466	0.884312	0.850332	0.908194	0.913409	0.900508	0.904354	0.904918	0.875671	0.921998	0.841226	0.893855	0.884026	0.863614	0.836936	0.822465	0.839777	0.894914	0.884158	0.852564	0.85297	0.893977	0.910664
cg13396713	0.972868	0.702872	0.57977	0.649745	0.65685	0.674922	0.705113	0.59693	0.628112	0.58211	0.773981	0.670295	0.656332	0.679744	0.671255	0.622517	0.658248	0.643735	0.689269	0.603596	0.634655	0.597271	0.720944	0.53468	0.63782	0.761259	0.702441	0.68496	0.653569	0.877843	0.844797	0.872082	0.814141	0.829492	0.760646	0.841605	0.74006	0.853522	0.819252	0.654152	0.722384	0.782971	0.69495	0.798241	0.715326	0.710415	0.661511	0.83981	0.874626
cg21196839	0.972574	0.346801	0.375166	0.434839	0.439086	0.42931	0.387208	0.416296	0.419986	0.364163	0.739175	0.370673	0.418872	0.391112	0.453512	0.369157	0.479547	0.534541	0.39164	0.328507	0.436619	0.408879	0.429053	0.521985	0.379641	0.487808	0.46266	0.514652	0.5659	0.684223	0.658451	0.737332	0.594866	0.75112	0.638	0.653146	0.524614	0.734688	0.629539	0.574115	0.611442	0.408174	0.46173	0.629954	0.562291	0.548787	0.482482	0.634215	0.681692
cg01243465	0.97246	0.661567	0.695172	0.687298	0.67226	0.682114	0.715715	0.633943	0.628414	0.662859	0.855394	0.663654	0.65832	0.669657	0.647784	0.64967	0.711999	0.691743	0.607008	0.613384	0.662905	0.641052	0.679332	0.655641	0.64672	0.785435	0.739561	0.763392	0.727683	0.875048	0.880506	0.855506	0.826945	0.85245	0.761148	0.875597	0.695927	0.879513	0.849075	0.724614	0.690184	0.686581	0.718888	0.837061	0.748369	0.720754	0.685558	0.840312	0.890391
cg06324021	0.972402	0.778698	0.773852	0.768828	0.797782	0.798444	0.80246	0.757879	0.780669	0.770958	0.904542	0.794763	0.829326	0.799791	0.787609	0.772096	0.773714	0.80117	0.796089	0.785445	0.820054	0.78296	0.785808	0.738919	0.807567	0.836208	0.809324	0.866639	0.844049	0.897992	0.886893	0.906705	0.883368	0.903229	0.868299	0.916104	0.814107	0.911099	0.911201	0.837477	0.812865	0.811071	0.847818	0.891392	0.850834	0.865125	0.832073	0.914085	0.918642
cg18747408	0.972249	0.684678	0.652042	0.65755	0.659844	0.718307	0.678209	0.62347	0.605697	0.699602	0.873001	0.618649	0.629683	0.664433	0.634487	0.611178	0.68857	0.703314	0.634359	0.579971	0.657793	0.724866	0.662626	0.62457	0.720115	0.768652	0.731319	0.773328	0.721124	0.825724	0.823692	0.852968	0.849929	0.839863	0.726892	0.873852	0.729208	0.857083	0.859695	0.698109	0.68254	0.693001	0.724194	0.876513	0.790666	0.795175	0.647183	0.821448	0.884205
cg24761467	0.971884	0.744778	0.726779	0.701782	0.768518	0.73986	0.729271	0.725856	0.709335	0.761114	0.89279	0.734475	0.722098	0.722469	0.679401	0.76595	0.752312	0.753085	0.748993	0.713235	0.739903	0.744373	0.777748	0.747776	0.724129	0.830392	0.785077	0.809827	0.768873	0.883721	0.856413	0.886829	0.872603	0.890448	0.823449	0.886307	0.778836	0.889515	0.888591	0.796788	0.826198	0.792043	0.781312	0.879435	0.835033	0.797497	0.755036	0.871104	0.902047
cg03648020	0.971255	0.496406	0.536029	0.582522	0.627613	0.559979	0.570372	0.500719	0.530566	0.512526	0.71985	0.515332	0.621332	0.581169	0.564643	0.534234	0.500694	0.569854	0.525381	0.452786	0.59917	0.608567	0.520975	0.425157	0.628105	0.670151	0.604606	0.669294	0.648726	0.776754	0.803453	0.786812	0.795918	0.733369	0.721791	0.784216	0.645702	0.719089	0.780696	0.639868	0.67294	0.601068	0.601093	0.767871	0.678867	0.690411	0.49709	0.799721	0.769939
cg04204452	0.971016	0.703618	0.655132	0.686847	0.666802	0.729039	0.709332	0.699665	0.665417	0.664087	0.868411	0.674263	0.719018	0.675007	0.644338	0.681927	0.742424	0.747357	0.701938	0.618313	0.670131	0.731657	0.666129	0.604638	0.697377	0.813727	0.741262	0.775687	0.774482	0.809147	0.852828	0.858748	0.836831	0.856035	0.774914	0.865759	0.72977	0.869191	0.896365	0.774133	0.782163	0.751223	0.754164	0.879853	0.813905	0.801155	0.665449	0.824486	0.868838
cg00909706	0.970916	0.503305	0.464028	0.485334	0.552317	0.505927	0.549536	0.459543	0.499924	0.468693	0.745708	0.488548	0.509133	0.519941	0.48661	0.495172	0.486037	0.500669	0.459612	0.459504	0.524092	0.521854	0.504191	0.391234	0.505852	0.648011	0.572104	0.604468	0.563023	0.789748	0.718976	0.746366	0.720754	0.714042	0.64976	0.750672	0.572905	0.756274	0.761436	0.596765	0.516349	0.586688	0.549877	0.707934	0.620989	0.633069	0.495121	0.733938	0.802365
cg06241901	0.970467	0.589983	0.6829	0.62676	0.670362	0.623572	0.651422	0.642532	0.586768	0.633467	0.82223	0.635149	0.666385	0.648587	0.624153	0.646262	0.671152	0.642227	0.606882	0.611529	0.619371	0.609863	0.6677	0.51254	0.622965	0.727594	0.714223	0.762699	0.76792	0.710175	0.814165	0.861649	0.806348	0.818106	0.76938	0.825135	0.660714	0.821525	0.86819	0.737245	0.698423	0.706621	0.671978	0.842688	0.714308	0.751252	0.631792	0.820069	0.866032
cg07550684	0.969651	0.409156	0.453948	0.443185	0.491612	0.46367	0.497771	0.406167	0.467789	0.438824	0.647506	0.450672	0.463861	0.457024	0.433308	0.468919	0.466875	0.526924	0.405902	0.447741	0.408952	0.400467	0.373694	0.419036	0.449165	0.584054	0.585797	0.503168	0.535164	0.742301	0.694404	0.752369	0.677481	0.646353	0.584298	0.805797	0.473122	0.701556	0.740565	0.463518	0.474048	0.524872	0.49723	0.705071	0.534613	0.654697	0.512711	0.679619	0.738287
cg06225767	0.96956	0.734393	0.710179	0.728689	0.689178	0.768623	0.752192	0.588249	0.669016	0.773478	0.856863	0.693663	0.71523	0.730702	0.699041	0.678575	0.744645	0.744831	0.680835	0.72544	0.73642	0.761956	0.677702	0.657633	0.683902	0.807589	0.764691	0.785254	0.790244	0.876625	0.881494	0.880265	0.839299	0.863784	0.813467	0.885236	0.744365	0.852317	0.86944	0.778751	0.761331	0.737531	0.775612	0.859688	0.816521	0.813009	0.722479	0.854878	0.912341
cg11525252	0.96919	0.707528	0.738482	0.711331	0.706328	0.74543	0.748695	0.675934	0.731478	0.722805	0.906317	0.706108	0.718202	0.719158	0.683339	0.680185	0.72405	0.756991	0.732148	0.731291	0.747035	0.752896	0.779295	0.665323	0.712431	0.812345	0.772533	0.808907	0.778892	0.90832	0.853681	0.892394	0.85734	0.909362	0.81235	0.902118	0.751793	0.888216	0.876756	0.771324	0.747961	0.749124	0.78707	0.851944	0.839305	0.828223	0.727482	0.867627	0.901795
cg17803713	0.968965	0.633833	0.61658	0.629182	0.626235	0.661409	0.700423	0.565835	0.575216	0.594376	0.861881	0.626714	0.649508	0.638651	0.586943	0.607496	0.643487	0.691467	0.590776	0.574128	0.670684	0.630116	0.65781	0.533104	0.622623	0.750364	0.689866	0.721243	0.697967	0.855596	0.840329	0.822383	0.779973	0.821566	0.752869	0.851196	0.664334	0.849685	0.776451	0.694932	0.687866	0.658295	0.695486	0.824396	0.746201	0.771183	0.653059	0.833012	0.871992
cg19912309	0.96882	0.620033	0.610953	0.600843	0.619843	0.664636	0.644994	0.580151	0.585474	0.619034	0.81782	0.606827	0.626703	0.617883	0.561794	0.615692	0.632301	0.637511	0.536289	0.558441	0.599584	0.61072	0.596966	0.50129	0.577753	0.72049	0.663245	0.717485	0.706689	0.832361	0.821942	0.834759	0.8116	0.809691	0.744446	0.808828	0.654514	0.857681	0.81872	0.672962	0.648907	0.653225	0.652491	0.814518	0.70742	0.681566	0.591194	0.800365	0.85499
cg03434029	0.968614	0.297046	0.242295	0.293519	0.343862	0.297826	0.315271	0.260255	0.244274	0.257174	0.518398	0.279094	0.340873	0.312	0.277419	0.293893	0.282877	0.298271	0.255547	0.24333	0.301927	0.261032	0.281165	0.145082	0.278116	0.467576	0.403942	0.408495	0.367391	0.599857	0.578811	0.5721	0.469177	0.524355	0.392522	0.515211	0.337062	0.491766	0.505798	0.397611	0.326946	0.389598	0.337005	0.470879	0.408975	0.375179	0.245282	0.575209	0.642911
cg17099445	0.968476	0.702931	0.465032	0.596352	0.543769	0.533192	0.531662	0.63085	0.459132	0.637621	0.400871	0.569831	0.572447	0.546879	0.495691	0.54865	0.536328	0.347141	0.540347	0.501559	0.628186	0.571536	0.515758	0.413973	0.585323	0.761947	0.720558	0.634007	0.573197	0.636659	0.650907	0.691805	0.64087	0.667818	0.716867	0.630623	0.677029	0.664307	0.646991	0.755856	0.787422	0.744581	0.656891	0.671486	0.678978	0.692006	0.605039	0.654545	0.765792
cg13006424	0.968114	0.92492	0.865654	0.84707	0.887425	0.870075	0.879409	0.893892	0.829948	0.87982	0.9254	0.898989	0.870358	0.907691	0.83907	0.865543	0.900728	0.862709	0.92377	0.877143	0.865982	0.860522	0.924207	0.926879	0.866717	0.961303	0.932018	0.933861	0.91275	0.899496	0.927909	0.939661	0.880113	0.939347	0.958152	0.936753	0.912443	0.926298	0.920297	0.929097	0.938611	0.891911	0.93646	0.912478	0.921525	0.943145	0.886269	0.899465	0.948446
cg07436701	0.96806	0.574813	0.561171	0.321642	0.547699	0.603989	0.595601	0.479484	0.497587	0.549004	0.780658	0.53275	0.579556	0.57582	0.546952	0.548076	0.58548	0.588338	0.460507	0.501669	0.569082	0.564272	0.492458	0.469651	0.509845	0.660152	0.596431	0.689767	0.603606	0.808917	0.775017	0.798786	0.750052	0.769434	0.626704	0.81778	0.534219	0.807465	0.766853	0.648691	0.559884	0.557739	0.602071	0.747885	0.659772	0.663785	0.561415	0.758137	0.844406
cg09012734	0.967945	0.767703	0.772309	0.752873	0.762348	0.789143	0.830338	0.728702	0.728165	0.816954	0.885435	0.787962	0.778653	0.773065	0.753007	0.757291	0.776358	0.750764	0.766183	0.78308	0.793119	0.818708	0.813181	0.704007	0.781036	0.837802	0.810898	0.842167	0.813808	0.928437	0.882477	0.902486	0.887541	0.919242	0.840476	0.905625	0.812723	0.905496	0.898054	0.806305	0.848762	0.811822	0.820647	0.891309	0.826385	0.840429	0.826701	0.899461	0.872472
cg07933682	0.967856	0.734536	0.730838	0.731096	0.741731	0.766191	0.750302	0.728071	0.740295	0.689101	0.880168	0.717921	0.745358	0.742237	0.729791	0.782859	0.781819	0.75485	0.736284	0.718886	0.726051	0.767733	0.783598	0.682928	0.74484	0.844505	0.794708	0.845816	0.810863	0.896695	0.86944	0.895768	0.862921	0.862188	0.816489	0.906227	0.815866	0.876063	0.872217	0.787321	0.830781	0.796974	0.782295	0.877356	0.821467	0.827452	0.755455	0.867215	0.912153
cg10665488	0.967675	0.291701	0.277159	0.296726	0.363708	0.297029	0.320443	0.29333	0.248868	0.288147	0.518704	0.336056	0.338361	0.29673	0.289468	0.316685	0.314935	0.268637	0.274201	0.226491	0.337958	0.310875	0.30952	0.154033	0.306281	0.49589	0.382697	0.412253	0.403254	0.697016	0.584577	0.530433	0.509884	0.548945	0.448601	0.573356	0.388793	0.498057	0.556198	0.399121	0.371324	0.429188	0.325477	0.503431	0.377115	0.339794	0.267576	0.539634	0.628012
cg03915012	0.967591	0.773084	0.802262	0.771572	0.779598	0.824211	0.815574	0.717401	0.754285	0.787591	0.89853	0.738015	0.764599	0.755625	0.769596	0.727049	0.798495	0.773647	0.789625	0.799853	0.786084	0.798957	0.789445	0.766351	0.743719	0.829244	0.793012	0.84495	0.856757	0.894211	0.883829	0.900582	0.881485	0.913987	0.845256	0.895568	0.835117	0.907916	0.896506	0.856101	0.827907	0.800043	0.852459	0.891042	0.824742	0.850405	0.815204	0.877004	0.926374
cg25669249	0.967282	0.72871	0.700253	0.730036	0.731683	0.721352	0.771513	0.706677	0.667318	0.724183	0.879185	0.731629	0.728237	0.770818	0.664357	0.659999	0.70467	0.723602	0.613974	0.658384	0.717991	0.699445	0.74164	0.652726	0.704293	0.73075	0.789541	0.786493	0.808658	0.91028	0.837141	0.904893	0.858279	0.863594	0.790811	0.890469	0.755902	0.871906	0.828634	0.735962	0.739996	0.791092	0.745789	0.874063	0.823473	0.779822	0.69899	0.861859	0.874937
cg03640151	0.967032	0.463761		0.448223	0.526227	0.439774	0.509512	0.533014	0.467604	0.454306	0.777808	0.493466	0.502107	0.45364	0.479231	0.482962	0.516533	0.451512	0.461798	0.423353	0.519155	0.491567	0.481136	0.385812	0.482035	0.629466	0.542633	0.584665	0.57194	0.784394	0.70906	0.741049	0.710131	0.718705	0.613308	0.730469	0.558786	0.755104	0.759053	0.588963	0.588646	0.605664	0.520649	0.732498	0.546004	0.527246	0.49937	0.684088	0.792731
cg26830409	0.966894	0.680781	0.709858	0.68956	0.719935	0.702805	0.711474	0.62804	0.683803	0.686178	0.888801	0.718979	0.671142	0.686985	0.632961	0.67307	0.743049	0.711065	0.724116	0.713449	0.708285	0.746363	0.772199	0.750695	0.667836	0.786422	0.768221	0.776435	0.785455	0.900524	0.843137	0.836132	0.84133	0.876579	0.799987	0.884512	0.761933	0.885694	0.881963	0.787505	0.777761	0.733388	0.745646	0.879289	0.774779	0.796911	0.726297	0.83463	0.899785
cg00584026	0.966873	0.733646	0.624269	0.641782	0.710891		0.667465	0.6148	0.657955	0.724602	0.682571	0.656135	0.596761	0.688587	0.592752	0.636924	0.740408	0.65416	0.676652	0.674762	0.636892	0.657371	0.715688	0.501095	0.702179	0.822887	0.723062	0.788262	0.821497	0.777778	0.725601	0.78141	0.761275	0.820099	0.670011	0.750733	0.791764	0.691855	0.78523	0.804706	0.88558	0.800019	0.751154	0.783416	0.7375	0.763495	0.754263	0.755923	0.829465
cg27365295	0.96687	0.815761	0.786564	0.767944	0.81665	0.748076	0.797031	0.803211	0.761188	0.760738	0.831391	0.830084	0.756831	0.805099	0.735303	0.767612	0.811044	0.764808	0.742066	0.736923	0.765881	0.77021	0.778555	0.802991	0.765009	0.906952	0.856776	0.854702	0.832288	0.887529	0.843155	0.862765	0.819053	0.83744	0.874874	0.863108	0.803029	0.824048	0.856036	0.899502	0.843805	0.856749	0.822119	0.849331	0.857684	0.88025	0.795312	0.826463	0.924344
cg27083825	0.966696	0.749436	0.669224	0.640458	0.761052	0.671295	0.656337	0.625365	0.572014	0.673799	0.56701	0.658976	0.717734	0.620867	0.679419	0.668282	0.600884	0.552446	0.591777	0.655423	0.70987	0.527235	0.570776	0.515425	0.591704	0.799347	0.697458	0.715972	0.668724	0.738084	0.726514	0.817435	0.741444	0.722744	0.740301	0.735294	0.677561	0.668054	0.765872	0.797184	0.750626	0.78449	0.734167	0.746622	0.776968	0.784858	0.75047	0.74	0.852214
cg13555928	0.966503	0.7303	0.68262	0.696921	0.773736	0.736614	0.755147	0.693112	0.727985	0.672969	0.871177	0.706193	0.756156	0.73645	0.699464	0.751346	0.742802	0.721915	0.730317	0.732841	0.774385	0.741941	0.741499	0.644925	0.764892	0.849321	0.764312	0.790751	0.76955	0.866371	0.864008	0.886226	0.875991	0.854892	0.808096	0.870958	0.81372	0.89339	0.885792	0.779781	0.781487	0.8142	0.789432	0.851066	0.812962	0.806996	0.736198	0.891204	0.897791
cg02738374	0.966369	0.803855	0.808002	0.765568	0.71063	0.794018	0.767478	0.685983	0.766463	0.825538	0.778788	0.743818	0.724939	0.789181	0.788238	0.776986	0.783567	0.773585	0.729902	0.769329	0.790502	0.804485	0.76254	0.733917	0.804807	0.839593	0.839965	0.819399	0.820149	0.871517	0.869229	0.876345	0.849006	0.85	0.866703	0.860401	0.862614	0.877372	0.886526	0.818161	0.828803	0.759894	0.837571	0.891056	0.820559	0.826966	0.830915	0.867916	0.896393
cg17755730	0.966321	0.75147	0.723337	0.737584	0.768089	0.767163	0.790737	0.718344	0.74023	0.722789	0.871031	0.742357	0.743222	0.721646	0.716439	0.740998	0.756186	0.75799	0.689421	0.715388	0.750698	0.750642	0.768469	0.685081	0.725222	0.831743	0.782807	0.809567	0.794027	0.91065	0.870011	0.905303	0.875552	0.87694	0.815623	0.878086	0.784082	0.888555	0.879643	0.784659	0.79087	0.781787	0.786337	0.842368	0.814815	0.814703	0.784273	0.897279	0.895608
cg02067022	0.966313	0.5558	0.508298	0.540209	0.553321	0.599333	0.612759	0.480899	0.496244	0.585671	0.73089	0.552479	0.595165	0.573013	0.55318	0.516943	0.485179	0.552962	0.568037	0.530016	0.608574	0.548228	0.562158	0.359488	0.558896	0.663297	0.627985	0.605625	0.638909	0.844349	0.78232	0.764847	0.761575	0.755655	0.670432	0.76979	0.626054	0.779911	0.755456	0.641503	0.575565	0.627248	0.605986	0.741688	0.667672	0.673901	0.565882	0.768538	0.838662
cg16516405	0.96631	0.644263	0.582393	0.603406	0.679985	0.646756	0.631532	0.639682	0.634658	0.590277	0.846374	0.571203	0.644226	0.604815	0.55494	0.636896	0.667305	0.658213	0.625761	0.62187	0.640659	0.678234	0.668238	0.576272	0.610833	0.801881	0.705156	0.728524	0.703916	0.846432	0.807463	0.849996	0.817421	0.8088	0.747624	0.779406	0.701365	0.812553	0.822204	0.73777	0.736707	0.661337	0.682094	0.814901	0.730358	0.746188	0.579861	0.806038	0.863496
cg10471113	0.966102	0.843409	0.802169	0.77474	0.74282	0.788578	0.810102	0.763615	0.779698	0.845182	0.797603	0.70431	0.746325	0.768996	0.743531	0.740345	0.809797	0.755124	0.823135	0.7713	0.813784	0.774537	0.863414	0.827074	0.783374	0.90907	0.858057	0.88504	0.805949	0.886351	0.875611	0.869794	0.804186	0.845999	0.891337	0.882182	0.842659	0.84759	0.85668	0.92852	0.857306	0.754213	0.843928	0.837082	0.849725	0.861866	0.832048	0.835431	0.917195
cg26906642	0.966055	0.80421	0.709997	0.740264	0.843026	0.735711	0.781187	0.795427	0.738601	0.704384	0.873313	0.753332	0.810587	0.778218	0.748783	0.781793	0.77485	0.769161	0.780608	0.73265	0.758835	0.718067	0.773011	0.663032	0.752572	0.847011	0.798389	0.846346	0.82492	0.894569	0.875591	0.900794	0.899976	0.869692	0.843067	0.910853	0.809934	0.908103	0.900076	0.78782	0.806226	0.827028	0.780167	0.89644	0.825601	0.83962	0.772776	0.869615	0.899332
cg08289350	0.965794	0.686294	0.693829	0.72409	0.670052	0.688244	0.712987	0.603476	0.634001	0.696552	0.882928	0.706535	0.675007	0.658542	0.642318	0.669091	0.683734	0.711754	0.610218	0.633981	0.681078	0.704164	0.709396	0.608525	0.6633	0.764599	0.725153	0.77545	0.755468	0.86086	0.848435	0.863923	0.836201	0.827265	0.788246	0.87355	0.729413	0.858488	0.86387	0.761909	0.704636	0.703936	0.725727	0.872896	0.79227	0.770188	0.644058	0.855217	0.884385
cg16342780	0.965779	0.544349	0.50813	0.521426	0.624748	0.522983	0.55914	0.585296	0.548399	0.492528	0.754679	0.561051	0.593697	0.532331	0.534373	0.563956	0.626969	0.550453	0.569222	0.498528	0.549543	0.529539	0.579346	0.45153	0.559867	0.690455	0.649837	0.694676	0.640222	0.842788	0.787395	0.766088	0.722744	0.778717	0.692109	0.762124	0.622041	0.744501	0.746145	0.616164	0.694711	0.693704	0.593772	0.761329	0.622823	0.597423	0.591569	0.754962	0.81089
cg24969303	0.965629	0.550524	0.55504	0.530251	0.530913	0.587722	0.56873	0.490556	0.526168	0.567827	0.815474	0.541247	0.543715	0.541964	0.538903	0.521036	0.55484	0.521165	0.513212	0.538508	0.552089	0.545681	0.561771	0.462478	0.542906	0.645956	0.583093	0.652956	0.634616	0.818799	0.748387	0.783688	0.758499	0.760913	0.685034	0.797725	0.608209	0.831389	0.754658	0.604388	0.545725	0.616261	0.613564	0.79115	0.637836	0.675415	0.561187	0.800608	0.786903
cg07560741	0.96562	0.896158	0.895051	0.86629	0.862636	0.877093	0.874977	0.889915	0.856822	0.84687	0.856446	0.823508	0.921978	0.822825	0.902651	0.897187	0.836549	0.820807	0.895574	0.908207	0.842644	0.825873	0.842806	0.874535	0.817289	0.953046	0.907164	0.899394	0.864496	0.918442	0.927807	0.929105	0.923469	0.890572	0.905458	0.91979	0.9177	0.882318	0.94508	0.899135	0.9624	0.945943	0.879963	0.943878	0.855137	0.877647	0.951967	0.92534	0.923453
cg17442852	0.965271	0.652848	0.695239	0.623434	0.672196	0.652468	0.68728	0.682896	0.644488	0.682624	0.856081	0.660585	0.662068	0.636204	0.626502	0.661289	0.669915	0.673325	0.668365	0.627389	0.653643	0.63748	0.729776	0.542003	0.700147	0.775008	0.730156	0.787597	0.752124	0.856127	0.848449	0.869291	0.804473	0.864201	0.771444	0.816289	0.745643	0.81254	0.840886	0.725883	0.770894	0.717954	0.68522	0.845646	0.748404	0.772908	0.67804	0.799956	0.837907
cg05865280	0.965199	0.503549	0.423802	0.407442	0.547637	0.467845	0.574154	0.421072	0.471981	0.449572	0.691256	0.477261	0.475522	0.461939	0.593641	0.462087	0.514329	0.429616	0.476962	0.372162	0.493646	0.455059	0.519224	0.301126	0.475663	0.636033	0.58332	0.582766	0.62775	0.787342	0.714442	0.713033	0.66364	0.729957	0.63944	0.726343	0.51702	0.742926	0.729748	0.513022	0.504814	0.592354	0.530297	0.720912	0.525852	0.524873	0.428279	0.723808	0.812468
cg07800907	0.965032	0.659424	0.572126	0.669012	0.709939	0.653498	0.6666	0.627578	0.594855	0.604746	0.797174	0.637523	0.670238	0.685903	0.648714	0.665973	0.620101	0.662054	0.629596	0.615173	0.659805	0.647115	0.63859	0.521731	0.674227	0.788382	0.712613	0.716028	0.720341	0.841469	0.831487	0.858807	0.77829	0.830034	0.72398	0.836081	0.720508	0.842068	0.827433	0.70028	0.704494	0.721961	0.724448	0.772474	0.787806	0.769166	0.615911	0.807785	0.853565
cg08072202	0.964976	0.535103	0.482647	0.530282	0.56473	0.53842	0.546794	0.498642	0.535124	0.568372	0.802127	0.497205	0.592052	0.584947	0.533838	0.537273	0.538791	0.554936	0.54492	0.484625	0.588713	0.598345	0.533119	0.390672	0.50747	0.68534	0.610972	0.576775	0.63375	0.814488	0.746806	0.807394	0.727022	0.75485	0.688615	0.79661	0.590996	0.757068	0.79525	0.636427	0.587467	0.624188	0.609938	0.73875	0.639762	0.672253	0.509388	0.790596	0.828696
cg05432996	0.964909	0.689155	0.64488	0.580292	0.659463	0.665752	0.709522	0.564571	0.575259	0.671732	0.777713	0.602702	0.651643	0.625762	0.614464	0.656681	0.679538	0.671474	0.546109	0.60011	0.600531	0.651591	0.622972	0.558512	0.588027	0.731683	0.753906	0.681172	0.762896	0.814121	0.783541	0.797374	0.783336	0.838064	0.713097	0.855639	0.656198	0.802448	0.871296	0.727091	0.6796	0.720955	0.658387	0.804734	0.749558	0.717773	0.643947	0.786221	0.84618
cg11793783	0.964876	0.330749	0.31053	0.405854	0.443904	0.382356	0.350352	0.336483	0.334876	0.314904	0.56314	0.421944	0.405979	0.376466	0.333879	0.382106	0.34006	0.339129	0.373236	0.337071	0.36958	0.449958	0.387885	0.261467	0.360914	0.498693	0.476564	0.493153	0.446179	0.736433	0.610574	0.650232	0.570716	0.612374	0.552078	0.646651	0.465095	0.589895	0.650691	0.387674	0.451292	0.457561	0.401982	0.571171	0.516487	0.474945	0.382549	0.618669	0.653047
cg24168991	0.964694	0.733482	0.713291	0.699988	0.721688	0.73137	0.773814	0.640865	0.622243	0.738272	0.876236	0.682546	0.692162	0.704611	0.634982	0.668173	0.733644	0.749261	0.666545	0.670703	0.72479	0.724555	0.728671	0.673623	0.692815	0.810809	0.755019	0.810282	0.741178	0.883643	0.869576	0.87952	0.838191	0.857178	0.788739	0.887585	0.742956	0.880337	0.863927	0.773096	0.741001	0.744053	0.729474	0.862096	0.765829	0.782128	0.714503	0.852617	0.911646
cg01715745	0.964592	0.60276	0.548666	0.568844	0.59204	0.604925	0.611978	0.552826	0.555328	0.592637	0.812571	0.610309	0.602432	0.58143	0.57345	0.606352	0.628002	0.615677	0.561976	0.564513	0.604321	0.618651	0.60749	0.493659	0.581169	0.708002	0.643217	0.713536	0.68529	0.83665	0.822465	0.829227	0.804209	0.820473	0.72431	0.807128	0.614509	0.785898	0.811499	0.641494	0.653133	0.65396	0.616846	0.773207	0.688215	0.721713	0.61786	0.803846	0.823476
cg20432350	0.964352	0.50422	0.472115	0.534688	0.586851	0.525862	0.538375	0.429519	0.441845	0.521305	0.743133	0.494015	0.555866	0.504146	0.494773	0.480516	0.452171	0.481028	0.42176	0.491746	0.528488	0.55289	0.479805	0.341467	0.528337	0.601816	0.56494	0.57961	0.587451	0.767821	0.764667	0.778829	0.72968	0.709744	0.656822	0.767636	0.57821	0.756119	0.711883	0.600937	0.51532	0.576469	0.577469	0.711898	0.620724	0.595076	0.494963	0.787491	0.778641
cg10178082	0.964313	0.598143	0.595106	0.652586	0.714809	0.71502	0.648203	0.680111	0.664212	0.723998	0.799866	0.698489	0.673874	0.645375	0.645787	0.66137	0.64844	0.583318	0.730495	0.588933	0.659654	0.676555	0.647983	0.571702	0.666551	0.757281	0.664129	0.706326	0.692423	0.847361	0.8384	0.83441	0.822427	0.824927	0.749811	0.878541	0.756182	0.839033	0.798701	0.752495	0.73019	0.769031	0.761739	0.800757	0.727749	0.765397	0.694707	0.821077	0.856198
cg10312802	0.96426	0.856182	0.847914	0.852967	0.855274	0.886223	0.84911	0.881677	0.87198	0.88719	0.94723	0.852509	0.837214	0.87399	0.802872	0.853472	0.896956	0.855778	0.883422	0.861009	0.879616	0.878887	0.928983	0.88979	0.8788	0.92398	0.863424	0.901294	0.909881	0.93602	0.948289	0.943709	0.93797	0.936203	0.913504	0.947804	0.914063	0.94835	0.944475	0.91135	0.89908	0.875127	0.885233	0.947967	0.896543	0.941381	0.877685	0.928092	0.936995
cg05966978	0.964074	0.441452	0.416844	0.456934	0.479676	0.439594	0.48068	0.355473	0.336596	0.460347	0.656855	0.399607	0.410568	0.422132	0.40478	0.36927	0.402253	0.418796	0.360955	0.348379	0.411335	0.437077	0.347965	0.31352	0.420606	0.603364	0.486658	0.530704	0.557482	0.726119	0.593304	0.731951	0.616222	0.64237	0.560688	0.676648	0.471579	0.650581	0.688417	0.537694	0.462234	0.439124	0.460384	0.598585	0.540948	0.528308	0.375762	0.697658	0.760733
cg20387391	0.964053	0.729085	0.681177	0.677335	0.66921	0.680105	0.715989	0.711571	0.650343	0.70575	0.87509	0.667058	0.70752	0.677222	0.67876	0.714307	0.697786	0.711834	0.671805	0.630486	0.702239	0.699433	0.656026	0.568999	0.703718	0.791485	0.752797	0.78907	0.779619	0.866829	0.846818	0.876418	0.818467	0.847934	0.787821	0.869649	0.771451	0.83472	0.875803	0.776874	0.725029	0.755088	0.714157	0.855539	0.783392	0.761736	0.685344	0.871634	0.88041
cg15843262	0.964015	0.682031	0.647722	0.662747	0.615821	0.657972	0.623083	0.590711	0.566855	0.647919	0.683797	0.575877	0.630154	0.631899	0.610312	0.60945	0.647946	0.659489	0.623301	0.575831	0.58614	0.648312	0.584374	0.537464	0.610534	0.834738	0.760751	0.776707	0.722266	0.741157	0.667408	0.771283	0.698772	0.757009	0.786183	0.8163	0.683012	0.652713	0.68721	0.790606	0.747836	0.707664	0.71109	0.725182	0.745572	0.756392	0.666845	0.667771	0.799764
cg16578549	0.963947	0.515786	0.464212	0.474331	0.525877	0.555163	0.4845	0.497116	0.420596	0.515621	0.734551	0.556158	0.517081	0.487598	0.550651	0.524853	0.484186	0.446932	0.413861	0.433097	0.441284	0.619942	0.54357	0.3596	0.570377	0.590035	0.618199	0.617014	0.507714	0.792925	0.739595	0.738584	0.751192	0.705942	0.698275	0.760231	0.626393	0.709273	0.740997	0.542796	0.553526	0.577829	0.588887	0.659766	0.640263	0.61118	0.494224	0.760248	0.776862
cg19025224	0.963844	0.77691	0.728481	0.759086	0.895698	0.725626	0.808273	0.803064	0.812245	0.759598	0.895558	0.80485	0.816778	0.754056	0.77357	0.796028	0.858513	0.740996	0.850994	0.750856	0.868515	0.735628	0.814262	0.766692	0.793728	0.839497	0.816456	0.879832	0.857498	0.934147	0.889836	0.915159	0.887948	0.907239	0.85472	0.906931	0.855259	0.908884	0.928184	0.874753	0.879317	0.850433	0.833266	0.9011	0.798705	0.869376	0.845605	0.897954	0.892274
cg15430661	0.963842	0.684086	0.657277	0.690377	0.696327	0.717022	0.720467	0.622646	0.634507	0.671477	0.81557	0.636165	0.691957	0.679944	0.679498	0.639913	0.678605	0.70282	0.632571	0.648687	0.702186	0.681315	0.655438	0.552349	0.662862	0.760954	0.707997	0.753442	0.725938	0.88403	0.833121	0.862681	0.852109	0.863121	0.756447	0.849539	0.72374	0.861146	0.836119	0.737332	0.685876	0.721511	0.710965	0.837797	0.761014	0.767452	0.680766	0.858182	0.854089
cg05334190	0.963638	0.517609	0.479888	0.4944	0.568381	0.501549	0.543468	0.484614	0.478048	0.477416	0.740191	0.454519	0.53628	0.490434	0.485403	0.545155	0.53055	0.475971	0.508818	0.437314	0.542288	0.550168	0.573453	0.336075	0.547964	0.661732	0.57735	0.629563	0.537362	0.805928	0.786034	0.783458	0.69007	0.741742	0.603862	0.740049	0.607346	0.801358	0.772151	0.567092	0.563044	0.638549	0.579413	0.719882	0.576881	0.616914	0.482028	0.721585	0.774759
cg10242541	0.963535	0.140038	0.134339	0.166886	0.174859	0.155924	0.170417	0.14897	0.156791	0.162589	0.238931	0.15994	0.172006	0.159294	0.14068	0.157214	0.162973	0.157062	0.165432	0.119833	0.164997	0.16139	0.138922	0.0726785	0.127556	0.223317	0.224852	0.253459	0.212926	0.414175	0.347244	0.347789	0.291438	0.332787	0.221887	0.346622	0.188625	0.332048	0.349403	0.19633	0.257143	0.213828	0.164631	0.361352	0.252997	0.249049	0.172247	0.320155	0.417308
cg15869071	0.963435	0.601038	0.657679	0.586886	0.676717	0.638195	0.660589	0.670235	0.643214	0.611478	0.843702	0.607225	0.629026	0.658872	0.626939	0.634681	0.733979	0.59964	0.670359	0.559786	0.636443	0.588017	0.587348	0.528565	0.711213	0.716157	0.663238	0.778718	0.752743	0.827177	0.850619	0.823064	0.800835	0.811237	0.700345	0.773975	0.701723	0.823961	0.867362	0.75407	0.649388	0.646466	0.745466	0.862674	0.765047	0.767979	0.691738	0.833511	0.848802
cg26550337	0.963421	0.68236	0.719227	0.67326	0.700896	0.712927	0.695816	0.668513	0.668732	0.71834	0.870228	0.70271	0.672583	0.695718	0.677881	0.679529	0.719214	0.720986	0.660735	0.668253	0.737501	0.68076	0.739316	0.696625	0.704839	0.784924	0.775003	0.790064	0.802714	0.808113	0.860876	0.882515	0.837014	0.865586	0.77791	0.880215	0.759624	0.884266	0.840101	0.739448	0.766773	0.73644	0.756102	0.838297	0.784856	0.802647	0.731719	0.866452	0.889806
cg00900642	0.963405	0.625154	0.572826	0.603879	0.659734	0.624698	0.679425	0.621437	0.612166	0.56054	0.810033	0.603785	0.655571	0.626153	0.610043	0.643952	0.599916	0.6483	0.573266	0.567562	0.620327	0.627812	0.624893	0.509085	0.621033	0.735776	0.677045	0.702737	0.710656	0.860837	0.820804	0.841372	0.789394	0.815933	0.693454	0.811952	0.687653	0.844597	0.837656	0.66827	0.662285	0.700565	0.663881	0.813802	0.724659	0.707017	0.661932	0.803765	0.838235
cg13447099	0.962761	0.481996	0.511493	0.523876	0.545176	0.536501	0.52308	0.450903	0.439314	0.513158	0.782609	0.516171	0.500542	0.488304	0.506304	0.520212	0.510328	0.426067	0.441386	0.424254	0.519875	0.548555	0.458364	0.32546	0.530156	0.619276	0.593893	0.630899	0.570911	0.813056	0.741783	0.760249	0.727609	0.65647	0.635248	0.815173	0.536897	0.772775	0.730399	0.55818	0.533897	0.552198	0.544233	0.708356	0.589242	0.592057	0.518351	0.760248	0.761704
cg18864926	0.962718	0.805774	0.763569	0.703484	0.764331	0.723044	0.794703	0.7343	0.727239	0.795235	0.770918	0.774945	0.757357	0.703928	0.694692	0.72262	0.779805	0.690664	0.772479	0.7283	0.782746	0.759921	0.779132	0.648599	0.734192	0.839364	0.790391	0.858335	0.791336	0.860277	0.839996	0.850242	0.824114	0.802649	0.855887	0.850196	0.813533	0.822787	0.821373	0.874629	0.822174	0.846542	0.826537	0.794123	0.830111	0.820052	0.805234	0.845621	0.8885
cg11549417	0.962571	0.517459	0.52028	0.516954	0.52157	0.547756	0.557377	0.478298	0.48076	0.485754	0.758876	0.51541	0.527728	0.540685	0.489541	0.486638	0.509896	0.54964	0.473948	0.460884	0.499347	0.52794	0.506336	0.473081	0.498831	0.671427	0.589581	0.634104	0.589597	0.789466	0.755103	0.782104	0.74508	0.697604	0.650188	0.79507	0.549294	0.78078	0.74434	0.608241	0.547298	0.543413	0.553716	0.741763	0.634095	0.630582	0.453478	0.755669	0.840351
cg18169245	0.962544	0.462543	0.388989	0.438954	0.51218	0.476608	0.494375	0.429835	0.417965	0.460367	0.72027	0.462673	0.491	0.447825	0.448088	0.492371	0.448784	0.474732	0.455073	0.431481	0.463183	0.484643	0.445274	0.269233	0.447264	0.585999	0.551063	0.569789	0.556762	0.766932	0.692824	0.775938	0.67673	0.679014	0.594696	0.706084	0.493744	0.723276	0.723493	0.572931	0.52661	0.554571	0.482863	0.699943	0.556348	0.553117	0.393728	0.720753	0.746046
cg07353685	0.962272	0.696939	0.614366	0.659105	0.75554	0.680205	0.685382	0.659855	0.65536	0.584225	0.81261	0.689812	0.700697	0.707308	0.704019	0.730839	0.658241	0.659211	0.654794	0.668453	0.684773	0.694365	0.716367	0.554716	0.664349	0.786694	0.716129	0.73498	0.717932	0.890916	0.847298	0.854103	0.8164	0.820919	0.778358	0.855542	0.788643	0.874345	0.847539	0.706929	0.728913	0.744468	0.699545	0.826746	0.781496	0.766749	0.672852	0.855671	0.890153
cg07229001	0.962184	0.573125	0.468842	0.482618	0.583839	0.55104	0.531745	0.507756	0.506544	0.505382	0.736123	0.544745	0.561583	0.530251	0.535671	0.602102	0.533027	0.476684	0.535733	0.482243	0.564336	0.60603	0.659264	0.30519	0.582708	0.681895	0.599143	0.613638	0.554666	0.794811	0.781501	0.778846	0.735144	0.744167	0.644852	0.759216	0.655496	0.737767	0.77802	0.590659	0.593447	0.675452	0.602066	0.739353	0.59128	0.664508	0.563449	0.80244	0.840319
cg08301518	0.962133	0.44563	0.357513	0.435781	0.48797	0.411718	0.47682	0.429307	0.388533	0.409018	0.697899	0.454637	0.440799	0.441003	0.43188	0.50448	0.450252	0.472987	0.415346	0.409908	0.466722	0.481386	0.481617	0.269499	0.47053	0.605262	0.542897	0.565332	0.520208	0.751754	0.662727	0.738195	0.651535	0.692749	0.578219	0.739048	0.549151	0.656759	0.673472	0.526099	0.517011	0.545779	0.478135	0.618987	0.554194	0.541335	0.401176	0.704524	0.777966
cg11434671	0.962099	0.439219	0.448089	0.443018	0.45698	0.482481	0.488958	0.378593	0.417085	0.439838	0.744832	0.428722	0.417212	0.420563	0.425489	0.456569	0.475446	0.397659	0.405888	0.403606	0.472095	0.483235	0.442362	0.300868	0.413796	0.558393	0.480267	0.579773	0.562927	0.752729	0.668247	0.721689	0.664878	0.706761	0.617547	0.710679	0.526654	0.695996	0.695287	0.5787	0.465503	0.538098	0.47122	0.644047	0.588695	0.553431	0.443583	0.677934	0.713452
cg00469269	0.961816	0.697372	0.694735	0.675179	0.807628	0.648528	0.733927	0.69006	0.752474	0.650728	0.874483	0.721304	0.76659	0.668412	0.749382	0.680573	0.778847	0.642778	0.786723	0.670264	0.726123	0.68501	0.709008	0.689789	0.637436	0.752827	0.726316	0.831795	0.775407	0.885251	0.859014	0.860203	0.876093	0.90436	0.774095	0.886042	0.769158	0.893789	0.868409	0.722712	0.702872	0.754835	0.807273	0.846587	0.806088	0.775596	0.776621	0.872813	0.890343
cg13391381	0.961778	0.500847	0.446972	0.451323	0.497575	0.504477	0.519627	0.435979	0.407659	0.481646	0.746462	0.470952	0.497852	0.480628	0.442366	0.498606	0.472966	0.496506	0.427448	0.456522	0.535626	0.471215	0.457122	0.305152	0.455217	0.670866	0.547701	0.587106	0.560722	0.818608	0.71605	0.696246	0.655099	0.726369	0.612596	0.685056	0.528967	0.739909	0.720663	0.573807	0.520841	0.555878	0.496699	0.69562	0.567766	0.555147	0.463512	0.765355	0.786705
cg22908922	0.961692	0.557265	0.48949	0.530333	0.708434	0.527959	0.564667	0.567701	0.553885	0.451693	0.68037	0.624854	0.612961	0.586342	0.575715	0.601886	0.586129	0.540874	0.560571	0.520039	0.597947	0.583316	0.587328	0.423171	0.545311	0.709984	0.644615	0.676148	0.599595	0.844144	0.801592	0.803258	0.773188	0.746269	0.687401	0.773334	0.713379	0.822787	0.769287	0.530596	0.664419	0.715525	0.611146	0.728863	0.655876	0.647186	0.533306	0.79172	0.810011
cg07891658	0.961613	0.622494	0.570274	0.595638	0.646916	0.674309	0.654061	0.621287	0.590521	0.657519	0.805722	0.643528	0.621196	0.635157	0.627284	0.63382	0.639442	0.592725	0.634206	0.619039	0.647134	0.631558	0.682645	0.58271	0.62971	0.721114	0.670113	0.709206	0.723956	0.855064	0.826996	0.833649	0.804913	0.816785	0.716596	0.821372	0.72846	0.821842	0.819856	0.721706	0.712054	0.690079	0.646779	0.790783	0.715229	0.738687	0.66787	0.843417	0.848843
cg13435137	0.961434	0.491598	0.398429	0.523274	0.502578	0.588353	0.50629	0.313936	0.427208	0.462624	0.75	0.587053	0.565146	0.528286	0.512329	0.503692	0.536371	0.489551	0.480886	0.554734	0.541627	0.482492	0.518351	0.394925	0.60155	0.689815	0.579374	0.578425	0.590802	0.775121	0.756904	0.751989	0.722197	0.6947	0.560993	0.801919	0.589206	0.751495	0.783602	0.66942	0.653505	0.565025	0.534886	0.772203	0.589985	0.58039	0.431537	0.72392	0.820441
cg09019410	0.961405	0.446739	0.477136	0.579263	0.5165	0.568685	0.518049	0.442266	0.47927	0.538219	0.713848	0.458777	0.512852	0.535108	0.419545	0.43203	0.622304	0.573883	0.545976	0.477262	0.550885	0.603063	0.461556	0.46932	0.477828	0.667856	0.560944	0.627096	0.592013	0.804216	0.669525	0.770675	0.677659	0.757882	0.56447	0.796282	0.522541	0.82556	0.716913	0.655801	0.598688	0.547775	0.621579	0.639605	0.645977	0.675853	0.502939	0.769643	0.831387
cg05521767	0.961154	0.73413	0.697431	0.72994	0.801433	0.721921	0.744893	0.781068	0.72247	0.69286	0.875045	0.75008	0.757008	0.743294	0.749046	0.767101	0.789014	0.729413	0.80112	0.726193	0.786304	0.785779	0.773747	0.665079	0.768288	0.87649	0.778498	0.831093	0.779281	0.929153	0.890053	0.894646	0.877487	0.871832	0.839427	0.886931	0.813236	0.8881	0.895382	0.83033	0.802	0.827553	0.76213	0.896166	0.779516	0.807952	0.707211	0.872925	0.888683
cg10174643	0.961011	0.684068	0.653993	0.663607	0.670003	0.687684	0.702801	0.621883	0.632113	0.661114	0.856714	0.64595	0.63318	0.646044	0.626804	0.653613	0.681493	0.674203	0.634224	0.64621	0.689387	0.683152	0.680745	0.611199	0.6691	0.736844	0.723476	0.751682	0.720742	0.861295	0.812303	0.838556	0.834427	0.839262	0.767958	0.881075	0.707727	0.865495	0.853878	0.673628	0.711976	0.679058	0.730235	0.824546	0.754069	0.758802	0.696791	0.857896	0.888015
cg21063500	0.960919	0.590156	0.529155	0.550097	0.577998	0.613594	0.601621	0.496931	0.489814	0.58625	0.742462	0.58004	0.551403	0.544802	0.592499	0.562911	0.552681	0.562025	0.57509	0.524334	0.589531	0.579326	0.545762	0.422821	0.640488	0.659721	0.607679	0.653002	0.682907	0.820332	0.773091	0.809424	0.757924	0.765711	0.662689	0.801452	0.654644	0.758312	0.752663	0.670204	0.60406	0.658201	0.597146	0.78219	0.647799	0.648117	0.56719	0.797342	0.822214
cg05400732	0.960585	0.6212	0.619123	0.604173	0.654684	0.655787	0.720714	0.571175	0.620236	0.587732	0.794403	0.615826	0.667717	0.646738	0.65967	0.648697	0.582462	0.677244	0.656769	0.653851	0.696812	0.637506	0.647418	0.50475	0.665623	0.766565	0.695827	0.709992	0.685712	0.902769	0.793939	0.851173	0.765076	0.820715	0.740933	0.825461	0.685088	0.831087	0.82093	0.670176	0.671498	0.737157	0.707089	0.823586	0.733241	0.766474	0.660401	0.845526	0.840425
cg26749543	0.960385	0.528899	0.497453	0.534083	0.599485	0.546257	0.51559	0.511289	0.544348	0.427588	0.699002	0.450449	0.590904	0.48726	0.5577	0.579777	0.549087	0.586031	0.47407	0.491557	0.509522	0.470458	0.537928	0.431983	0.423154	0.66067	0.592303	0.605034	0.639848	0.713509	0.748643	0.789302	0.738813	0.740721	0.611358	0.753886	0.608913	0.69536	0.793098	0.593476	0.609094	0.626608	0.595174	0.740922	0.641154	0.64029	0.491778	0.773258	0.810664
cg21506299	0.960312	0.442525	0.382552	0.437786	0.492783	0.467092	0.426668	0.393923	0.368629	0.389107	0.672734	0.403079	0.454559	0.433307	0.350451	0.457521	0.474411	0.427591	0.414379	0.400921	0.444088	0.441961	0.458055	0.30065	0.443652	0.516669	0.528706	0.553618	0.55924	0.720455	0.683501	0.747695	0.640331	0.655477	0.496687	0.689291	0.543272	0.681164	0.633989	0.466322	0.56101	0.563079	0.496759	0.638442	0.55515	0.539334	0.413036	0.693151	0.72355
cg20587236	0.960163	0.248999	0.231769	0.268739	0.28522	0.286316	0.336316	0.242306	0.212741	0.222919	0.448167	0.281801	0.285023	0.294442	0.303947	0.29608	0.265382	0.277542	0.279695	0.286416	0.286265	0.251979	0.291505	0.157552	0.304978	0.423965	0.34408	0.37947	0.327439	0.641119	0.519866	0.549014	0.489071	0.449918	0.394059	0.493695	0.373892	0.506602	0.496811	0.335428	0.322706	0.37242	0.287204	0.438633	0.40166	0.38232	0.277853	0.498229	0.610375
cg06192883	0.960154	0.418225	0.397254	0.445359	0.456996	0.436153	0.460163	0.432586	0.385443	0.403852	0.693892	0.437487	0.461022	0.464692	0.457675	0.45169	0.390424	0.419388	0.468353	0.396332	0.474326	0.464221	0.443443	0.260276	0.463462	0.578801	0.495736	0.533358	0.524202	0.739669	0.766877	0.757997	0.623478	0.643768	0.574599	0.716145	0.497932	0.70723	0.698556	0.525604	0.484373	0.503118	0.496004	0.617968	0.584797	0.529444	0.415612	0.681064	0.765455
cg24134292	0.960126	0.563658	0.558462	0.589064	0.599627	0.568696	0.646217	0.526122	0.596019	0.604115	0.78897	0.545249	0.61399	0.5287	0.55459	0.545999	0.534004	0.563048	0.590545	0.581035	0.56229	0.581232	0.601541	0.394823	0.547061	0.714414	0.643321	0.676281	0.692346	0.814269	0.752822	0.818865	0.761925	0.773517	0.706681	0.755251	0.656906	0.768272	0.772614	0.667852	0.64384	0.660517	0.65025	0.763564	0.655695	0.676615	0.56684	0.761005	0.810683
cg23621149	0.960094	0.753469	0.786444	0.750035	0.773088	0.796625	0.783765	0.751736	0.760597	0.757358	0.835758	0.742899	0.778581	0.80375	0.782829	0.75647	0.811266	0.777286	0.812788	0.784996	0.803751	0.71006	0.791488	0.700297	0.737095	0.808328	0.82764	0.849638	0.82641	0.882353	0.866147	0.90786	0.88149	0.882944	0.839234	0.885489	0.855512	0.901054	0.889939	0.79667	0.799148	0.794241	0.809798	0.875352	0.822916	0.858946	0.797993	0.89382	0.913891
cg20847766	0.959895	0.48101	0.47552	0.454007	0.512883	0.479078	0.47887	0.429842	0.437699	0.476963	0.679601	0.510072	0.527794	0.426796	0.451186	0.474405	0.483119	0.442827	0.443694	0.407604	0.50768	0.489503	0.45363	0.341883	0.474391	0.551503	0.537339	0.647076	0.558953	0.787895	0.692055	0.70947	0.718111	0.706101	0.592289	0.752887	0.53495	0.736918	0.710369	0.456392	0.523676	0.544713	0.514419	0.663909	0.581336	0.617723	0.551576	0.767756	0.708344
cg26247087	0.959691	0.577725	0.563635	0.631663	0.681413	0.610159	0.62353	0.671369	0.671897	0.596606	0.833754	0.614469	0.66389	0.591462	0.587333	0.650877	0.699824	0.600675	0.66946	0.559573	0.659508	0.628476	0.67127	0.542847	0.633189	0.732219	0.677779	0.719279	0.764639	0.864266	0.828386	0.773226	0.816215	0.840009	0.691592	0.809685	0.693242	0.838083	0.866191	0.698788	0.722399	0.697885	0.664454	0.860148	0.713159	0.681468	0.639611	0.805654	0.831715
cg08030078	0.959629	0.769202	0.802633	0.776103	0.812138	0.839374	0.822887	0.78194	0.782483	0.824181	0.923704	0.81798	0.781721	0.820209	0.777336	0.809468	0.834865	0.809175	0.797773	0.804202	0.809733	0.818655	0.836892	0.827678	0.768169	0.856446	0.83665	0.835269	0.834258	0.91979	0.912771	0.905786	0.89537	0.910733	0.863569	0.927571	0.845838	0.920183	0.939979	0.849598	0.860331	0.831008	0.861376	0.919506	0.855122	0.864239	0.836288	0.91471	0.932664
cg27255115	0.959488	0.660466	0.63339	0.624176	0.645757	0.672749	0.690893	0.605564	0.603959	0.663296	0.85614	0.613499	0.626965	0.646066	0.64936	0.640653	0.654297	0.670333	0.545162	0.597717	0.682091	0.633133	0.622417	0.553356	0.668238	0.740479	0.748479	0.75277	0.730128	0.827613	0.82231	0.828526	0.830238	0.827966	0.74811	0.845464	0.665229	0.824101	0.816602	0.707775	0.64836	0.6523	0.700971	0.83139	0.745577	0.735768	0.697567	0.839811	0.867523
cg15471815	0.958791	0.0627975	0.0703795	0.0681052	0.0889693	0.0698428	0.0665711	0.0751219	0.0572227	0.0750432	0.187467	0.0671029	0.0657728	0.082884	0.0981384	0.0823835	0.0680974	0.0943522	0.0800973	0.0637795	0.0744405	0.080375	0.0957206	0.07114	0.0682003	0.115638	0.110064	0.141115	0.145006	0.220317	0.18937	0.193165	0.19167	0.240795	0.119621	0.208999	0.090207	0.206138	0.241807	0.0978293	0.10953	0.106075	0.0938685	0.213212	0.0979811	0.126103	0.0772888	0.201228	0.250188
cg07451524	0.958166	0.546431	0.476286	0.501004	0.587391	0.536007	0.577332	0.476623	0.495593	0.472885	0.693091	0.523934	0.531965	0.539627	0.51662	0.531925	0.515857	0.529112	0.502799	0.448491	0.532141	0.517329	0.500821	0.364572	0.478167	0.674747	0.602128	0.675791	0.59137	0.725057	0.740426	0.758021	0.745122	0.740734	0.644514	0.779771	0.589266	0.750254	0.752513	0.5476	0.571463	0.614579	0.581045	0.691206	0.624845	0.606479	0.515448	0.744986	0.803058
cg00366850	0.958135	0.693579	0.731616	0.7861	0.737116	0.751463	0.74469	0.713246	0.675971	0.770246	0.855092	0.720582	0.712684	0.722173	0.658428	0.68163	0.772024	0.7421	0.705387	0.651671	0.758248	0.769844	0.639405	0.720166	0.689922	0.839104	0.764835	0.832851	0.78944	0.870022	0.842164	0.8932	0.827317	0.85359	0.808199	0.882316	0.771804	0.903625	0.824166	0.795891	0.737126	0.76404	0.743582	0.825281	0.827411	0.831645	0.734232	0.86813	0.902289
cg16577823	0.958124	0.616322	0.562369	0.611334	0.688261	0.63057	0.660213	0.661597	0.602016	0.576635	0.826506	0.624814	0.691199	0.586592	0.628132	0.664101	0.638789	0.64123	0.610811	0.58335	0.635997	0.647814	0.67232	0.503916	0.678119	0.746762	0.688016	0.694674	0.700375	0.862062	0.833094	0.845456	0.786179	0.826507	0.737446	0.826423	0.719614	0.827322	0.84238	0.704963	0.739192	0.741152	0.672372	0.797101	0.726201	0.696682	0.636053	0.830633	0.848307
cg10912697	0.95794	0.64355	0.633408	0.626154	0.646234	0.677932	0.693942	0.607971	0.600719	0.641193	0.866094	0.63438	0.644074	0.656354	0.604405	0.633136	0.662849	0.678922	0.608602	0.627801	0.642491	0.659583	0.706132	0.619003	0.644407	0.720625	0.703075	0.744961	0.724504	0.889325	0.819889	0.840865	0.801131	0.826313	0.754526	0.839322	0.694754	0.850637	0.852924	0.721476	0.667987	0.681433	0.706254	0.825104	0.7328	0.740614	0.647776	0.806422	0.883198
cg06444025	0.957866	0.614262	0.592035	0.617813	0.613432	0.645994	0.647266	0.583345	0.509604	0.575754	0.814221	0.595015	0.5978	0.612896	0.599074	0.574167	0.642154	0.626452	0.537006	0.527808	0.611014	0.583519	0.545354	0.556276	0.579356	0.722615	0.660324	0.731811	0.686436	0.816789	0.811832	0.819737	0.762164	0.81087	0.683365	0.840832	0.623389	0.837435	0.796469	0.660091	0.611804	0.595539	0.6244	0.813035	0.709584	0.709207	0.595854	0.78717	0.835917
cg09204108	0.957801	0.560433	0.538883	0.559882	0.553833	0.593788	0.628392	0.547667	0.531424	0.527322	0.816506	0.545438	0.537606	0.566917	0.51933	0.52679	0.589045	0.558115	0.525068	0.539153	0.622225	0.587021	0.55708	0.471584	0.576162	0.681353	0.615654	0.659475	0.667068	0.805822	0.790242	0.826231	0.743196	0.779074	0.658282	0.765684	0.64556	0.781822	0.804939	0.64177	0.617897	0.621794	0.616864	0.778015	0.674447	0.656843	0.58914	0.773326	0.805004
cg19979773	0.957557	0.728415	0.732956	0.700534	0.742908	0.742306	0.752765	0.651682	0.682493	0.705521	0.871497	0.702781	0.703968	0.710623	0.678639	0.697374	0.717163	0.710369	0.712193	0.712891	0.743467	0.745327	0.784358	0.658387	0.660821	0.815661	0.773766	0.79865	0.763525	0.800193	0.866349	0.877097	0.860821	0.872887	0.825583	0.904053	0.759969	0.873135	0.882222	0.777425	0.746809	0.764431	0.754658	0.85766	0.778089	0.813979	0.728611	0.860899	0.901789
cg04363228	0.957547	0.739352	0.702118	0.720345	0.724696	0.748489	0.763748	0.681671	0.677337	0.73853	0.882189	0.689738	0.711871	0.698256	0.678477	0.691959	0.746403	0.737127	0.665324	0.766988	0.70108	0.723611	0.718569	0.70867	0.695678	0.767615	0.760221	0.834038	0.774817	0.866784	0.883581	0.890768	0.818835	0.852601	0.794904	0.885027	0.733565	0.897305	0.881088	0.786959	0.775973	0.754979	0.724249	0.859594	0.815122	0.850728	0.733477	0.875436	0.904738
cg02856420	0.957358	0.38837	0.39976	0.380259	0.425869	0.338633	0.357714	0.351244	0.33456	0.404236	0.346535	0.438433	0.408209	0.388313	0.33883	0.362277	0.447685	0.348173	0.364513	0.301036	0.37766	0.333682	0.299625	0.240154	0.329065	0.554939	0.458455	0.546729	0.388714	0.48222	0.529778	0.515112	0.517681	0.542098	0.502676	0.556622	0.413597	0.471684	0.461072	0.503415	0.506864	0.461184	0.468314	0.443083	0.479262	0.492539	0.454433	0.454041	0.558935
cg05153380	0.957331	0.38686	0.375478	0.380612	0.4111	0.372824	0.410355	0.306829	0.345487	0.362553	0.599276	0.4086	0.417198	0.39446	0.3616	0.398502	0.418371	0.411232	0.382527	0.355466	0.436172	0.419887	0.384082	0.230118	0.441634	0.538926	0.458291	0.531725	0.48521	0.684725	0.661825	0.669095	0.555083	0.648153	0.43353	0.695341	0.491911	0.675074	0.660853	0.477563	0.445269	0.508106	0.471112	0.579517	0.490082	0.483152	0.368928	0.658315	0.711362
cg20816789	0.957098	0.668865	0.592043	0.623652	0.718238	0.641357	0.682314	0.66675	0.633439	0.598939	0.805871	0.644756	0.687421	0.635501	0.646994	0.692598	0.66632	0.639449	0.628939	0.595258	0.70125	0.657169	0.650611	0.509454	0.677855	0.811993	0.72504	0.773353	0.686215	0.871241	0.848047	0.867036	0.806897	0.809899	0.717472	0.847212	0.745484	0.84361	0.837706	0.692017	0.692534	0.729806	0.69325	0.825987	0.72245	0.733868	0.645037	0.814802	0.869929
cg27510041	0.957077	0.71041	0.700775	0.681505	0.716482	0.698917	0.723748	0.610872	0.629652	0.6943	0.861123	0.664709	0.664921	0.684388	0.644622	0.655447	0.686738	0.694726	0.642906	0.643144	0.714466	0.679132	0.655754	0.621817	0.668928	0.761014		0.762871	0.718005	0.846384	0.849465	0.868757	0.81977	0.850637	0.775943	0.8728	0.715265	0.853333	0.837444	0.76149	0.728305	0.667582	0.721793	0.840091	0.759253	0.775393	0.704279	0.839946	0.889829
cg20100671	0.956879	0.960229	0.946097	0.927479	0.949698	0.919277	0.935543	0.946328	0.958833	0.9234	0.925114	0.969903	0.938106	0.962711	0.922615	0.970043	0.935725	0.942407	0.956821	0.962449	0.973384	0.962088	0.975231	0.971603	0.956672	0.974171	0.973218	0.965442	0.962918	0.9728	0.96283	0.966682	0.963897	0.952528	0.984575	0.971818	0.975821	0.969468	0.961037	0.976461	0.980032	0.965916	0.99183	0.970104	0.970498	0.973677	0.973253	0.959509	0.966437
cg25940946	0.956571	0.133819	0.184387	0.111876	0.0846886	0.130019	0.103168	0.104739	0.109536	0.15406	0.115388	0.104353	0.156631	0.133284	0.108424	0.11262	0.126197	0.102762	0.191294	0.140245	0.145087	0.104876	0.150956	0.0999392	0.11358	0.236771	0.220988	0.223573	0.268002	0.290939	0.265548	0.229884	0.224663	0.246973	0.245026	0.167684	0.209633	0.160999	0.215821	0.297581	0.306121	0.25228	0.181615	0.237471	0.305373	0.230849	0.167922	0.219307	0.185283
cg12253437	0.956459	0.672885	0.645366	0.652984	0.646674	0.690296	0.666648	0.635092	0.624988	0.683324	0.870816	0.6331	0.620913	0.664995	0.614828	0.646177	0.726197	0.685036	0.660318	0.663682	0.641476	0.69972	0.678397	0.71502	0.688937	0.793319	0.730779	0.743636	0.746818	0.830685	0.821349	0.845755	0.835962	0.848646	0.790313	0.877705	0.735879	0.870727	0.86585	0.758282	0.755886	0.684425	0.688604	0.837854	0.748798	0.776343	0.56616	0.842739	0.900445
cg02193861	0.956349	0.732038	0.747385	0.7183	0.714665	0.75258	0.766628	0.647855	0.688213	0.770299	0.865929	0.706301	0.714781	0.712846	0.690016	0.685438	0.74452	0.760124	0.700537	0.677865	0.757258	0.73908	0.748927	0.696213	0.729439	0.787643	0.761383	0.799916	0.775413	0.89708	0.881785	0.882145	0.857619	0.863424	0.799723	0.879784	0.767871	0.901938	0.865259	0.812484	0.738928	0.769811	0.7632	0.858758	0.787362	0.838596	0.723614	0.874492	0.900175
cg26013992	0.956018	0.531292	0.473741	0.577224	0.615004	0.540847	0.548982	0.542292	0.523914	0.517128	0.800782	0.562132	0.554529	0.533026	0.530844	0.570145	0.583189	0.530081	0.57095	0.485799	0.537146	0.570252	0.597828	0.442379	0.558854	0.626675	0.615245	0.635889	0.61644	0.85422	0.824344	0.785261	0.755092	0.779419	0.636617	0.810797	0.627073	0.769241	0.780382	0.614779	0.655729	0.638244	0.603201	0.701258	0.630389	0.607333	0.606632	0.814289	0.776838
cg16642299	0.955626	0.436038	0.38234	0.426556	0.484521	0.414266	0.452328	0.350631	0.347698	0.395865	0.60901	0.386664	0.44775	0.408768	0.415959	0.430959	0.411176	0.373573	0.399811	0.396815	0.42625	0.423678	0.422154	0.283054	0.44535	0.595172	0.489795	0.519061	0.492817	0.734803	0.670214	0.730834	0.607777	0.617535	0.536071	0.711599	0.487731	0.637389	0.682894	0.497854	0.50467	0.528594	0.435053	0.618739	0.521032	0.495638	0.344043	0.715209	0.720654
cg21076890	0.955623	0.662277	0.657545	0.68303	0.61795	0.721816	0.710132	0.551924	0.611411	0.698123	0.852771	0.630105	0.628997	0.643325	0.649093	0.626253	0.648984	0.633363	0.593987	0.61997	0.679802	0.716467	0.610637	0.598206	0.690149	0.767745	0.69227	0.753647	0.690584	0.895418	0.843626	0.872643	0.82712	0.831361	0.760887	0.86794	0.693973	0.822164	0.824497	0.715587	0.703228	0.698439	0.690945	0.818356	0.719155	0.750155	0.660563	0.832163	0.860965
cg08274552	0.955592	0.674551	0.672162	0.659334	0.664588	0.682322	0.671872	0.660077	0.625142	0.620964	0.831244	0.633121	0.698544	0.686108	0.639047	0.695712	0.703244	0.694587	0.682613	0.675872	0.647542	0.686714	0.694693	0.596721	0.635462	0.789707	0.761997	0.773427	0.753944	0.847028	0.82022	0.788227	0.830252	0.847923	0.740142	0.863125	0.755241	0.840883	0.855308	0.712236	0.727654	0.72634	0.715017	0.843338	0.772635	0.747931	0.674539	0.818851	0.850797
cg18224729	0.955424	0.86088	0.838367	0.855304	0.841766	0.857929	0.83052	0.851172	0.826014	0.885893	0.928469	0.824953	0.851142	0.844608	0.794348	0.844004	0.865432	0.83374	0.845472	0.835578	0.834521	0.794129	0.817293	0.843325	0.806083	0.88734	0.882379	0.88822	0.89291	0.926396	0.911482	0.900233	0.916618	0.930321	0.878162	0.929115	0.881009	0.916101	0.935311	0.876423	0.903755	0.837582	0.876935	0.926003	0.912667	0.882997	0.874007	0.914516	0.941071
cg23726831	0.955387	0.526775	0.511655	0.555597	0.554873	0.5653	0.538187	0.518234	0.483556	0.554935	0.836785	0.582863	0.572298	0.562361	0.515298	0.565321		0.632201	0.563385	0.546497	0.521409	0.547915	0.55983	0.450185	0.537365	0.647741	0.591159	0.636642		0.806227	0.778642	0.825398	0.759454	0.779415	0.675208	0.766777	0.611724	0.815479	0.776495	0.657786	0.592213	0.646556	0.626442	0.748276	0.657339	0.671786	0.513183	0.851108	0.831175
cg09122593	0.955296	0.605307	0.4997	0.650318	0.711908	0.666042	0.647513	0.642022	0.638587	0.630976	0.786642	0.665349	0.723075	0.662286	0.660893	0.664979	0.66476	0.660274	0.68898	0.654506	0.682627	0.727525	0.69654	0.48285	0.67864	0.762239	0.694451	0.71469	0.734952	0.839968	0.833765	0.8568	0.832545	0.844946	0.773681	0.814098	0.748076	0.844072	0.86251	0.682693	0.750696	0.744853	0.704375	0.846179	0.745976	0.727962	0.610489	0.855273	0.854371
cg21528710	0.955269	0.691952	0.686812	0.744143	0.747833	0.755501	0.777882	0.691031	0.712275	0.745429	0.870321	0.675094	0.716352	0.745068	0.688173	0.718422	0.781673	0.748958	0.729038	0.689908	0.76333	0.708912	0.720584	0.719084	0.710726	0.818578	0.787993	0.81442	0.77745	0.89403	0.865601	0.888032	0.8554	0.837445	0.819529	0.889535	0.761596	0.899222	0.864236	0.78519	0.776133	0.756627	0.78932	0.859847	0.789083	0.79521	0.747345	0.870681	0.888254
cg05219423	0.955207	0.61054	0.59118	0.572018	0.629542	0.626074	0.636224	0.546603	0.588286	0.57654	0.793378	0.591105	0.635982	0.652191	0.581506	0.615843	0.570367	0.63908	0.569393	0.599436	0.642567	0.605449	0.63974	0.432885	0.617339	0.726768	0.650756	0.693747	0.648435	0.862794	0.807879	0.833307	0.78286	0.784735	0.707534	0.81646	0.689739	0.847203	0.816344	0.683142	0.647709	0.700734	0.675653	0.777871	0.661298	0.685446	0.577331	0.834296	0.839586
cg04948438	0.955187	0.54291	0.487995	0.489445	0.605241	0.526888	0.569088	0.542072	0.515013	0.518229	0.747481	0.545868	0.57098	0.552752	0.335987	0.605016	0.50292	0.535511	0.51968	0.493581	0.54094	0.593155	0.552326	0.384472	0.580623	0.676111	0.606131	0.647215	0.601238	0.837622	0.753749	0.774008	0.762426	0.724129	0.647606	0.751571	0.629017	0.789497	0.716762	0.603853	0.614008	0.673969	0.588627	0.739211	0.625448	0.603518	0.508994	0.737374	0.804558
cg05421965	0.955092	0.541893	0.501934	0.494741	0.548998	0.605334	0.592611	0.479665	0.531611	0.55354	0.723589	0.522884	0.568868	0.557153	0.530115	0.524852	0.505569	0.498326	0.550907	0.467905	0.5882	0.524517	0.555268	0.388773	0.528964	0.666587	0.597232	0.602487	0.616924	0.811341	0.75643	0.779191	0.733598	0.740908	0.71027	0.768916	0.58322	0.766266	0.764876	0.613504	0.554039	0.628211	0.571415	0.747383	0.653919	0.634195	0.519708	0.805991	0.810198
cg05120309	0.955042	0.802248	0.706892	0.68544	0.851294	0.750229	0.792249	0.749499	0.772489	0.769483	0.83888	0.792566	0.833738	0.803691	0.761992	0.821043	0.785082	0.727561	0.783312	0.762988	0.830318	0.768012	0.806463	0.632926	0.7702	0.864818	0.778107	0.82534	0.775404	0.928863	0.913975	0.907143	0.875184	0.88642	0.779937	0.892822	0.861251	0.915024	0.903901	0.824718	0.849612	0.842549	0.833906	0.883122	0.811462	0.842942	0.748026	0.897482	0.886455
cg18434354	0.954873	0.493843	0.46826	0.49024	0.566639	0.512356	0.558821	0.45729	0.444093	0.52952	0.727117	0.526278	0.50622	0.492643	0.494368	0.516749	0.512354	0.470678	0.497213	0.462868	0.518043	0.542433	0.513747	0.396926	0.487072	0.611054	0.574511	0.630466	0.550697	0.800721	0.765437	0.748042	0.73441	0.7286	0.594491	0.771089	0.569189	0.749136	0.805373	0.550195	0.585159	0.604943	0.548256	0.701652	0.596686	0.589257	0.510515	0.72	0.796119
cg05361273	0.954755	0.536225	0.533653	0.545277	0.524656	0.549155	0.549309	0.495092	0.503853	0.479851	0.779169	0.52677	0.527048	0.531256	0.509081	0.529912	0.540593	0.547059	0.529021	0.496996	0.549697	0.551411	0.540373	0.388686	0.480767	0.691051	0.594498	0.64778	0.575686	0.814902	0.765749	0.785059	0.735301	0.771832	0.660614	0.769976	0.568136	0.779967	0.763516	0.629068	0.561284	0.517391	0.583625	0.689218	0.611357	0.667412	0.566863	0.758178	0.818339
cg13647601	0.954481	0.339164	0.299059	0.3742	0.435364	0.36765	0.385275	0.355604	0.284288	0.2953	0.524859	0.347858	0.385208	0.379874	0.350921	0.374942	0.33159	0.328706	0.319366	0.275483	0.362602	0.434154	0.340507	0.152274	0.362583	0.544408	0.503392	0.469809	0.432556	0.658113	0.587627	0.634473	0.631178	0.523967	0.496775	0.569627	0.433954	0.50715	0.603653	0.470469	0.437224	0.427877	0.327773	0.486308	0.527253	0.426865	0.281463	0.567253	0.687084
cg22921760	0.954105	0.384934	0.348342	0.375818	0.369866	0.362612	0.442668	0.384829	0.336112	0.400755	0.595479	0.384716	0.408935	0.388547	0.332	0.40237	0.40691	0.371545	0.383894	0.306219	0.407912	0.38652	0.396334	0.245337	0.381353	0.539726	0.449554	0.550576	0.497759	0.699789	0.677474	0.670054	0.599644	0.598705	0.535945	0.553247	0.422424	0.625476	0.662854	0.472965	0.442351	0.484375	0.385252	0.622192	0.430942	0.419493	0.376198	0.609384	0.732667
cg25310233	0.954099	0.523703	0.465934	0.53496	0.586198	0.538502	0.58299	0.525281	0.499033	0.498899	0.786521	0.534939	0.560501	0.550642	0.498828	0.527046	0.531642	0.547794	0.53161	0.501488	0.563263	0.568624	0.568434	0.377563	0.555438	0.639034	0.581119	0.621845	0.587808	0.841268	0.76995	0.786848	0.734706	0.772292	0.637394	0.766859	0.62564	0.808323	0.769206	0.616007	0.594784	0.657157	0.572007	0.75852	0.593878	0.618996	0.544888	0.765416	0.822493
cg04493169	0.954021	0.330392	0.353813	0.351121	0.42822	0.371665	0.410338	0.351613	0.348441	0.363746	0.611679	0.33589	0.368695	0.332827	0.393918	0.359933	0.358822	0.336552	0.366602	0.313903	0.423163	0.394228	0.458657	0.257877	0.375352	0.513118	0.453958	0.488187	0.45678	0.770181	0.67725	0.641765	0.6011	0.631681	0.510397	0.620443	0.459049	0.631876	0.637943	0.475639	0.4457	0.48639	0.377254	0.538639	0.420806	0.428017	0.395591	0.597488	0.599801
cg07087130	0.953884	0.470397	0.487323	0.467704	0.555177	0.533396	0.475964	0.478507	0.455626	0.48055	0.77357	0.50538	0.490418	0.425743	0.459083	0.49438	0.474334	0.425527	0.459543	0.442097	0.470274	0.429789	0.472607	0.281131	0.464875	0.570478	0.569604	0.618738	0.608749	0.747364	0.71721	0.785891	0.761273	0.7206	0.553394	0.726122	0.529462	0.707204	0.721963	0.534912	0.541253	0.536891	0.486566	0.701655	0.583576	0.605572	0.504356	0.692162	0.720163
cg21476000	0.953856	0.688283	0.643803	0.691494	0.774625	0.745296	0.760269	0.676597	0.711901	0.627924	0.797297	0.694795	0.717437	0.668788	0.671795	0.642003	0.753199	0.661861	0.675636	0.702058	0.69173	0.73909	0.690011	0.546328	0.703559	0.803356	0.741864	0.779661	0.749158	0.855606	0.847815	0.870005	0.806994	0.868341	0.805593	0.84454	0.791626	0.847074	0.823243	0.737046	0.739541	0.76921	0.808872	0.784826	0.7702	0.759297	0.710039	0.823386	0.885669
cg07789940	0.953585	0.616458	0.61061	0.615427	0.637086	0.627673	0.688884	0.591077	0.601984	0.645351	0.897405	0.614242	0.645139	0.617202	0.595429	0.624549	0.653899	0.640729	0.680539	0.623554	0.647109	0.662102	0.692812	0.614555	0.672695	0.729866	0.710878	0.71819	0.701268	0.874918	0.824704	0.849273	0.792863	0.841603	0.753048	0.815998	0.719707	0.844472	0.85241	0.707507	0.741497	0.682702	0.690097	0.801898	0.718365	0.749179	0.67489	0.847261	0.881119
cg08807414	0.953497	0.503955	0.507414	0.499816	0.53633	0.519942	0.553792	0.508557	0.47358	0.498389	0.764016	0.497096	0.512668	0.524133	0.482953	0.493295	0.547848	0.516713	0.485551	0.441799	0.545972	0.506078	0.522344	0.378791	0.509598	0.655369	0.566046	0.660349	0.602023	0.809641	0.763896	0.773104	0.693013	0.722316	0.599462	0.763745	0.570713	0.764455	0.739435	0.593279	0.56501	0.563625	0.584392	0.713763	0.630744	0.617818	0.537318	0.720191	0.783378
cg21130221	0.953089	0.718098	0.723771	0.734852	0.760968	0.764834	0.750113	0.718587	0.704864	0.725927	0.892286	0.718885	0.708	0.714077	0.685087	0.736821	0.777636	0.776585	0.720824	0.709736	0.747526	0.742727	0.746247	0.729987	0.737181	0.834474	0.737012	0.835965	0.807548	0.905479	0.890707	0.891949	0.83516	0.859647	0.818351	0.898216	0.782355	0.889395	0.888803	0.784927	0.800537	0.737639	0.761172	0.881742	0.764869	0.807044	0.73522	0.867576	0.912287
cg06097213	0.95303	0.5631	0.451462	0.492687	0.497509	0.543543	0.493022	0.474002	0.454535	0.464875	0.749425	0.489258	0.53646	0.504074	0.454453	0.525789	0.537668	0.496652	0.4625	0.449901	0.489432	0.517494	0.513755	0.374342	0.486851	0.62713	0.566768	0.60856	0.554485	0.816774	0.739412	0.713201	0.663037	0.727116	0.624189	0.774113	0.551614	0.723314	0.79688	0.589361	0.578635	0.548927	0.564211	0.772511	0.578652	0.599475	0.469376	0.699163	0.77974
cg15645138	0.953024	0.305155	0.269553	0.289948	0.372348	0.301663	0.343407	0.272214	0.273174	0.234367	0.534413	0.298517	0.351679	0.326946	0.31829	0.33336	0.31563	0.288901	0.276615	0.272046	0.328163	0.288606	0.288028	0.243672	0.25566	0.459834	0.380638	0.402122	0.333633	0.61454	0.6011	0.636262	0.521274	0.534721	0.447631	0.556808	0.370752	0.571004	0.51661	0.352848	0.402074	0.40918	0.362428	0.451928	0.422971	0.372728	0.326529	0.56281	0.652856
cg04147875	0.952921	0.683741	0.688581	0.681277	0.718868	0.697006	0.739325	0.65459	0.665992	0.665119	0.90008	0.689178	0.652951	0.657905	0.640596	0.681986	0.764547	0.682549	0.66685	0.62934	0.706455	0.704383	0.730044	0.677973	0.636771	0.783059	0.743609	0.792987	0.73273	0.886925	0.881622	0.87149	0.8456	0.868476	0.771917	0.878435	0.718193	0.877809	0.855493	0.753243	0.737278	0.723646	0.729824	0.825426	0.751626	0.806621	0.711173	0.850321	0.898223
cg10461261	0.95284	0.644794	0.668563	0.662451	0.734099	0.635963	0.69747	0.693808	0.669654	0.642227	0.856529	0.727754	0.708543	0.638048	0.608889	0.700731	0.723569	0.649598	0.676258	0.628417	0.699687	0.683124	0.710496	0.517897	0.683142	0.796504	0.692407	0.806871	0.77085	0.833866	0.849062	0.862463	0.836602	0.873647	0.75047	0.827104	0.724653	0.829347	0.883664	0.764768	0.796664	0.75312	0.705142	0.84928	0.702538	0.753659	0.681763	0.837202	0.876075
cg07356483	0.952806	0.772254	0.794838	0.764783	0.750356	0.807448	0.807661	0.775812	0.75482	0.755362	0.907305	0.804698	0.8148	0.784829	0.748926	0.768327	0.760032	0.790994	0.746575	0.750837	0.826735	0.805992	0.78598	0.699802	0.809632	0.8677	0.813592	0.852708	0.859096	0.885926	0.886424	0.911625	0.880949	0.90707	0.848225	0.880009	0.785482	0.888108	0.928169	0.852856	0.780549	0.835904	0.821178	0.908038	0.81103	0.870912	0.782156	0.912365	0.928014
cg10446433	0.95254	0.752805	0.695636	0.733983	0.788333	0.76591	0.748567	0.719371	0.725781	0.705639	0.862644	0.738123	0.811271	0.714299	0.710499	0.757648	0.75254	0.688368	0.766143	0.748644	0.772369	0.730927	0.759762	0.63976	0.749623	0.793547	0.811625	0.827957	0.770346	0.853226	0.877805	0.881451	0.863287	0.883045	0.774016	0.870016	0.842372	0.868702	0.901059	0.754047	0.806503	0.805998	0.815586	0.882309	0.818802	0.778976	0.814278	0.904223	0.873538
cg23389023	0.952493	0.578551	0.545266	0.586781	0.552634	0.603683	0.609967	0.534121	0.492175	0.569415	0.748387	0.541264	0.548511	0.535105	0.566245	0.566452	0.580605	0.618549	0.52	0.533596	0.58471	0.577332	0.536593	0.606661	0.53967	0.703115	0.680745	0.657735	0.682379	0.816135	0.741394	0.767931	0.762831	0.773122	0.753308	0.807438	0.57514	0.815516	0.798006	0.657821	0.554421	0.608916	0.573759	0.77083	0.702563	0.641328	0.548119	0.759477	0.836141
cg08651003	0.952483	0.501067	0.45918	0.499843	0.566179	0.530339	0.579367	0.459554	0.457942	0.493547	0.695984	0.548766	0.534234	0.490609	0.504087	0.497767	0.505239	0.480868	0.526059	0.492729	0.54802	0.562492	0.533163	0.359005	0.520933	0.640695	0.618425	0.610425	0.566209	0.768488	0.77586	0.744289	0.743791	0.702333	0.619729	0.73475	0.667848	0.69868	0.707167	0.615095	0.593911	0.626963	0.541117	0.668067	0.63296	0.585227	0.519245	0.784044	0.799802
cg05568549	0.95245	0.70263	0.677971	0.678199	0.738272	0.697044	0.699313	0.668313	0.656356	0.653579	0.858897	0.697872	0.693708	0.722659	0.655966	0.729645	0.769937	0.70969	0.694736	0.666131	0.719768	0.711324	0.704413	0.608221	0.692544	0.789164	0.702075	0.802371	0.751902	0.865049	0.864719	0.848624	0.840686	0.839124	0.768389	0.877099	0.786813	0.877347	0.868597	0.710172	0.771459	0.725591	0.766351	0.868904	0.780482	0.775057	0.69171	0.857672	0.875133
cg20064848	0.952262	0.70791	0.676225	0.66151	0.722744	0.699579	0.67584	0.668362	0.633368	0.71036	0.836846	0.654213	0.692921	0.66567	0.696743	0.67578	0.715404	0.719521	0.643751	0.711986	0.673684	0.6883	0.691365	0.572151	0.686196	0.795527	0.713603	0.763497	0.751198	0.890054	0.856581	0.857478	0.798461	0.870971	0.770185	0.840902	0.75043	0.828635	0.834737	0.785759	0.70753	0.783023	0.721219	0.830788	0.753104	0.779038	0.701147	0.843375	0.854126
cg21535657	0.952216	0.552722	0.499453	0.549625	0.533793	0.558356	0.568589	0.485435	0.477131	0.491747	0.763977	0.514149	0.557363	0.542409	0.513823	0.518241	0.495579	0.541551	0.490166	0.486052	0.533807	0.54224	0.581824	0.363097	0.522603	0.68884	0.619186	0.622675	0.589943	0.822474	0.77274	0.782439	0.676013	0.773718	0.631458	0.7404	0.58658	0.77056	0.737413	0.626074	0.590365	0.563487	0.627984	0.696113	0.654647	0.63524	0.48953	0.778136	0.760344
cg21572722	0.952191	0.162535	0.205995	0.22005	0.222185	0.202945	0.231791	0.222841	0.219165	0.180315	0.438819	0.192221	0.213801	0.214541	0.220101	0.22658	0.230623	0.230567	0.238671	0.207387	0.216961	0.193425	0.224281	0.257674	0.196862	0.266861	0.303396	0.305016	0.316838	0.542795	0.476509	0.412438	0.457988	0.457438	0.277527	0.451064	0.260257	0.482188	0.536316	0.25176	0.327351	0.289006	0.291776	0.455564	0.32312	0.298603	0.30016	0.441272	0.43125
cg00516678	0.951985	0.567612	0.557325	0.541805	0.67607	0.595841	0.62584	0.62602	0.612599	0.651683	0.832911	0.58782	0.659091	0.569112	0.529673	0.589771	0.682795	0.57881	0.601921	0.590772	0.636248	0.640818	0.68349	0.490813	0.620766	0.724621	0.637056	0.741973	0.713125	0.806541	0.818932	0.829902	0.759537	0.831009	0.630184	0.785305	0.697903	0.818978	0.830051	0.712297	0.721665	0.678464	0.669665	0.82953	0.698754	0.702681	0.638829	0.8188	0.822009
cg01314391	0.951913	0.690296	0.679845	0.677697	0.718706	0.67762	0.706008	0.594758	0.623599	0.585683	0.79615	0.6359	0.62327	0.656855	0.645201	0.634635	0.592848	0.625478	0.679196	0.496694	0.651937	0.63455	0.614189	0.5511	0.570348	0.743925	0.750123	0.783373	0.721673	0.872523	0.820643	0.779898	0.795053	0.816323	0.689901	0.841797		0.836207	0.827777	0.69299	0.659556	0.71921	0.715248	0.800169	0.733372	0.774011	0.660033	0.773284	0.894796
cg00091302	0.951911	0.560796	0.507431	0.517984	0.577925	0.584392	0.592585	0.484266	0.510126	0.571356	0.755102	0.525467	0.59542	0.536475	0.544576	0.55422	0.526783	0.542539	0.551091	0.526422	0.594606	0.553928	0.592881	0.436296	0.576821	0.673441	0.598155	0.63851	0.622061	0.822866	0.791486	0.833133	0.743229	0.788274	0.653761	0.79529	0.608268	0.798502	0.784421	0.633064	0.60284	0.600499	0.593134	0.757453	0.592692	0.662774	0.533221	0.791871	0.8178
cg04630574	0.951899	0.818114	0.819739	0.736907	0.811628	0.78257	0.825144	0.802965	0.783339	0.781198	0.913722	0.766378	0.847777	0.771222	0.770549	0.801776	0.827245	0.779552	0.788247	0.754836	0.839603	0.787141	0.806252	0.777778	0.80751	0.83995	0.805535	0.857352	0.854184	0.919609	0.904197	0.903449	0.890458	0.919842	0.839763	0.899872	0.851139	0.900509	0.91784	0.842409	0.856102	0.823731	0.840419	0.91424	0.847727	0.828297	0.817699	0.90305	0.92884
cg07369988	0.951777	0.625661	0.614052	0.572312	0.632342	0.691462	0.70817	0.557003	0.543548	0.622948	0.807124	0.633298	0.636235	0.660028	0.608518	0.593072	0.671814	0.600795	0.587141	0.584022	0.641287	0.581341	0.585126	0.547004	0.570443	0.720543	0.665319	0.68622	0.716288	0.831079	0.821171	0.812857	0.803972	0.822624	0.7376	0.813287	0.645926	0.883203	0.791872	0.676261	0.68991	0.674339	0.685087	0.814273	0.698338	0.686793	0.667929	0.799615	0.832489
cg16346422	0.951777	0.714126	0.706049	0.710659	0.729225	0.735457	0.732811	0.697734	0.704023	0.699336	0.819184	0.689681	0.753924	0.718357	0.673913	0.711614	0.762902	0.722094	0.675859	0.667736	0.726466	0.715271	0.623638	0.626083	0.709295	0.774014	0.747067	0.811894	0.771339	0.847482	0.83364	0.849709	0.878135	0.848419	0.811722	0.855655	0.747289	0.863924	0.875044	0.755482	0.737682	0.712795	0.787739	0.864542	0.794693	0.809504	0.755522	0.857839	0.870081
cg06159384	0.951488	0.790612	0.744235	0.767021	0.787791	0.795619	0.755862	0.730729	0.744996	0.74754	0.914762	0.768264	0.751842	0.747502	0.692982	0.753107	0.820216	0.748314	0.786919	0.739415	0.788656	0.786033	0.794271	0.773622	0.794532	0.853657	0.805679	0.849574	0.828107	0.866692	0.882532	0.882965	0.883225	0.907195	0.831547	0.921096	0.815706	0.921937	0.9119	0.827423	0.810836	0.783285	0.796207	0.893877	0.844209	0.833245	0.805769	0.89887	0.916401
cg01320036	0.951174	0.51884	0.553422	0.546041	0.508547	0.546194	0.562515	0.51598	0.519506	0.535846	0.773201	0.545292	0.524997	0.54879	0.50621	0.504529	0.564665	0.546283	0.475453	0.531435	0.614466	0.562427	0.521875	0.467259	0.486265	0.631562	0.597356	0.621772	0.651534	0.792028	0.774774	0.794513	0.73672	0.738583	0.644047	0.774272	0.565357	0.807703	0.778585	0.599948	0.57057	0.606608	0.594334	0.778745	0.62568	0.619036	0.549008	0.741905	0.827359
cg24390590	0.951147	0.781281	0.669781	0.741918	0.793468	0.780669	0.760318	0.683538	0.738093	0.746536	0.887401	0.735748	0.75324	0.738537	0.735061	0.767183	0.751648	0.705316	0.761476	0.703758	0.760824	0.759856	0.781172	0.573338	0.758374	0.847244	0.749722	0.803451	0.760095	0.877056	0.901729	0.908635	0.872915	0.868564	0.805392	0.885728	0.812096	0.886079	0.909504	0.808462	0.799572	0.787397	0.795101	0.887733	0.783318	0.806477	0.678998	0.881994	0.893796
cg08631819	0.951112	0.758595	0.751047	0.745974	0.73788	0.789301	0.696536	0.715039	0.748462	0.738834	0.87046	0.724162	0.720676	0.764106	0.697617	0.728049	0.759484	0.763721	0.678097	0.664112	0.733974	0.737784	0.703608	0.657733	0.747688	0.828199	0.801036	0.811569	0.783621	0.879793	0.87322	0.915951	0.845111	0.873678	0.821918	0.884993	0.759621	0.857207	0.88746	0.76601	0.75014	0.771881	0.768742	0.88882	0.810551	0.831455	0.734964	0.863185	0.911977
cg05517541	0.95105	0.74434	0.682361	0.681066	0.717434	0.767628	0.727741	0.661705	0.69717	0.69139	0.917347	0.717638	0.68964	0.709787	0.6359	0.701037	0.7408	0.750978	0.713386	0.710863	0.719113	0.754675	0.710694	0.714206	0.726402	0.815093	0.75825	0.805032	0.764573	0.88155	0.880304	0.859379	0.859127	0.867595	0.799067	0.896069	0.820687	0.878656	0.873165	0.775251	0.839088	0.711726	0.781415	0.867436	0.783724	0.818322	0.698403	0.844301	0.909966
cg14384960	0.951036	0.68115	0.608926	0.71133	0.743467	0.708943	0.678362	0.596997	0.596727	0.645101	0.850779	0.676923	0.737748	0.696317	0.617661	0.683345	0.678654	0.618112	0.664602	0.673856	0.678996	0.674925	0.717537	0.54965	0.727316	0.715418	0.669467	0.759249	0.743061	0.920317	0.886365	0.853613	0.816388	0.812459	0.738654	0.856637	0.797386	0.909058	0.797913	0.664276	0.735711	0.778643	0.766605	0.761576	0.787665	0.776969	0.695302	0.848242	0.83517
cg01425731	0.951007	0.493861	0.424104	0.439121	0.475108	0.472325	0.496988	0.417026	0.396761	0.488036	0.764879	0.438561	0.459911	0.456104	0.469478	0.443372	0.487105	0.432201	0.467897	0.415929	0.451977	0.461375	0.439389	0.291426	0.442005	0.605203	0.516174	0.559045	0.54938	0.761728	0.687946	0.747529	0.722099	0.694705	0.564232	0.69305	0.516415	0.686467	0.733266	0.546724	0.498175	0.52819	0.495557	0.680526	0.544591	0.606442	0.451305	0.702052	0.760233
cg02577394	0.95098	0.744702	0.73382	0.743882	0.75353	0.775463	0.803933	0.70079	0.746033	0.754053	0.893076	0.710661	0.759841	0.700508	0.749299	0.735777	0.798632	0.779607	0.762751	0.803156	0.775985	0.785133	0.797019	0.781472	0.744341	0.853845	0.789188	0.826927	0.796773	0.917521	0.87577	0.888675	0.862354	0.889286	0.81862	0.91124	0.792425	0.900234	0.884106	0.838389	0.805165	0.783356	0.797955	0.901552	0.803381	0.836245	0.811894	0.876433	0.926066
cg02522367	0.950923	0.711249	0.742598	0.693474	0.695165	0.736923	0.762299	0.645242	0.677641	0.741782	0.862966	0.694975	0.691036	0.69128	0.695385	0.675128	0.70895	0.692781	0.649712	0.66554	0.693583	0.716533	0.689735	0.641353	0.653577	0.800797	0.743771	0.782051	0.753729	0.865876	0.857019	0.856438	0.843678	0.849178	0.80265	0.884779	0.731126	0.860651	0.852784	0.786739	0.722916	0.71791	0.747854	0.884849	0.784676	0.756757	0.730557	0.841382	0.898046
cg26874542	0.950922	0.60277	0.518234	0.527529	0.611868	0.588603	0.575927	0.54249	0.588801	0.534894	0.724417	0.546625	0.594205	0.557222	0.56931	0.60323	0.610524	0.587287	0.592462	0.552539	0.620731	0.567108	0.598426	0.440844	0.572073	0.694071	0.651299	0.676167	0.671501	0.835562	0.769922	0.82585	0.752703	0.767653	0.67907	0.744825	0.62778	0.775465	0.782119	0.622329	0.693662	0.618808	0.616423	0.727493	0.69154	0.633419	0.607372	0.782482	0.837017
cg16549043	0.950796	0.614813	0.613352	0.617205	0.671851	0.650463	0.687338	0.639221	0.673726	0.644309	0.837161	0.639415	0.652127	0.632236	0.679174	0.666402	0.6243	0.64805	0.611965	0.564892	0.628921	0.640692	0.658306	0.53049	0.639907	0.731085	0.686812	0.728619	0.695534	0.88414	0.828048	0.844767	0.846159	0.823819	0.745227	0.799254	0.667488	0.84717	0.846777	0.67174	0.681612	0.681754	0.648248	0.84301	0.730323	0.739167	0.709845	0.820605	0.862836
cg23819092	0.950766	0.699587	0.67975	0.649583	0.714088	0.691171	0.743574	0.700343	0.68416	0.637254	0.888389	0.677864	0.678073	0.707345	0.655835	0.66188	0.687756	0.698409	0.71759	0.686107	0.709466	0.704505	0.772848	0.691701	0.657646	0.766562	0.737724	0.764656	0.777849	0.830119	0.876309	0.868893	0.834365	0.848503	0.793905	0.841528	0.759273	0.882601	0.879973	0.753685	0.751079	0.731692	0.72032	0.858992	0.76803	0.781962	0.688392	0.84492	0.891555
cg08594554	0.950333	0.545927	0.529956	0.526031	0.65432	0.575906	0.579807	0.540569	0.588257	0.540547	0.780587	0.620712	0.567963	0.580671	0.606309	0.63177	0.636649	0.572009	0.626277	0.51682	0.597603	0.591539	0.580641	0.448008	0.571803	0.712518	0.673584	0.697099	0.625696	0.805451	0.81443	0.838503	0.715145	0.794385	0.691438	0.790688	0.644502	0.780633	0.809719	0.671343	0.606432	0.670034	0.633255	0.746799	0.660659	0.703595	0.607285	0.791074	0.816471
cg00323014	0.950181	0.669275	0.708438	0.691448	0.679866	0.677956	0.682245	0.691209	0.656279	0.673386	0.894913	0.596776	0.640838	0.686848	0.641857	0.615811	0.640518	0.673388	0.611063	0.643422	0.651448	0.712276	0.669586	0.615449	0.633745	0.726495	0.73355	0.721047	0.728517	0.852253	0.829653	0.855649	0.815277	0.850562	0.778701	0.882737	0.706798	0.853264	0.86976	0.700782	0.710434	0.753788	0.798261	0.850205	0.729875	0.772524	0.700172	0.830815	0.851731
cg12457909	0.950152	0.0419905	0.0463432	0.0626177	0.0730746	0.0406258	0.0467563	0.0648545	0.0238245	0.0826018	0.0508031	0.052518	0.0645306	0.0424969	0.0456149	0.0645435	0.0818353	0.0750586	0.0781582	0.0473623	0.0685705	0.0586028	0.0587711	0.0294938	0.0659722	0.173658	0.14822	0.136953	0.132935	0.0995797	0.0868119	0.115273	0.0702449	0.124909	0.115639	0.0875962	0.0743014	0.0525049	0.154219	0.156027	0.18165	0.0754903	0.0695263	0.132987	0.0782973	0.0816261	0.0652361	0.0997353	0.17693
cg01312394	0.950151	0.455151	0.393866	0.392259	0.496694	0.462906	0.4405	0.398152	0.389217	0.446427	0.711358	0.499389	0.468113	0.460612	0.456696	0.46966	0.424805	0.426144	0.405424	0.453684	0.46013	0.506783	0.521151	0.31245	0.520127	0.628076	0.521832	0.541698	0.469418	0.730586	0.696458	0.751552	0.641404	0.706618	0.602132	0.701396	0.571095	0.691828	0.713465	0.569809	0.517881	0.538038	0.500603	0.650742	0.51188	0.533383	0.429162	0.726224	0.803678
cg25441338	0.949992	0.5858	0.521684	0.557341	0.60166	0.595909	0.623598	0.518664	0.519752	0.53368	0.788081	0.580173	0.57509	0.584074	0.569188	0.548399	0.592743	0.578037	0.560841	0.552018	0.617665	0.609885	0.597714	0.388633	0.575728	0.671067	0.601922	0.669651	0.616241	0.845425	0.797322	0.834754	0.772376	0.779026	0.652492	0.81449	0.593352	0.823561	0.757678	0.643281	0.635085	0.685461	0.58194	0.746009	0.643166	0.683832	0.571707	0.813913	0.842258
cg05308979	0.94984	0.575239	0.606032	0.623484	0.606142	0.630897	0.653405	0.60221	0.64763	0.663798	0.831748	0.585978	0.598001	0.652122	0.580687	0.595741	0.639694	0.641789	0.557158	0.562338	0.596151	0.573495	0.691667	0.543212	0.617867	0.713328	0.691086	0.710593	0.79319	0.833629	0.819641	0.78501	0.816584	0.832976	0.679485	0.853383	0.642713	0.844774	0.842746	0.677918	0.666917	0.666196	0.666019	0.819497	0.693847	0.674236	0.601659	0.80134	0.843007
cg00403579	0.949813	0.634762	0.555881	0.571874	0.721561	0.621737	0.665977	0.588296	0.649139	0.529757	0.794754	0.606089	0.699771	0.638539	0.609236	0.663823	0.655697	0.623419	0.624064	0.558051	0.668832	0.628787	0.650033	0.422327	0.615633	0.766052	0.667725	0.726296	0.647846	0.857949	0.821842	0.844489	0.768327	0.820547	0.705903	0.813961	0.732724	0.830655	0.79954	0.683962	0.695371	0.721662	0.669335	0.774488	0.73246	0.720164	0.62588	0.822199	0.852173
cg07046426	0.949374	0.620465	0.61007	0.637924	0.645065	0.677322	0.690714	0.529551	0.596905	0.633375	0.798605	0.606515	0.642497	0.644341	0.628454	0.620994	0.617076	0.624287	0.592262	0.591467	0.653513	0.675739	0.632666	0.470758	0.629145	0.71072	0.685242	0.721651	0.704436	0.84555	0.800412	0.804385	0.82679	0.819272	0.741575	0.850462	0.680846	0.850942	0.810504	0.7127	0.656702	0.671956	0.694272	0.775081	0.738769	0.717548	0.588505	0.837666	0.855544
cg22485921	0.949339	0.551685	0.518035	0.514104	0.570339	0.553989	0.56544	0.47926	0.524934	0.489719	0.807901	0.540411	0.552867	0.550845	0.526402	0.558499	0.507071	0.58924	0.538242	0.50588	0.585277	0.543886	0.525089	0.39507	0.57953	0.698565	0.611063	0.62859	0.576648	0.791339	0.812757	0.799243	0.724638	0.762372	0.673375	0.73886	0.608349	0.785104	0.817057	0.613414	0.554936	0.617598	0.591732	0.764588	0.628835	0.651191	0.52281	0.770893	0.833168
cg05738152	0.949279	0.111363	0.0997902	0.115081	0.120979	0.119303	0.137674	0.0951448	0.122406	0.104204	0.161867	0.109221	0.125399	0.085551	0.118253	0.117999	0.120931	0.132734	0.0922733	0.0862544	0.122452	0.100378	0.10179	0.0764775	0.11083	0.135951	0.140605	0.17017	0.188136	0.28	0.226302	0.26839	0.270596	0.236878	0.172923	0.321093	0.163725	0.303779	0.261466	0.0964246	0.151079	0.149713	0.124717	0.262721	0.183456	0.184031	0.182663	0.258667	0.227361
cg05063670	0.949089	0.736129	0.692808	0.69171	0.704067	0.725102	0.75926	0.670319	0.688176	0.784205	0.855337	0.668975	0.704943	0.709379	0.660933	0.716539	0.710454	0.692256	0.66384	0.66271	0.689687	0.691164	0.703819	0.586782	0.694101	0.796508	0.7343	0.774842	0.766295	0.879373	0.859826	0.873675	0.835938	0.856631	0.793807	0.862716	0.762979	0.874244	0.861879	0.736246	0.774627	0.743355	0.782298	0.855602	0.775216	0.798014	0.715651	0.851223	0.893417
cg05498726	0.948994	0.642911	0.688184	0.654333	0.668755	0.670777	0.682366	0.608556	0.615919	0.650015	0.857175	0.651213	0.618899	0.642681	0.619195	0.625756	0.685361	0.659929	0.572284	0.558979	0.653574	0.679723	0.578061	0.596941	0.6053	0.747715	0.708337	0.774004	0.719745	0.893412	0.827978	0.86728	0.807502	0.830249	0.740679	0.854038	0.654486	0.840826	0.822933	0.717424	0.653314	0.671896	0.656643	0.817769	0.761007	0.72639	0.664782	0.812145	0.867204
cg21476463	0.948992	0.782464	0.729196	0.747439	0.766957	0.809762	0.830858	0.798987	0.742555	0.832846	0.902721	0.749051	0.763953	0.780732	0.776538	0.760011	0.850832	0.818913	0.829527	0.769083	0.838892	0.781909	0.832008	0.735553	0.786603	0.837506	0.822509	0.838044	0.800146	0.916586	0.915276	0.909269	0.907402	0.913753	0.822246	0.925897	0.859328	0.925648	0.91725	0.851382	0.825054	0.815483	0.809172	0.90984	0.832549	0.864535	0.801262	0.889557	0.918268
cg09228402	0.948937	0.73158	0.712813	0.739599	0.761173	0.766582	0.790058	0.709568	0.675704	0.733901	0.856931	0.715997	0.742325	0.715346	0.698652	0.738704	0.729212	0.739283	0.691573	0.694471	0.710085	0.738416	0.742632	0.647497	0.714233	0.76903	0.774604	0.81203	0.798168	0.905278	0.889686	0.878367	0.879214	0.876534	0.788906	0.843261	0.795392	0.880004	0.874537	0.741592	0.779627	0.756399	0.758828	0.876443	0.818844	0.806274	0.743847	0.873095	0.899714
cg08340524	0.948715	0.692165	0.625863	0.690291	0.820042	0.715115	0.759843	0.715728	0.720695	0.663334	0.85634	0.728801	0.760147	0.743446	0.739179	0.768205	0.715922	0.69218	0.711488	0.712873	0.739349	0.739152	0.735574	0.58964	0.734145	0.844277	0.785006	0.796036	0.753774	0.888777	0.875935	0.871531	0.877718	0.857129	0.813897	0.873828	0.792136	0.90131	0.884715	0.762051	0.766546	0.809815	0.755125	0.839208	0.775844	0.790241	0.689834	0.889041	0.882197
cg23151014	0.948676	0.499631	0.490206	0.516806	0.526906	0.508633	0.546133	0.478885	0.460672	0.540869	0.775343	0.497704	0.549239	0.469013	0.50188	0.524192	0.541208	0.541075	0.441221	0.445468	0.518265	0.492999	0.482593	0.327852	0.482258	0.656617	0.61136	0.642442	0.647239	0.731523	0.723623	0.768967	0.700656	0.724487	0.63262	0.743394	0.536048	0.757821	0.77937	0.615104	0.530467	0.543804	0.554	0.725713	0.610034	0.596542	0.503444	0.692845	0.804599
cg02104952	0.948608	0.396314	0.333954	0.362411	0.380809	0.35912	0.375937	0.297452	0.353994	0.331302	0.602193	0.34789	0.373726	0.389081	0.35325	0.370241	0.365984	0.345502	0.326427	0.298599	0.420316	0.407264	0.350631	0.21224	0.355717	0.542968	0.450793	0.493882	0.459032	0.746421	0.627203	0.586792	0.557142	0.608545	0.47875	0.651465	0.433323	0.595801	0.625329	0.451936	0.404221	0.43024	0.422629	0.572957	0.423826	0.425939	0.36322	0.580679	0.70159
cg23667868	0.948605	0.815976	0.765553	0.749889	0.779865	0.769157	0.840775	0.768005	0.72523	0.790313	0.89942	0.771356	0.787246	0.751936	0.742094	0.768805	0.808358	0.789138	0.76174	0.745763	0.813015	0.795532	0.796852	0.74553	0.789539	0.831087	0.818128	0.850737	0.832514	0.890213	0.905236	0.88814	0.869218	0.900719	0.828559	0.921615	0.832129	0.898115	0.911765	0.866426	0.833278	0.8006	0.819754	0.906892	0.842919	0.849151	0.771064	0.8985	0.920648
cg04867115	0.948583	0.711033	0.703388	0.70457	0.733496	0.766182	0.718232	0.655503	0.672613	0.717135	0.892592	0.697889	0.664136	0.702254	0.642534	0.665049	0.737283	0.69464	0.660507	0.683038	0.707745	0.694711	0.734587	0.739634	0.661654	0.797996	0.758202	0.798927	0.744416	0.809588	0.857129	0.874908	0.85022	0.860137	0.826497	0.888239	0.705528	0.878928	0.866497	0.780089	0.782498	0.700143	0.758452	0.840656	0.799597	0.777988	0.818707	0.845388	0.89121
cg16864063	0.948377	0.581284	0.534871	0.585814	0.629869	0.597592	0.584402	0.599526	0.557272	0.538361	0.816211	0.537063	0.615209	0.557737	0.507219	0.543954	0.627235	0.616648	0.573631	0.519908	0.612045	0.54825	0.575464	0.43727	0.547017	0.684309	0.60222	0.712726	0.675268	0.895887	0.797242	0.817992	0.781707	0.790878	0.626228	0.788971	0.628962	0.736849	0.803127	0.656483	0.605122	0.627164	0.593853	0.775748	0.66273	0.672385	0.575815	0.795501	0.819878
cg26328150	0.94795	0.859499	0.843538	0.835965	0.799147	0.805403	0.833235	0.737496	0.767946	0.826484	0.81214	0.778934	0.8083	0.829221	0.770385	0.750901	0.850688	0.795506	0.780278	0.803211	0.766189	0.826931	0.846289	0.799814	0.817729	0.881986	0.881021	0.869206	0.86255	0.883059	0.871566	0.910184	0.790141	0.839729	0.908632	0.890347	0.840796	0.863322	0.878864	0.893723	0.864149	0.858882	0.803071	0.883594	0.899559	0.89142	0.86214	0.865439	0.916752
cg02825887	0.947615	0.451471	0.413946	0.464637	0.482572	0.495199	0.478555	0.376493	0.401723	0.506223	0.67395	0.422108	0.508594	0.421797	0.406561	0.498511	0.4485	0.460274	0.387536	0.375163	0.412166	0.488624	0.406535	0.247651	0.420948	0.57931	0.525892	0.590158	0.55596	0.729596	0.691985	0.733128	0.689879	0.616603	0.56722	0.697584	0.458789	0.735455	0.679208	0.515954	0.514259	0.492634	0.514637	0.632721	0.595924	0.553638	0.434412	0.63206	0.738586
cg04522498	0.947583	0.714555	0.745937	0.717638	0.705782	0.728696	0.7711	0.671485	0.68506	0.751164	0.889675	0.702198	0.679166	0.719217	0.703323	0.681548	0.747868	0.757543	0.65374	0.672323	0.725121	0.721472	0.707782	0.687103	0.692322	0.81381	0.773923	0.803131	0.799177	0.875826	0.874753	0.872128	0.84291	0.867624	0.797868	0.8823	0.749978	0.910968	0.880243	0.772177	0.721532	0.732113	0.76753	0.842944	0.793699	0.800734	0.73696	0.851314	0.909363
cg13813391	0.947571	0.510552	0.490953	0.521008	0.648506	0.507423	0.561457	0.579889	0.545601	0.563758	0.787427	0.588647	0.644976	0.531144	0.533203	0.625545	0.597556	0.495005	0.591776	0.501346	0.588516	0.577895	0.604594	0.494659	0.539727	0.701476	0.635081	0.680576	0.655479	0.850487	0.796047	0.786569	0.768961	0.769596	0.670705	0.72353	0.668364	0.774399	0.822838	0.669552	0.702786	0.651761	0.567291	0.804788	0.622844	0.611016	0.557452	0.740329	0.796766
cg04369350	0.947483	0.488027	0.492759	0.462107	0.557725	0.447184	0.572261	0.470861	0.507097	0.464521	0.675669	0.516974	0.526541	0.470609	0.521947	0.596488	0.557702	0.473603	0.487398	0.439416	0.514314	0.561828	0.609312	0.462263	0.522119	0.566172	0.53173	0.651545	0.574389	0.832076	0.746745	0.777628	0.730526	0.727466	0.563433	0.773684	0.619594	0.778107	0.777115	0.565596	0.57856	0.613354	0.592902	0.745618	0.611586	0.571212	0.549564	0.778362	0.756293
cg27085741	0.947466	0.47901	0.373931	0.40276	0.433154	0.38387	0.413551	0.336724	0.289325	0.340999	0.375937	0.420669	0.438704	0.413017	0.396132	0.381538	0.378875	0.354795	0.382326	0.285832	0.380325	0.373052	0.286665	0.0978142	0.393172	0.648374	0.532375	0.566697	0.452078	0.562265	0.523333	0.58913	0.457701	0.494044	0.556293	0.559517	0.505058	0.387211	0.457576	0.560925	0.51298	0.523009	0.478095	0.417382	0.568112	0.461869	0.422484	0.561262	0.654148
cg11526020	0.947269	0.701451	0.681233	0.676768	0.725825	0.729255	0.702051	0.682689	0.661228	0.72877	0.875516	0.742117	0.688762	0.718308	0.67892	0.675392	0.700863	0.730671	0.688341	0.672947	0.689579	0.694583	0.718206	0.65427	0.648594	0.793821	0.755651	0.792107	0.731776	0.907733	0.841771	0.871401	0.859588	0.844424	0.808215	0.887067	0.734284	0.87782	0.860569	0.758733	0.755388	0.729264	0.765339	0.804643	0.7599	0.806527	0.720642	0.848766	0.879982
cg26633373	0.94715	0.65984	0.645074	0.668948	0.657806	0.670857	0.726418	0.651036	0.657292	0.62519	0.848129	0.675853	0.668382	0.645238	0.660712	0.678852	0.705347	0.703458		0.660845	0.679782	0.692664	0.699946	0.649598	0.693416	0.73141	0.72912	0.761511	0.726692	0.877308	0.861726	0.878348	0.833242	0.854537	0.771781	0.871085	0.696395	0.867471	0.860511	0.736299	0.727803	0.679474	0.688879	0.840905	0.733637	0.776551	0.668246	0.848285	0.878735
cg25725899	0.946949	0.567682	0.576173	0.603199	0.634108	0.637687	0.678711	0.695805	0.650984	0.603017	0.851248	0.598709	0.624236	0.613425	0.5794	0.63267	0.643525	0.605329	0.645447	0.574303	0.617332	0.617415	0.649298	0.524634	0.588723	0.782729	0.681532	0.698839	0.717906	0.857067	0.848068	0.830048	0.821928	0.785569	0.775794	0.814197	0.6962	0.825514	0.834824	0.637827	0.638598	0.682821	0.620063	0.816799	0.686014	0.6939	0.658361	0.793332	0.873155
cg18773617	0.946821	0.647364	0.634882	0.658165	0.610297	0.680507	0.703198	0.574735	0.595483	0.711101	0.861864	0.61282	0.613362	0.629376	0.596349	0.603952	0.659069	0.658632	0.54737	0.574588	0.644332	0.668401	0.630225	0.573937	0.631576	0.747212	0.69804	0.754828	0.690141	0.823309	0.817782	0.844535	0.805666	0.82837	0.717711	0.841758	0.660585	0.854635	0.873482	0.722963	0.662636	0.655818	0.677867	0.814331	0.723237	0.744067	0.671277	0.817999	0.860039
cg16880396	0.946811	0.61025	0.573788	0.58617	0.596145	0.57233	0.623781	0.614266	0.580893	0.574647	0.810218	0.613275	0.635509	0.606025	0.511158	0.610958	0.625997	0.637495	0.484126	0.528195	0.607062	0.547436	0.607591	0.461487	0.537222	0.734628	0.667019	0.695455	0.661645	0.838766	0.790062	0.818051	0.771163	0.761502	0.742973	0.807521	0.625633	0.840815	0.813515	0.638149	0.619667	0.621244	0.6029	0.799869	0.679832	0.695512	0.547244	0.779495	0.835044
cg23050394	0.946534	0.512749	0.459159	0.500906	0.58349	0.530378	0.548093	0.543253	0.515141	0.545719	0.739015	0.536533	0.543167	0.476799	0.511108	0.563565	0.563433	0.498068	0.544426	0.511889	0.55972	0.517518	0.573311	0.467133	0.544029	0.654743	0.613654	0.621593	0.627575	0.85141	0.765961	0.777878	0.738687	0.754421	0.66543	0.724636	0.628459	0.738219	0.7829	0.598967	0.64744	0.691841	0.500418	0.694171	0.55693	0.594712	0.556387	0.763222	0.79919
cg13300580	0.946463	0.702742	0.669571	0.677414	0.735527	0.733274	0.73752	0.657961	0.650769	0.642548	0.888717	0.697914	0.69381	0.660104	0.657012	0.716958	0.720737	0.713175	0.664349	0.675457	0.71843	0.763104	0.728729	0.670838	0.71491	0.787115	0.749596	0.7724	0.751716	0.874102	0.860825	0.867479	0.861584	0.86246	0.787554	0.864711	0.751688	0.840105	0.859241	0.777276	0.732939	0.740286	0.737743	0.840303	0.793818	0.793107	0.707892	0.861187	0.890173
cg24517944	0.946343	0.836702	0.795283	0.820872	0.847201	0.836797	0.843216	0.821626	0.860534	0.81021	0.944705	0.835196	0.829063	0.85059	0.790262	0.843143	0.855137	0.840887	0.827868	0.841475	0.882241	0.866761	0.877965	0.885384	0.866725	0.890541	0.873993	0.873279	0.891891	0.951811	0.920134	0.920831	0.919637	0.938318	0.90647	0.940542	0.892633	0.928088	0.938726	0.890058	0.889037	0.874479	0.867642	0.933476	0.86943	0.885657	0.846896	0.908008	0.943018
cg17771031	0.946253	0.150939	0.115545	0.134648	0.138013	0.0832323	0.0982372	0.10902	0.0824591	0.135656	0.146119	0.121258	0.103961	0.113229	0.0862199	0.14865	0.0915874	0.0926063	0.120055	0.146411	0.122824	0.149425	0.114019	0.0796493	0.136204	0.336945	0.2055	0.235045	0.243723	0.226777	0.176984	0.225359	0.191041	0.221722	0.222809	0.148647	0.181029	0.125912	0.21812	0.280808	0.303958	0.297063	0.235201	0.202985	0.159418	0.140626	0.141467	0.15978	0.258189
cg12508078	0.946245	0.737186	0.694301	0.701916	0.732466	0.736223	0.734527	0.673251	0.663742	0.740302	0.847738	0.713946	0.669587	0.722509	0.672007	0.718387	0.747585	0.723951	0.740567	0.655614	0.755483	0.73151	0.743776	0.588755	0.704229	0.796413	0.742645	0.787559	0.739446	0.853674	0.836695	0.858283	0.873791	0.879738	0.803422	0.860786	0.74163	0.862155	0.873916	0.774142	0.732768	0.760727	0.789891	0.872179	0.804646	0.808865	0.745089	0.864171	0.891693
cg08438690	0.946019	0.457388	0.412241	0.456646	0.481765	0.468061	0.437748	0.479554	0.388284	0.47481	0.744077	0.504637	0.486847	0.460319	0.43641	0.511393	0.473803	0.494966	0.486965	0.428199	0.498488	0.480218	0.480574	0.359099	0.495723	0.600502	0.559952	0.564212	0.590974	0.770042	0.71395	0.755848	0.657972	0.739276	0.571528	0.704657	0.52835	0.748003	0.76266	0.621667	0.563473	0.512757	0.476585	0.737845	0.545558	0.553334	0.417745	0.691968	0.7663
cg14885762	0.945918	0.601956	0.537082	0.578849	0.635904	0.597565	0.616048	0.568673	0.582305	0.543017	0.820408	0.538507	0.63418	0.60804	0.575353	0.591257	0.599039	0.603185	0.537386	0.519499	0.582257	0.591048	0.529125	0.446394	0.556318	0.725984	0.651782	0.707045	0.64759	0.803207	0.812836	0.829969	0.753782	0.806054	0.678894	0.78364	0.612698	0.796326	0.789668	0.677805	0.638007	0.655601	0.61841	0.792968	0.670444	0.684286	0.544942	0.779083	0.859191
cg09220027	0.945666	0.810473	0.79635	0.781609	0.868549	0.842428	0.849917	0.798374	0.826596	0.796129	0.890469	0.796619	0.842117	0.844526	0.827996	0.830787	0.818643	0.821026	0.789477	0.784454	0.834756	0.791219	0.821145	0.691964	0.804104	0.882353	0.823651	0.854035	0.838937	0.935151	0.904131	0.930973	0.902708	0.906798	0.874177	0.923721	0.862073	0.915323	0.937339	0.803973	0.86417	0.851144	0.867563	0.898475	0.872689	0.858666	0.835021	0.907249	0.925781
cg09956615	0.9456	0.521901	0.434384	0.485928	0.50385	0.478856	0.490944	0.433473	0.419797	0.450575	0.719763	0.460979	0.488879	0.505011	0.443387	0.503691	0.482553	0.475492	0.437384	0.420152	0.493352	0.514682	0.466283	0.315093	0.519277	0.635888	0.59348	0.590258	0.539994	0.784758	0.719175	0.770107	0.680641	0.692431	0.58663	0.732567	0.520647	0.713099	0.721454	0.592042	0.508863	0.541682	0.516321	0.706167	0.567135	0.548236	0.428011	0.721937	0.776421
cg01910727	0.945296	0.622224	0.617718	0.64212	0.631973	0.676321	0.66263	0.589675	0.57356	0.665902	0.854387	0.605063	0.636331	0.616366	0.620644	0.626314	0.634617	0.66626	0.596026	0.604078	0.594369	0.636855	0.641044	0.550771	0.620231	0.722358	0.700629	0.719939	0.725724	0.834625	0.822475	0.828729	0.817273	0.842543	0.721911	0.83384	0.648142	0.842443	0.825719	0.710356	0.675328	0.655153	0.67879	0.805551	0.702956	0.745145	0.652414	0.822606	0.832544
cg15436505	0.945212	0.791536	0.786149	0.793154	0.818393	0.867976	0.858992	0.822404	0.804957	0.864046	0.918141	0.814912	0.799042	0.846142	0.799316	0.803094	0.831729	0.838175	0.815645	0.812891	0.832421	0.826989	0.855683	0.863655	0.833917	0.886603	0.866685	0.863186	0.862332	0.93292	0.904248	0.926354	0.878524	0.915529	0.865785	0.928086	0.881729	0.923866	0.934536	0.86521	0.888437	0.847636	0.850486	0.914142	0.855813	0.896846	0.84201	0.912361	0.943852
cg12658495	0.944848	0.733419	0.68867	0.741497	0.788129	0.743794	0.75227	0.685484	0.711681	0.705614	0.863626	0.726193	0.731199	0.722923	0.718119	0.732364	0.726612	0.717964	0.69693	0.740468	0.777172	0.737715	0.748937	0.589232	0.777787	0.797917	0.782555	0.795445	0.780839	0.891927	0.862723	0.888861	0.833834	0.877992	0.804956	0.888491	0.770268	0.890009	0.896552	0.799332	0.773167	0.804549	0.772922	0.855548	0.827851	0.826157	0.73823	0.875665	0.863424
cg13587449	0.944789	0.559355	0.658409	0.626598	0.619469	0.639768	0.642148	0.521157	0.570351	0.555748	0.825989	0.607434	0.58286	0.569552	0.597507	0.583023	0.633004	0.596266	0.589211	0.516782	0.560564	0.525533	0.591594	0.495335	0.566495	0.636114	0.655648	0.726531	0.692125	0.890246	0.823493	0.838872	0.770322	0.796292	0.646468	0.83444	0.608063	0.829964	0.803449	0.628021	0.599757	0.612287	0.625167	0.723794	0.701426	0.694358	0.701327	0.82282	0.805066
[truncated: 5,081 more rows]
