# Supplementary material for: Genome-wide DNA methylation changes with age in disease-free human skeletal muscle
Source: Aging Cell. 2013 Dec 2;13(2):360–6. doi: 10.1111/acel.12180 (PMC3954952; doi:10.1111/acel.12180)
Supplement: Supplementary file 5 — Table S2 Distribution of dmCpG. [file acel0013-0360-sd5.xlsx]

## Sheet: chr
			diffirentially methylated probes							hypermethylated probes							hypormethylated probes
	location	all probe	probe	fraction	logOvsE	or	lowerci	upperci	interesting	probe	fraction	logOvsE	or	lowerci	upperci	interesting	probe	fraction	logOvsE	or	lowerci	upperci	interesting
	genome	485512	5963	0.0123	0					5518	0.01137	0					445	0.00092	0
chromosome	1	46857	632	0.0135	0.1343	1.1121	0.976214	1.26689	FALSE	565	0.0121	0.08977	1.06955	0.932194	1.22715	FALSE	67	0.0014	0.60572	1.67043	1.11195	2.50941	FALSE
	2	34810	442	0.0127	0.0462	1.03808	0.890766	1.20977	FALSE	404	0.0116	0.02889	1.02426	0.87289	1.20187	FALSE	38	0.0011	0.2578	1.22347	0.727914	2.05641	FALSE
	3	25159	237	0.0094	-0.3879	0.756551	0.616437	0.928513	FALSE	220	0.0087	-0.38614	0.759333	0.613964	0.939121	FALSE	17	0.0007	-0.39428	0.747079	0.352562	1.58306	FALSE
	4	20464	190	0.0093	-0.4034	0.747444	0.595215	0.938608	FALSE	173	0.0085	-0.4197	0.735317	0.579306	0.933344	FALSE	17	0.0008	-0.20163	0.927994	0.437915	1.96653	FALSE
	5	24327	219	0.009	-0.4507	0.721846	0.583558	0.892905	FALSE	206	0.0085	-0.4197	0.734617	0.589975	0.914721	FALSE	13	0.0005	-0.87971	0.591495	0.25257	1.38522	FALSE
	6	36611	347	0.0095	-0.3727	0.756294	0.637433	0.89732	FALSE	329	0.009	-0.33724	0.776487	0.651386	0.925615	FALSE	18	0.0005	-0.87971	0.530358	0.25529	1.10181	FALSE
	7	30017	415	0.0138	0.166	1.13823	0.972221	1.33258	FALSE	391	0.013	0.19328	1.16068	0.98665	1.36541	FALSE	24	0.0008	-0.20163	0.881909	0.465048	1.67244	FALSE
	8	20950	209	0.01	-0.2987	0.805319	0.647838	1.00108	FALSE	186	0.0089	-0.35336	0.773494	0.614359	0.97385	FALSE	23	0.0011	0.2578	1.2336	0.64223	2.3695	FALSE
	9	9861	182	0.0185	0.5889	1.53231	1.21314	1.93546	FALSE	173	0.0175	0.62212	1.57556	1.23995	2.00201	FALSE	9	0.0009	-0.03171	1.04974	0.382353	2.88206	FALSE
	10	24388	299	0.0123	0	0.999673	0.831968	1.20118	FALSE	284	0.0116	0.02889	1.02794	0.851357	1.24116	FALSE	15	0.0006	-0.61667	0.68054	0.306999	1.50859	FALSE
	11	28794	416	0.0144	0.2274	1.19363	1.01968	1.39726	FALSE	394	0.0137	0.26894	1.2241	1.0411	1.43927	FALSE	22	0.0008	-0.20163	0.842554	0.432785	1.6403	FALSE
	12	24539	284	0.0116	-0.0845	0.940274	0.779045	1.13487	FALSE	266	0.0108	-0.0742	0.952573	0.78433	1.15691	FALSE	18	0.0007	-0.39428	0.81276	0.391191	1.68863	FALSE
	13	12285	154	0.0125	0.0233	1.02466	0.796015	1.31899	FALSE	140	0.0114	0.0038	1.00625	0.772334	1.31101	FALSE	14	0.0011	0.2578	1.29468	0.568912	2.94634	FALSE
	14	15078	167	0.0111	-0.1481	0.900415	0.706452	1.14763	FALSE	151	0.01	-0.18523	0.879366	0.681523	1.13464	FALSE	16	0.0011	0.2578	1.19874	0.553587	2.59578	FALSE
	15	15259	166	0.0109	-0.1743	0.883748	0.692902	1.12716	FALSE	157	0.0103	-0.14259	0.90427	0.704146	1.16127	FALSE	9	0.0006	-0.61667	0.670478	0.244252	1.84048	FALSE
	16	21969	396	0.018	0.5493	1.51184	1.28647	1.77669	TRUE	371	0.0169	0.57179	1.53172	1.29647	1.80966	TRUE	25	0.0011	0.2578	1.27981	0.682897	2.39848	FALSE
	17	27879	559	0.0201	0.7085	1.71362	1.49267	1.96727	TRUE	519	0.0186	0.71007	1.71903	1.48971	1.98365	TRUE	40	0.0014	0.60572	1.64035	0.987379	2.72514	FALSE
	18	5922	35	0.0059	-1.0599	0.48175	0.286488	0.810097	FALSE	34	0.0057	-0.9962	0.506469	0.298934	0.858087	FALSE	1	0.0002	-2.20163	0.273059	0.0220184	3.3863	FALSE
	19	25521	261	0.0102	-0.2701	0.824702	0.678135	1.00295	FALSE	221	0.0087	-0.38614	0.751438	0.607866	0.928921	FALSE	40	0.0016	0.79837	1.80138	1.08428	2.99276	FALSE
	20	10379	131	0.0126	0.0348	1.03243	0.785648	1.35674	FALSE	123	0.0119	0.06573	1.04832	0.790866	1.38957	FALSE	8	0.0008	-0.20163	0.889232	0.306108	2.58319	FALSE
	21	4243	49	0.0115	-0.097	0.948474	0.609684	1.47552	FALSE	44	0.0104	-0.12865	0.920955	0.578052	1.46727	FALSE	5	0.0012	0.38333	1.41643	0.377803	5.31038	FALSE
	22	8552	131	0.0153	0.3149	1.26131	0.959461	1.65811	FALSE	127	0.0149	0.39008	1.32358	1.00247	1.74755	FALSE	4	0.0005	-0.87971	0.568163	0.132108	2.44352	FALSE
	X	11232	41	0.0037	-1.7331	0.293247	0.181386	0.474092	TRUE	39	0.0035	-1.69981	0.301911	0.184515	0.494	TRUE	2	0.0002	-2.20163	0.237836	0.0337549	1.67578	FALSE
	Y	416	1	0.0024	-2.3576	0.290101	0.0233858	3.59871	FALSE	1	0.0024	-2.24413	0.31379	0.0252947	3.89266	FALSE	0	0	0	1.30598	0.0167196	102.011	FALSE
			diffirentially methylated probes							hypermethylated probes							hypormethylated probes
	location	all probe	probe	fraction	logOvsE	or	lowerci	upperci	interesting	probe	fraction	logOvsE	or	lowerci	upperci	interesting	probe	fraction	logOvsE	or	lowerci	upperci	interesting
	genome	485512	5963	0.0123	0					5518	0.01137	0					445	0.00092	0
	3prime	73756	1571	0.0213	0.7922	2.019	1.82452	2.2342	TRUE	1409	0.0191	0.74834	1.93258	1.73775	2.14926	TRUE	162	0.0022	1.2578	3.20477	2.28985	4.48526	TRUE
	3prime-miscRNA	2803	38	0.0136	0.1449	1.12017	0.642566	1.95277	FALSE	38	0.0136	0.25837	1.21226	0.695289	2.1136	FALSE	0	0	0	0.193067	0.00154078	24.1922	FALSE
	3prime-other	265	1	0.0038	-1.6946	0.45586	0.0278468	7.46255	FALSE	1	0.0038	-1.58116	0.493084	0.0301198	8.07214	FALSE	0	0	0	2.04938	0.0162881	257.855	FALSE
	3prime-protein-coding	70640	1542	0.0218	0.8257	2.07228	1.87149	2.29462	TRUE	1380	0.0195	0.77824	1.97819	1.77742	2.20165	TRUE	162	0.0023	1.32193	3.3718	2.40917	4.71907	TRUE
	3prime-pseudo	547	4	0.0073	-0.7527	0.665495	0.132167	3.35093	FALSE	4	0.0073	-0.63926	0.719866	0.142958	3.62488	FALSE	0	0	0	0.993231	0.00791249	124.677	FALSE
	5prime	126907	1274	0.01	-0.2987	0.765612	0.68695	0.853282	FALSE	1182	0.0093	-0.28993	0.768373	0.686583	0.859907	FALSE	92	0.0007	-0.39428	0.739212	0.496089	1.10149	FALSE
	5prime-miscRNA	5991	59	0.0098	-0.3278	0.804496	0.51451	1.25792	FALSE	53	0.0088	-0.36966	0.781407	0.487847	1.25162	FALSE	6	0.001	0.12029	1.18376	0.307022	4.56414	FALSE
	5prime-protein-coding	120167	1217	0.0101	-0.2843	0.777597	0.696419	0.868237	FALSE	1131	0.0094	-0.2745	0.782014	0.697487	0.876784	FALSE	86	0.0007	-0.39428	0.731338	0.485851	1.10086	FALSE
	5prime-pseudo	1705	9	0.0053	-1.2146	0.449386	0.147875	1.36567	FALSE	9	0.0053	-1.10117	0.486135	0.159956	1.47745	FALSE	0	0	0	0.318085	0.00253779	39.8686	FALSE
	exon	39637	733	0.0185	0.5889	1.58835	1.38666	1.81937	TRUE	601	0.0152	0.41884	1.38171	1.19098	1.603	FALSE	132	0.0033	1.84276	4.76683	3.34514	6.79273	TRUE
	exon-other	55	1	0.0182	0.5653	2.21335	0.131184	37.3441	FALSE	1	0.0182	0.67871	2.39409	0.141891	40.3946	FALSE	0	0	0	9.80804	0.0766273	1255.4	FALSE
	exon-protein-coding	39581	732	0.0185	0.5889	1.58833	1.38653	1.81949	TRUE	600	0.0152	0.41884	1.38125	1.19045	1.60264	FALSE	132	0.0033	1.84276	4.77419	3.35031	6.80323	TRUE
	intergenic	236752	2109	0.0089	-0.4668	0.57122	0.520505	0.626877	TRUE	2003	0.0085	-0.4197	0.595386	0.540853	0.655418	TRUE	106	0.0004	-1.20163	0.329305	0.225366	0.481181	TRUE
	intragenic	248760	3854	0.0155	0.3336	1.75064	1.59521	1.92121	TRUE	3515	0.0141	0.31046	1.67958	1.52574	1.84893	TRUE	339	0.0014	0.60572	3.03669	2.07822	4.43722	TRUE
	intragenic-miscRNA	11273	131	0.0116	-0.0845	0.94779	0.700182	1.28296	FALSE	122	0.0108	-0.0742	0.954374	0.697456	1.30593	FALSE	9	0.0008	-0.20163	0.915431	0.29869	2.80563	FALSE
	intragenic-other	920	1	0.0011	-3.4831	0.130952	0.00804444	2.1317	FALSE	1	0.0011	-3.36966	0.141645	0.00870108	2.30584	FALSE	0	0	0	0.590305	0.00470681	74.0331	FALSE
	intragenic-protein-coding	238203	3760	0.0158	0.3613	1.78422	1.62722	1.95638	TRUE	3427	0.0144	0.34084	1.71166	1.55618	1.88268	TRUE	333	0.0014	0.60572	3.08068	2.12301	4.47035	TRUE
	intragenic-pseudo	2774	18	0.0065	-0.9201	0.538215	0.242427	1.1949	FALSE	18	0.0065	-0.80672	0.5823	0.262258	1.2929	FALSE	0	0	0	0.195096	0.00155697	24.4466	FALSE
	intron	210952	3160	0.015	0.2863	1.47437	1.34866	1.6118	TRUE	2949	0.014	0.30019	1.50101	1.36819	1.64673	TRUE	211	0.001	0.12029	1.17405	0.849246	1.62307	FALSE
	intron-miscRNA	11272	131	0.0116	-0.0845	0.947877	0.700246	1.28308	FALSE	122	0.0108	-0.0742	0.954461	0.69752	1.30605	FALSE	9	0.0008	-0.20163	0.915514	0.298717	2.80589	FALSE
	intron-protein-coding	199747	3050	0.0153	0.3149	1.50563	1.37742	1.64576	TRUE	2848	0.0143	0.33078	1.5336	1.39812	1.68221	TRUE	202	0.001	0.12029	1.18994	0.859928	1.64659	FALSE
	intron-pseudo	2774	18	0.0065	-0.9201	0.538215	0.242427	1.1949	FALSE	18	0.0065	-0.80672	0.5823	0.262258	1.2929	FALSE	0	0	0	0.195096	0.00155697	24.4466	FALSE
	middle	52852	1107	0.0209	0.7648	1.88535	1.68092	2.11466	TRUE	1018	0.0193	0.76337	1.86934	1.65877	2.10664	TRUE	89	0.0017	0.88583	2.05693	1.37344	3.08057	TRUE
	middle-miscRNA	2528	34	0.0134	0.1236	1.11272	0.61874	2.00108	FALSE	31	0.0123	0.11343	1.09749	0.594063	2.02754	FALSE	3	0.0012	0.38333	1.51127	0.241671	9.45066	FALSE
	middle-protein-coding	49767	1069	0.0215	0.8057	1.93323	1.72085	2.17183	TRUE	983	0.0198	0.80027	1.91671	1.69797	2.16363	TRUE	86	0.0017	0.88583	2.10862	1.4006	3.17455	TRUE
	middle-pseudo	533	5	0.0094	-0.3879	0.836634	0.193558	3.61626	FALSE	5	0.0094	-0.2745	0.905	0.209363	3.91198	FALSE	0	0	0	1.01932	0.00811989	127.96	FALSE
	TES1000	26909	454	0.0169	0.4584	1.41284	1.19437	1.67129	FALSE	407	0.0151	0.40932	1.36415	1.14282	1.62835	FALSE	47	0.0017	0.88583	2.0332	1.20344	3.43507	FALSE
	TES1000-miscRNA	1866	30	0.0161	0.3884	1.3371	0.715832	2.49758	FALSE	29	0.0155	0.44704	1.3984	0.740902	2.6394	FALSE	1	0.0005	-0.87971	0.874084	0.0535242	14.2743	FALSE
	TES1000-other	218	2	0.0092	-0.419	0.928462	0.105813	8.14685	FALSE	2	0.0092	-0.30553	1.00429	0.114451	8.81253	FALSE	0	0	0	2.49045	0.0197743	313.657	FALSE
	TES1000-protein-coding	23847	422	0.0177	0.5251	1.48455	1.24771	1.76634	FALSE	376	0.0158	0.47469	1.42401	1.18506	1.71114	FALSE	46	0.0019	1.04629	2.25571	1.3285	3.83007	TRUE
	TES1000-pseudo	1093	8	0.0073	-0.7527	0.629101	0.194029	2.03974	FALSE	8	0.0073	-0.63926	0.680537	0.209879	2.20666	FALSE	0	0	0	0.496736	0.00396156	62.2853	FALSE
	TES2000	49765	803	0.0161	0.3884	1.36928	1.20178	1.56013	FALSE	722	0.0145	0.35082	1.32361	1.15392	1.51825	FALSE	81	0.0016	0.79837	1.95935	1.28921	2.97782	TRUE
	TES2000-miscRNA	4096	57	0.0139	0.1764	1.14596	0.726641	1.80726	FALSE	54	0.0132	0.21531	1.17425	0.73551	1.8747	FALSE	3	0.0007	-0.39428	0.929356	0.148687	5.80887	FALSE
	TES2000-other	306	2	0.0065	-0.9201	0.660017	0.0754894	5.77064	FALSE	2	0.0065	-0.80672	0.713921	0.0816517	6.24216	FALSE	0	0	0	1.77509	0.0141166	223.208	FALSE
	TES2000-protein-coding	43990	755	0.0172	0.4838	1.4638	1.28021	1.67371	TRUE	676	0.0154	0.4377	1.40841	1.22299	1.62194	FALSE	79	0.0018	0.96829	2.17925	1.42803	3.32566	TRUE
	TES2000-pseudo	2106	15	0.0071	-0.7928	0.594843	0.248859	1.42184	FALSE	15	0.0071	-0.67934	0.643539	0.269208	1.53838	FALSE	0	0	0	0.25732	0.00205326	32.248	FALSE
	TES250	7820	151	0.0193	0.6499	1.60367	1.20759	2.12965	FALSE	136	0.0174	0.61386	1.55869	1.15649	2.10077	FALSE	15	0.0019	1.04629	2.20148	0.910043	5.3256	FALSE
	TES250-miscRNA	469	12	0.0256	1.0575	2.19944	0.825775	5.85817	FALSE	12	0.0256	1.17091	2.37939	0.893266	6.33798	FALSE	0	0	0	1.15843	0.00922513	145.467	FALSE
	TES250-other	81	1	0.0123	0	1.4984	0.0899032	24.9736	FALSE	1	0.0123	0.11343	1.62075	0.0972415	27.0136	FALSE	0	0	0	6.67874	0.0525407	848.971	FALSE
	TES250-protein-coding	6974	137	0.0196	0.6722	1.63153	1.21175	2.19673	FALSE	122	0.0175	0.62212	1.56735	1.14423	2.14695	FALSE	15	0.0022	1.2578	2.47347	1.02237	5.98418	FALSE
	TES250-pseudo	233	1	0.0043	-1.5162	0.518637	0.0316473	8.49943	FALSE	1	0.0043	-1.40282	0.560986	0.0342305	9.19372	FALSE	0	0	0	2.33039	0.01851	293.395	FALSE
	TES4000	88223	1390	0.0158	0.3613	1.37504	1.23758	1.52776	FALSE	1263	0.0143	0.33078	1.34194	1.20202	1.49815	FALSE	127	0.0014	0.60572	1.80385	1.26106	2.58028	TRUE
	TES4000-miscRNA	7983	135	0.0169	0.4584	1.39721	1.03593	1.88449	FALSE	126	0.0158	0.47469	1.40956	1.03436	1.92086	FALSE	9	0.0011	0.2578	1.30209	0.424768	3.99142	FALSE
	TES4000-other	379	2	0.0053	-1.2146	0.532304	0.0609862	4.64608	FALSE	2	0.0053	-1.10117	0.575777	0.0659646	5.02571	FALSE	0	0	0	1.43342	0.0114081	180.108	FALSE
	TES4000-protein-coding	78341	1296	0.0165	0.4238	1.45115	1.30259	1.61665	TRUE	1173	0.015	0.39973	1.40968	1.25893	1.57848	TRUE	123	0.0016	0.79837	1.99187	1.38763	2.85923	TRUE
	TES4000-pseudo	4181	31	0.0074	-0.7331	0.608179	0.329744	1.12172	FALSE	30	0.0072	-0.65916	0.63695	0.341923	1.18654	FALSE	1	0.0002	-2.20163	0.388181	0.0237849	6.33532	FALSE
	TES4000-snoRNA	595	1	0.0017	-2.8551	0.202678	0.0124352	3.3034	FALSE	0	0	0	0.0729398	0.00058262	9.13154	FALSE	1	0.0017	0.88583	2.75003	0.167995	45.0172	FALSE
	TES500	14614	272	0.0186	0.5966	1.55296	1.25422	1.92287	TRUE	243	0.0166	0.54595	1.49544	1.1934	1.87392	FALSE	29	0.002	1.12029	2.2847	1.19151	4.38086	FALSE
	TES500-miscRNA	938	17	0.0181	0.5573	1.52855	0.669911	3.48773	FALSE	17	0.0181	0.67076	1.65373	0.724702	3.77371	FALSE	0	0	0	0.578961	0.00461648	72.6087	FALSE
	TES500-other	112	1	0.0089	-0.4668	1.08174	0.06537	17.9004	FALSE	1	0.0089	-0.35336	1.17006	0.0707058	19.3626	FALSE	0	0	0	4.83806	0.0382155	612.497	FALSE
	TES500-protein-coding	13007	253	0.0195	0.6648	1.62468	1.30222	2.02698	TRUE	224	0.0172	0.59718	1.54973	1.22564	1.95951	FALSE	29	0.0022	1.2578	2.57636	1.34352	4.94049	TRUE
	TES500-pseudo	519	2	0.0039	-1.6571	0.388185	0.0445604	3.38165	FALSE	2	0.0039	-1.54369	0.419889	0.0481979	3.65797	FALSE	0	0	0	1.04682	0.00833845	131.42	FALSE
	TSS1000	155114	834	0.0054	-1.1876	0.342992	0.301826	0.389772	TRUE	794	0.0051	-1.15666	0.354894	0.31122	0.404696	TRUE	40	0.0003	-1.61667	0.212534	0.12108	0.373065	TRUE
	TSS1000-miscRNA	8592	73	0.0085	-0.5331	0.689875	0.461335	1.03163	FALSE	66	0.0077	-0.5623	0.674385	0.441863	1.02927	FALSE	7	0.0008	-0.20163	0.949233	0.269888	3.33858	FALSE
	TSS1000-other	264	2	0.0076	-0.6946	0.765687	0.0874519	6.70399	FALSE	2	0.0076	-0.58116	0.828221	0.0945907	7.25177	FALSE	0	0	0	2.05713	0.0163494	258.835	FALSE
	TSS1000-protein-coding	147049	757	0.0051	-1.2701	0.331432	0.290106	0.378645	TRUE	724	0.0049	-1.21438	0.344581	0.300618	0.394973	TRUE	33	0.0002	-2.20163	0.18674	0.101125	0.344839	TRUE
	TSS1000-pseudo	3252	11	0.0034	-1.8551	0.283884	0.103459	0.778958	TRUE	11	0.0034	-1.74163	0.307108	0.111914	0.84275	FALSE	0	0	0	0.166259	0.00132692	20.8318	FALSE
	TSS2000	184872	1230	0.0067	-0.8764	0.418873	0.375352	0.467439	TRUE	1166	0.0063	-0.85181	0.432251	0.386064	0.483964	TRUE	64	0.0003	-1.61667	0.274688	0.17346	0.43499	TRUE
	TSS2000-miscRNA	11206	109	0.0097	-0.3426	0.789523	0.567105	1.09917	FALSE	97	0.0087	-0.38614	0.759027	0.534694	1.07748	FALSE	12	0.0011	0.2578	1.22061	0.458162	3.25191	FALSE
	TSS2000-other	346	2	0.0058	-1.0845	0.583334	0.0667872	5.09496	FALSE	2	0.0058	-0.97111	0.630975	0.0722391	5.51127	FALSE	0	0	0	1.57004	0.0124916	197.335	FALSE
	TSS2000-protein-coding	175017	1133	0.0065	-0.9201	0.412491	0.36837	0.461898	TRUE	1078	0.0062	-0.87489	0.427356	0.380423	0.480081	TRUE	55	0.0003	-1.61667	0.251905	0.154354	0.411107	TRUE
	TSS2000-pseudo	4535	21	0.0046	-1.419	0.380702	0.181766	0.797368	TRUE	21	0.0046	-1.30553	0.411904	0.196642	0.862812	FALSE	0	0	0	0.11891	0.000949125	14.8976	FALSE
	TSS250	82371	361	0.0044	-1.4831	0.312779	0.259769	0.376606	TRUE	352	0.0043	-1.40282	0.331056	0.274216	0.399679	TRUE	9	0.0001	-3.20163	0.106414	0.0347348	0.32601	TRUE
	TSS250-miscRNA	3880	34	0.0088	-0.4831	0.719568	0.400684	1.29223	FALSE	32	0.0082	-0.47154	0.732887	0.400973	1.33955	FALSE	2	0.0005	-0.87971	0.699357	0.0801912	6.09917	FALSE
	TSS250-other	122	1	0.0082	-0.585	0.992683	0.0600805	16.4016	FALSE	1	0.0082	-0.47154	1.07374	0.0649846	17.7414	FALSE	0	0	0	4.44303	0.0351258	561.994	FALSE
	TSS250-protein-coding	78015	320	0.0041	-1.585	0.293733	0.241337	0.357504	TRUE	313	0.004	-1.50716	0.311804	0.255548	0.380445	TRUE	7	0.0001	-3.20163	0.0892499	0.0253879	0.313754	TRUE
	TSS250-pseudo	1565	6	0.0038	-1.6946	0.334413	0.0873492	1.28029	FALSE	6	0.0038	-1.58116	0.361745	0.0944829	1.38501	FALSE	0	0	0	0.346631	0.00276537	43.4494	FALSE
	TSS4000	217356	1710	0.0079	-0.6387	0.492129	0.446083	0.542929	TRUE	1598	0.0074	-0.61964	0.49934	0.451015	0.552842	TRUE	112	0.0005	-0.87971	0.415869	0.28659	0.603464	TRUE
	TSS4000-miscRNA	14224	149	0.0105	-0.2283	0.850278	0.639895	1.12983	FALSE	133	0.0094	-0.2745	0.819585	0.606857	1.10688	FALSE	16	0.0011	0.2578	1.2731	0.540423	2.99912	FALSE
	TSS4000-other	413	2	0.0048	-1.3576	0.488288	0.0559762	4.25939	FALSE	2	0.0048	-1.24413	0.528166	0.0605457	4.60743	FALSE	0	0	0	1.31546	0.0104721	165.244	FALSE
	TSS4000-protein-coding	205901	1596	0.0078	-0.6571	0.492464	0.445452	0.544438	TRUE	1492	0.0072	-0.65916	0.499737	0.450409	0.554469	TRUE	104	0.0005	-0.87971	0.415251	0.283478	0.608278	TRUE
	TSS4000-pseudo	6244	37	0.0059	-1.0599	0.482494	0.275356	0.845452	FALSE	36	0.0058	-0.97111	0.508054	0.287726	0.897102	FALSE	1	0.0002	-2.20163	0.258802	0.0158601	4.22309	FALSE
	TSS4000-snoRNA	597	1	0.0017	-2.8551	0.201997	0.0123936	3.29227	FALSE	0	0	0	0.0726954	0.000580671	9.10088	FALSE	1	0.0017	0.88583	2.7408	0.167433	44.8655	FALSE
	TSS500	117805	547	0.0046	-1.419	0.312305	0.26786	0.364124	TRUE	528	0.0045	-1.33724	0.327533	0.280063	0.383049	TRUE	19	0.0002	-2.20163	0.142567	0.0646649	0.314318	TRUE
	TSS500-miscRNA	5905	54	0.0091	-0.4347	0.746587	0.468164	1.19059	FALSE	49	0.0083	-0.45405	0.732697	0.449119	1.19533	FALSE	5	0.0008	-0.20163	1.01395	0.234226	4.3893	FALSE
	TSS500-other	194	2	0.0103	-0.256	1.04427	0.118828	9.17718	FALSE	2	0.0103	-0.14259	1.12956	0.128528	9.92705	FALSE	0	0	0	2.79789	0.0222003	352.617	FALSE
	TSS500-protein-coding	111692	486	0.0044	-1.4831	0.294187	0.25021	0.345893	TRUE	472	0.0042	-1.43677	0.310447	0.26332	0.366009	TRUE	14	0.0001	-3.20163	0.112352	0.0451576	0.27953	TRUE
	TSS500-pseudo	2330	8	0.0034	-1.8551	0.293272	0.090672	0.948566	FALSE	8	0.0034	-1.74163	0.317251	0.098079	1.02619	FALSE	0	0	0	0.232479	0.00185515	29.1333	FALSE
			diffirentially methylated probes							hypermethylated probes							hypormethylated probes
	location	all probe	probe	fraction	logOvsE	or	lowerci	upperci	interesting	probe	fraction	logOvsE	or	lowerci	upperci	interesting	probe	fraction	logOvsE	or	lowerci	upperci	interesting
	genome	485512	5963	0.0123	0					5518	0.01137	0					445	0.00092	0
	CGI	209401	1878	0.009	-0.4507	0.602712	0.55309	0.656786	TRUE	1669	0.008	-0.50716	0.568415	0.519351	0.622114	TRUE	209	0.001	0.12029	1.16821	0.87328	1.56274	FALSE
	CGI-inter	56989	472	0.0083	-0.5675	0.644023	0.555647	0.746457	TRUE	441	0.0077	-0.5623	0.651116	0.5589	0.758546	TRUE	31	0.0005	-0.87971	0.571192	0.324088	1.0067	FALSE
	CGI-intra	62022	1204	0.0194	0.6574	1.74239	1.57696	1.92518	TRUE	1034	0.0167	0.55462	1.58485	1.42466	1.76306	TRUE	170	0.0027	1.55325	4.23455	3.14021	5.71026	TRUE
	CGI-intra-miscRNA	3002	41	0.0137	0.1555	1.12765	0.697189	1.82389	FALSE	36	0.012	0.0778	1.07057	0.641463	1.78672	FALSE	5	0.0017	0.88583	2.00802	0.538339	7.48998	FALSE
	CGI-intra-protein-coding	58845	1176	0.02	0.7013	1.79774	1.62557	1.98814	TRUE	1009	0.0171	0.58876	1.634	1.46732	1.81961	TRUE	167	0.0028	1.60572	4.37036	3.23753	5.89957	TRUE
	CGI-intra-pseudo	871	7	0.008	-0.6206	0.697197	0.226375	2.14725	FALSE	7	0.008	-0.50716	0.754189	0.244866	2.32291	FALSE	0	0	0	0.623558	0.00813892	47.7734	FALSE
	CGI-orphan	119011	1676	0.0141	0.197	1.20708	1.10441	1.3193	FALSE	1475	0.0124	0.12511	1.1253	1.02455	1.23596	FALSE	201	0.0017	0.88583	2.54055	1.89751	3.40151	TRUE
	CGI-tss	94771	229	0.0024	-2.3576	0.162978	0.13255	0.200391	TRUE	219	0.0023	-2.30553	0.168844	0.136666	0.208599	TRUE	10	0.0001	-3.20163	0.0993059	0.0381226	0.258683	TRUE
	CGI-tss-miscRNA	5128	15	0.0029	-2.0845	0.24176	0.110734	0.527821	TRUE	15	0.0029	-1.97111	0.261553	0.11979	0.571081	TRUE	0	0	0	0.105031	0.00137232	8.0386	FALSE
	CGI-tss-protein-coding	91549	219	0.0024	-2.3576	0.162422	0.131509	0.200601	TRUE	209	0.0023	-2.30553	0.167892	0.135248	0.208416	TRUE	10	0.0001	-3.20163	0.10365	0.0397901	0.269999	TRUE
	CGI-tss-pseudo	1194	2	0.0017	-2.8551	0.16822	0.0241459	1.17196	FALSE	2	0.0017	-2.74163	0.181959	0.0261171	1.26772	FALSE	0	0	0	0.45464	0.00593614	34.8202	FALSE
	CGIshore	118666	1996	0.0168	0.4498	1.56514	1.43797	1.70356	TRUE	1872	0.0158	0.47469	1.59687	1.46271	1.74334	TRUE	124	0.001	0.12029	1.19734	0.866205	1.65507	FALSE
	CGIshore-inter	36417	525	0.0144	0.2274	1.19437	1.03725	1.37528	FALSE	504	0.0138	0.27944	1.24405	1.07704	1.43697	FALSE	21	0.0006	-0.61667	0.624352	0.316992	1.22973	FALSE
	CGIshore-intra	50403	1201	0.0238	0.9523	2.20659	1.99654	2.43873	TRUE	1118	0.0222	0.96533	2.22126	2.0025	2.46391	TRUE	83	0.0016	0.79837	1.99008	1.37135	2.88796	TRUE
	CGIshore-intra-miscRNA	2377	33	0.0139	0.1764	1.14976	0.673456	1.96295	FALSE	27	0.0114	0.0038	1.01762	0.56442	1.83472	FALSE	6	0.0025	1.44222	3.01027	0.895106	10.1236	FALSE
	CGIshore-intra-protein-coding	48196	1174	0.0244	0.9882	2.25565	2.03912	2.49516	TRUE	1092	0.0227	0.99746	2.26818	2.04287	2.51832	TRUE	82	0.0017	0.88583	2.06115	1.41785	2.99631	TRUE
	CGIshore-intra-pseudo	787	9	0.0114	-0.1096	0.981178	0.360454	2.67083	FALSE	9	0.0114	0.0038	1.06141	0.389905	2.88942	FALSE	0	0	0	0.69019	0.00900744	52.8854	FALSE
	CGIshore-orphan	84136	1669	0.0198	0.6868	1.87185	1.71214	2.04647	TRUE	1565	0.0186	0.71007	1.90588	1.73786	2.09013	TRUE	104	0.0012	0.38333	1.46036	1.03645	2.05766	FALSE
	CGIshore-tss	45531	463	0.0102	-0.2701	0.812355	0.699875	0.942912	FALSE	431	0.0095	-0.25923	0.81786	0.700816	0.954451	FALSE	32	0.0007	-0.39428	0.759325	0.434324	1.32752	FALSE
	CGIshore-tss-miscRNA	2340	33	0.0141	0.197	1.16829	0.684266	1.9947	FALSE	31	0.0132	0.21531	1.1873	0.684015	2.06089	FALSE	2	0.0009	-0.03171	1.16362	0.166348	8.1397	FALSE
	CGIshore-tss-protein-coding	43729	442	0.0101	-0.2843	0.807684	0.693628	0.940495	FALSE	410	0.0094	-0.2745	0.810019	0.691625	0.94868	FALSE	32	0.0007	-0.39428	0.793879	0.454085	1.38794	FALSE
	CGIshore-tss-pseudo	705	3	0.0043	-1.5162	0.400255	0.0774027	2.06974	FALSE	3	0.0043	-1.40282	0.43295	0.0837222	2.2389	FALSE	0	0	0	0.770541	0.0100545	59.0517	FALSE
	CGIshore-tss-snoRNA	9	1	0.1111	3.1751	14.1929	0.939598	214.387	FALSE	0	0	0	4.57776	0.0535731	391.165	FALSE	1	0.1111	6.91601	192.573	12.7029	2919.36	FALSE
			diffirentially methylated probes							hypermethylated probes							hypormethylated probes
	location	all probe	probe	fraction	logOvsE	or	lowerci	upperci	interesting	probe	fraction	logOvsE	or	lowerci	upperci	interesting	probe	fraction	logOvsE	or	lowerci	upperci	interesting
	genome	485512	5963	0.0123	0					5518	0.01137	0					445	0.00092	0
	TSS-+1500	176086	1085	0.0062	-0.9883	0.38722	0.342044	0.438364	TRUE	1030	0.0058	-0.97111	0.399927	0.351996	0.454385	TRUE	55	0.0003	-1.61667	0.249512	0.147114	0.423183	TRUE
	TSS-+1500-CGI-GCskew	50000	205	0.0041	-1.585	0.307987	0.237007	0.400224	TRUE	188	0.0038	-1.58116	0.305392	0.232331	0.401428	TRUE	17	0.0003	-1.61667	0.355496	0.144807	0.872726	FALSE
	TSS-+1500-CGI-GCskew-miscRNA	3326	16	0.0048	-1.3576	0.3991	0.160655	0.991444	FALSE	12	0.0036	-1.65916	0.32647	0.114868	0.927877	FALSE	4	0.0012	0.38333	1.47786	0.257927	8.46782	FALSE
	TSS-+1500-CGI-GCskew-protein-coding	46884	191	0.0041	-1.585	0.307533	0.234521	0.403276	TRUE	178	0.0038	-1.58116	0.310067	0.234174	0.410557	TRUE	13	0.0003	-1.61667	0.291815	0.105462	0.807457	FALSE
	TSS-+1500-CGI-GCskew-pseudo	709	1	0.0014	-3.1352	0.170026	0.00838219	3.44883	FALSE	1	0.0014	-3.02173	0.18391	0.00906638	3.73057	FALSE	0	0	0	0.766191	0.00417723	140.535	FALSE
	TSS-+1500-CGI-Gskew	54979	226	0.0041	-1.585	0.306277	0.238531	0.393263	TRUE	216	0.0039	-1.54369	0.317038	0.245472	0.409468	TRUE	10	0.0002	-2.20163	0.188646	0.059732	0.595782	TRUE
	TSS-+1500-CGI-Gskew-miscRNA	1717	11	0.0064	-0.9425	0.540976	0.181803	1.60973	FALSE	10	0.0058	-0.97111	0.53393	0.170617	1.67089	FALSE	1	0.0006	-0.61667	0.950252	0.046715	19.3295	FALSE
	TSS-+1500-CGI-Gskew-protein-coding	53206	212	0.004	-1.6206	0.297387	0.229815	0.384828	TRUE	203	0.0038	-1.58116	0.308415	0.236963	0.401412	TRUE	9	0.0002	-2.20163	0.176686	0.0528127	0.591105	TRUE
	TSS-+1500-CGI-Gskew-pseudo	519	3	0.0058	-1.0845	0.544604	0.0755465	3.92597	FALSE	3	0.0058	-0.97111	0.58909	0.0817138	4.24687	FALSE	0	0	0	1.04682	0.00570341	192.138	FALSE
	TSS-+1500-CGI-noSkew	56842	380	0.0067	-0.8764	0.510644	0.41985	0.621073	TRUE	357	0.0063	-0.85181	0.51931	0.42431	0.635579	TRUE	23	0.0004	-1.20163	0.419218	0.19207	0.914999	FALSE
	TSS-+1500-CGI-noSkew-miscRNA	3757	37	0.0098	-0.3278	0.809251	0.441385	1.48371	FALSE	33	0.0088	-0.36966	0.780934	0.411391	1.48243	FALSE	4	0.0011	0.2578	1.307	0.228137	7.48778	FALSE
	TSS-+1500-CGI-noSkew-protein-coding	52854	338	0.0064	-0.9425	0.489287	0.397896	0.601669	TRUE	318	0.006	-0.9222	0.498307	0.402624	0.61673	TRUE	20	0.0004	-1.20163	0.394144	0.171397	0.906372	FALSE
	TSS-+1500-CGI-noSkew-pseudo	1892	10	0.0053	-1.2146	0.447515	0.143061	1.39989	FALSE	10	0.0053	-1.10117	0.484118	0.154749	1.51452	FALSE	0	0	0	0.286544	0.00156401	52.4979	FALSE
	TSS-+1500-miscRNA	10252	93	0.0091	-0.4347	0.735866	0.500436	1.08205	FALSE	82	0.008	-0.50716	0.701016	0.465186	1.0564	FALSE	11	0.0011	0.2578	1.2271	0.408209	3.68873	FALSE
	TSS-+1500-noCGI-GCskew	256	1	0.0039	-1.6571	0.471927	0.0231351	9.62669	FALSE	1	0.0039	-1.54369	0.510462	0.0250235	10.4131	FALSE	0	0	0	2.12133	0.011528	390.357	FALSE
	TSS-+1500-noCGI-GCskew-miscRNA	32	1	0.0312	1.3429	3.82964	0.176466	83.1102	FALSE	1	0.0312	1.45631	4.14235	0.19087	89.8993	FALSE	0	0	0	16.7499	0.0879106	3191.42	FALSE
	TSS-+1500-noCGI-noSkew	21756	298	0.0137	0.1555	1.12476	0.902496	1.40176	FALSE	289	0.0133	0.22619	1.18242	0.945328	1.47898	FALSE	9	0.0004	-1.20163	0.463673	0.138574	1.55146	FALSE
	TSS-+1500-noCGI-noSkew-miscRNA	1485	28	0.0189	0.6197	1.57504	0.783662	3.16558	FALSE	26	0.0175	0.62212	1.58192	0.767368	3.26113	FALSE	2	0.0013	0.49881	1.83752	0.177506	19.0218	FALSE
	TSS-+1500-noCGI-noSkew-other	233	2	0.0086	-0.5162	0.868276	0.0834982	9.02897	FALSE	2	0.0086	-0.40282	0.939188	0.090314	9.76675	FALSE	0	0	0	2.33039	0.0126578	429.042	FALSE
	TSS-+1500-noCGI-noSkew-protein-coding	19127	266	0.0139	0.1764	1.14247	0.905579	1.44132	FALSE	259	0.0135	0.24773	1.2058	0.95258	1.52633	FALSE	7	0.0004	-1.20163	0.416802	0.107387	1.61773	FALSE
	TSS-+1500-noCGI-noSkew-pseudo	908	3	0.0033	-1.8981	0.310392	0.0431801	2.23119	FALSE	3	0.0033	-1.78469	0.335746	0.0467052	2.41356	FALSE	0	0	0	0.598117	0.00326221	109.663	FALSE
	TSS-+1500-other	315	2	0.0063	-0.9652	0.641057	0.0618497	6.6444	FALSE	2	0.0063	-0.85181	0.693413	0.0668984	7.18734	FALSE	0	0	0	1.72442	0.00937995	317.019	FALSE
	TSS-+1500-protein-coding	166781	994	0.006	-1.0356	0.37874	0.333105	0.430627	TRUE	948	0.0057	-0.9962	0.393146	0.344583	0.448554	TRUE	46	0.0003	-1.61667	0.222223	0.125596	0.39319	TRUE
	TSS-+1500-pseudo	4029	17	0.0042	-1.5502	0.348776	0.144179	0.843704	FALSE	17	0.0042	-1.43677	0.37734	0.155971	0.912898	FALSE	0	0	0	0.133983	0.000731575	24.5382	FALSE
	TSS-1500+500	150811	865	0.0057	-1.1096	0.373147	0.325749	0.427441	TRUE	820	0.0054	-1.0742	0.384212	0.334091	0.441853	TRUE	45	0.0003	-1.61667	0.251908	0.14159	0.44818	TRUE
	TSS-1500+500-CGI-GCskew	41771	134	0.0032	-1.9425	0.242657	0.175911	0.33473	TRUE	129	0.0031	-1.87489	0.252934	0.182212	0.351106	TRUE	5	0.0001	-3.20163	0.132522	0.0273	0.643299	TRUE
	TSS-1500+500-CGI-GCskew-miscRNA	2602	5	0.0019	-2.6946	0.16949	0.0351782	0.816615	FALSE	5	0.0019	-2.58116	0.183341	0.0380507	0.8834	FALSE	0	0	0	0.208064	0.00113587	38.1125	FALSE
	TSS-1500+500-CGI-GCskew-protein-coding	39167	131	0.0033	-1.8981	0.254425	0.183781	0.352223	TRUE	126	0.0032	-1.82909	0.264952	0.190147	0.369185	TRUE	5	0.0001	-3.20163	0.142164	0.0292861	0.690108	TRUE
	TSS-1500+500-CGI-Gskew	41870	145	0.0035	-1.8132	0.262392	0.192526	0.357612	TRUE	138	0.0033	-1.78469	0.270326	0.196803	0.371314	TRUE	7	0.0002	-2.20163	0.181076	0.04666	0.702709	TRUE
	TSS-1500+500-CGI-Gskew-miscRNA	1208	8	0.0066	-0.8981	0.568701	0.159987	2.02154	FALSE	7	0.0058	-0.97111	0.54227	0.14064	2.09085	FALSE	1	0.0008	-0.20163	1.35224	0.0664401	27.5217	FALSE
	TSS-1500+500-CGI-Gskew-protein-coding	40569	135	0.0033	-1.8981	0.25247	0.183233	0.347868	TRUE	129	0.0032	-1.82909	0.261167	0.18814	0.362538	TRUE	6	0.0001	-3.20163	0.162067	0.037829	0.694329	TRUE
	TSS-1500+500-CGI-Gskew-pseudo	403	2	0.005	-1.2987	0.50046	0.0483827	5.17664	FALSE	2	0.005	-1.18523	0.541333	0.0523321	5.59964	FALSE	0	0	0	1.34809	0.00733952	247.612	FALSE
	TSS-1500+500-CGI-noSkew	50483	274	0.0054	-1.1876	0.412557	0.328384	0.518306	TRUE	251	0.005	-1.18523	0.408486	0.321879	0.518396	TRUE	23	0.0005	-0.87971	0.479057	0.219481	1.04563	FALSE
	TSS-1500+500-CGI-noSkew-miscRNA	3085	30	0.0097	-0.3426	0.801613	0.409481	1.56926	FALSE	23	0.0075	-0.60027	0.66595	0.310179	1.42979	FALSE	7	0.0023	1.32193	2.67787	0.689005	10.4078	FALSE
	TSS-1500+500-CGI-noSkew-protein-coding	46927	238	0.0051	-1.2701	0.386192	0.30258	0.492909	TRUE	222	0.0047	-1.2745	0.389719	0.302723	0.501714	TRUE	16	0.0003	-1.61667	0.358815	0.142446	0.903842	FALSE
	TSS-1500+500-CGI-noSkew-pseudo	1534	7	0.0046	-1.419	0.394037	0.102293	1.51784	FALSE	7	0.0046	-1.30553	0.426248	0.110648	1.64203	FALSE	0	0	0	0.353657	0.00193002	64.8041	FALSE
	TSS-1500+500-miscRNA	8356	75	0.009	-0.4507	0.729628	0.475391	1.11983	FALSE	65	0.0078	-0.54369	0.683285	0.431572	1.08181	FALSE	10	0.0012	0.38333	1.37709	0.435775	4.35172	FALSE
	TSS-1500+500-noCGI-noSkew	21682	321	0.0148	0.2669	1.22214	0.987997	1.51178	FALSE	311	0.0143	0.33078	1.28366	1.03398	1.59364	FALSE	10	0.0005	-0.87971	0.515518	0.163205	1.62838	FALSE
	TSS-1500+500-noCGI-noSkew-miscRNA	1478	32	0.0217	0.819	1.81102	0.940872	3.48589	FALSE	30	0.0203	0.83625	1.83591	0.934275	3.60769	FALSE	2	0.0014	0.60572	1.84625	0.178348	19.1124	FALSE
	TSS-1500+500-noCGI-noSkew-other	223	2	0.009	-0.4507	0.907494	0.0872205	9.44212	FALSE	2	0.009	-0.33724	0.98161	0.0943401	10.2137	FALSE	0	0	0	2.43471	0.0132211	448.359	FALSE
	TSS-1500+500-noCGI-noSkew-protein-coding	19078	285	0.0149	0.2767	1.23264	0.98429	1.54365	FALSE	277	0.0145	0.35082	1.29867	1.03344	1.63197	FALSE	8	0.0004	-1.20163	0.474747	0.132608	1.69964	FALSE
	TSS-1500+500-noCGI-noSkew-pseudo	862	3	0.0035	-1.8132	0.327035	0.0454862	2.3513	FALSE	3	0.0035	-1.69981	0.353749	0.0491996	2.54349	FALSE	0	0	0	0.630076	0.00343626	115.531	FALSE
	TSS-1500+500-other	269	2	0.0074	-0.7331	0.751367	0.0723774	7.80013	FALSE	2	0.0074	-0.61964	0.812732	0.0782854	8.4375	FALSE	0	0	0	2.01895	0.0109743	371.426	FALSE
	TSS-1500+500-protein-coding	142086	781	0.0055	-1.1612	0.360962	0.31325	0.415941	TRUE	746	0.0053	-1.10117	0.374778	0.324067	0.433425	TRUE	35	0.0002	-2.20163	0.208826	0.109647	0.397714	TRUE
	TSS-1500+500-pseudo	3346	12	0.0036	-1.7726	0.299955	0.105549	0.852432	FALSE	12	0.0036	-1.65916	0.324499	0.114175	0.922262	FALSE	0	0	0	0.161558	0.000882077	29.5902	FALSE
	TSS-500+1500	146667	776	0.0053	-1.2146	0.342338	0.296977	0.394629	TRUE	744	0.0051	-1.15666	0.356986	0.308634	0.412913	TRUE	32	0.0002	-2.20163	0.181401	0.0927456	0.354804	TRUE
	TSS-500+1500-CGI-GCskew	40215	130	0.0032	-1.9425	0.245255	0.176945	0.339936	TRUE	122	0.003	-1.9222	0.249061	0.177813	0.348858	TRUE	8	0.0002	-2.20163	0.21496	0.0600519	0.769464	TRUE
	TSS-500+1500-CGI-GCskew-miscRNA	2550	9	0.0035	-1.8132	0.299443	0.0903922	0.991968	FALSE	9	0.0035	-1.69981	0.323931	0.0977767	1.07317	FALSE	0	0	0	0.212329	0.00115914	38.8941	FALSE
	TSS-500+1500-CGI-GCskew-protein-coding	37650	122	0.0032	-1.9425	0.246998	0.176384	0.345882	TRUE	114	0.003	-1.9222	0.249729	0.176284	0.353773	TRUE	8	0.0002	-2.20163	0.230931	0.0645132	0.826642	FALSE
	TSS-500+1500-CGI-Gskew	45888	150	0.0033	-1.8981	0.245538	0.181077	0.332945	TRUE	144	0.0031	-1.87489	0.25523	0.187027	0.348304	TRUE	6	0.0001	-3.20163	0.141565	0.0330439	0.606484	TRUE
	TSS-500+1500-CGI-Gskew-miscRNA	1334	9	0.0067	-0.8764	0.575613	0.173405	1.91073	FALSE	8	0.006	-0.9222	0.556616	0.156642	1.97789	FALSE	1	0.0007	-0.39428	1.22415	0.0601572	24.9103	FALSE
	TSS-500+1500-CGI-Gskew-protein-coding	44410	138	0.0031	-1.9883	0.233748	0.170231	0.320966	TRUE	133	0.003	-1.9222	0.243937	0.176584	0.336979	TRUE	5	0.0001	-3.20163	0.123904	0.0255249	0.601462	TRUE
	TSS-500+1500-CGI-Gskew-pseudo	421	3	0.0071	-0.7928	0.672271	0.0931114	4.85385	FALSE	3	0.0071	-0.67934	0.727186	0.100713	5.25058	FALSE	0	0	0	1.29048	0.0070268	236.997	FALSE
	TSS-500+1500-CGI-noSkew	49555	280	0.0057	-1.1096	0.430955	0.343822	0.54017	TRUE	265	0.0053	-1.10117	0.441603	0.350074	0.557062	TRUE	15	0.0003	-1.61667	0.316529	0.122163	0.820137	FALSE
	TSS-500+1500-CGI-noSkew-miscRNA	3083	28	0.0091	-0.4347	0.748795	0.373868	1.49971	FALSE	25	0.0081	-0.48924	0.723841	0.34748	1.50785	FALSE	3	0.001	0.12029	1.23757	0.171391	8.93618	FALSE
	TSS-500+1500-CGI-noSkew-protein-coding	46177	250	0.0054	-1.1876	0.413947	0.326155	0.525369	TRUE	238	0.0052	-1.12865	0.426749	0.334217	0.5449	TRUE	12	0.0003	-1.61667	0.274139	0.0953134	0.788477	TRUE
	TSS-500+1500-CGI-noSkew-pseudo	1471	7	0.0048	-1.3576	0.411042	0.106693	1.58357	FALSE	7	0.0048	-1.24413	0.444643	0.115407	1.71314	FALSE	0	0	0	0.368846	0.00201284	67.5898	FALSE
	TSS-500+1500-miscRNA	7874	72	0.0091	-0.4347	0.744026	0.480573	1.15191	FALSE	66	0.0084	-0.43677	0.737517	0.46736	1.16384	FALSE	6	0.0008	-0.20163	0.896938	0.20926	3.8445	FALSE
	TSS-500+1500-noCGI-GCskew	114	1	0.0088	-0.4831	1.06267	0.0515257	21.9165	FALSE	1	0.0088	-0.36966	1.14944	0.0557314	23.7069	FALSE	0	0	0	4.75354	0.0256706	880.235	FALSE
	TSS-500+1500-noCGI-GCskew-miscRNA	15	1	0.0667	2.439	8.31985	0.353572	195.773	FALSE	1	0.0667	2.55245	8.99921	0.382432	211.765	FALSE	0	0	0	35.122	0.176507	6988.69	FALSE
	TSS-500+1500-noCGI-noSkew	15741	232	0.0147	0.2572	1.2137	0.946988	1.55554	FALSE	226	0.0144	0.34084	1.28117	0.996156	1.64774	FALSE	6	0.0004	-1.20163	0.441118	0.102945	1.89018	FALSE
	TSS-500+1500-noCGI-noSkew-miscRNA	944	25	0.0265	1.1073	2.23518	1.06565	4.68822	FALSE	23	0.0244	1.10165	2.22314	1.02856	4.80515	FALSE	2	0.0021	1.19068	2.8955	0.279394	30.0075	FALSE
	TSS-500+1500-noCGI-noSkew-other	171	2	0.0117	-0.0721	1.18603	0.113535	12.3897	FALSE	2	0.0117	0.04128	1.28289	0.122803	13.4021	FALSE	0	0	0	3.17327	0.0172014	585.398	FALSE
	TSS-500+1500-noCGI-noSkew-protein-coding	13923	203	0.0146	0.2473	1.19939	0.920594	1.56262	FALSE	199	0.0143	0.33078	1.27413	0.975149	1.66478	FALSE	4	0.0003	-1.61667	0.344998	0.060265	1.975	FALSE
	TSS-500+1500-noCGI-noSkew-pseudo	667	3	0.0045	-1.4507	0.423177	0.0587893	3.04611	FALSE	3	0.0045	-1.33724	0.457745	0.0635886	3.29509	FALSE	0	0	0	0.814471	0.00443994	149.408	FALSE
	TSS-500+1500-other	252	2	0.0079	-0.6387	0.802387	0.0772352	8.33589	FALSE	2	0.0079	-0.52531	0.867918	0.0835397	9.01704	FALSE	0	0	0	2.15495	0.0117098	396.576	FALSE
	TSS-500+1500-protein-coding	138898	702	0.0051	-1.2701	0.329795	0.284322	0.382541	TRUE	675	0.0049	-1.21438	0.344842	0.296311	0.401321	TRUE	27	0.0002	-2.20163	0.163812	0.0793454	0.338198	TRUE
	TSS-500+1500-pseudo	3079	13	0.0042	-1.5502	0.352521	0.128981	0.963482	FALSE	13	0.0042	-1.43677	0.381371	0.139524	1.04243	FALSE	0	0	0	0.175662	0.000959054	32.1747	FALSE
	TSS-700+200	109035	542	0.005	-1.2987	0.342229	0.289801	0.404142	TRUE	526	0.0048	-1.24413	0.361039	0.304843	0.427595	TRUE	16	0.0001	-3.20163	0.132514	0.052611	0.333768	TRUE
	TSS-700+200-CGI-GCskew	28883	70	0.0024	-2.3576	0.18713	0.120314	0.29105	TRUE	68	0.0024	-2.24413	0.196778	0.125696	0.308059	TRUE	2	0.0001	-3.20163	0.0890367	0.00861699	0.919989	FALSE
	TSS-700+200-CGI-GCskew-miscRNA	1628	1	0.0006	-4.3576	0.0738753	0.00364856	1.49581	FALSE	1	0.0006	-4.24413	0.0799079	0.00394638	1.61801	FALSE	0	0	0	0.333178	0.00181835	61.0486	FALSE
	TSS-700+200-CGI-GCskew-protein-coding	27187	69	0.0025	-2.2987	0.196709	0.126076	0.306916	TRUE	67	0.0025	-2.18523	0.206761	0.131639	0.324753	TRUE	2	0.0001	-3.20163	0.094943	0.00918854	0.981024	FALSE
	TSS-700+200-CGI-Gskew	28014	75	0.0027	-2.1876	0.207247	0.135214	0.317654	TRUE	74	0.0026	-2.12865	0.221388	0.144003	0.34036	TRUE	1	0	0	0.055058	0.00271002	1.11858	FALSE
	TSS-700+200-CGI-Gskew-miscRNA	694	7	0.0101	-0.2843	0.877017	0.226765	3.39188	FALSE	6	0.0086	-0.40282	0.82087	0.1922	3.50586	FALSE	1	0.0014	0.60572	2.35697	0.115647	48.037	FALSE
	TSS-700+200-CGI-Gskew-protein-coding	27221	67	0.0025	-2.2987	0.190715	0.121448	0.299489	TRUE	67	0.0025	-2.18523	0.206486	0.131464	0.324322	TRUE	0	0	0	0.0188769	0.0001031	3.45623	FALSE
	TSS-700+200-CGI-Gskew-pseudo	257	1	0.0039	-1.6571	0.470086	0.0230457	9.58881	FALSE	1	0.0039	-1.54369	0.508471	0.0249267	10.3721	FALSE	0	0	0	2.11309	0.0114834	388.832	FALSE
	TSS-700+200-CGI-noSkew	39298	151	0.0038	-1.6946	0.293221	0.216436	0.397247	TRUE	146	0.0037	-1.61964	0.307033	0.225434	0.418168	TRUE	5	0.0001	-3.20163	0.141648	0.0291799	0.687605	TRUE
	TSS-700+200-CGI-noSkew-miscRNA	2116	10	0.0047	-1.3879	0.39974	0.127831	1.25003	FALSE	10	0.0047	-1.2745	0.432435	0.138275	1.35238	FALSE	0	0	0	0.256099	0.00139794	46.9166	FALSE
	TSS-700+200-CGI-noSkew-protein-coding	36960	140	0.0038	-1.6946	0.290096	0.211712	0.3975	TRUE	135	0.0037	-1.61964	0.302898	0.219755	0.417497	TRUE	5	0.0001	-3.20163	0.1514	0.0311885	0.734946	TRUE
	TSS-700+200-CGI-noSkew-pseudo	902	1	0.0011	-3.4831	0.133572	0.0065895	2.70754	FALSE	1	0.0011	-3.36966	0.144479	0.00712736	2.92872	FALSE	0	0	0	0.6021	0.00328391	110.394	FALSE
	TSS-700+200-miscRNA	5440	45	0.0083	-0.5675	0.675597	0.389687	1.17128	FALSE	41	0.0075	-0.60027	0.665941	0.374386	1.18455	FALSE	4	0.0007	-0.39428	0.899229	0.157011	5.15003	FALSE
	TSS-700+200-noCGI-GCskew	108	2	0.0185	0.5889	1.88787	0.178911	19.9208	FALSE	2	0.0185	0.70229	2.04205	0.193516	21.5486	FALSE	0	0	0	5.01647	0.0270735	929.505	FALSE
	TSS-700+200-noCGI-GCskew-protein-coding	106	2	0.0189	0.6197	1.92401	0.182242	20.3126	FALSE	2	0.0189	0.73315	2.08114	0.197118	21.9724	FALSE	0	0	0	5.11069	0.0275758	947.177	FALSE
	TSS-700+200-noCGI-noSkew	15536	248	0.016	0.3794	1.32029	1.03806	1.67926	FALSE	240	0.0154	0.4377	1.38415	1.08377	1.7678	FALSE	8	0.0005	-0.87971	0.587467	0.164082	2.10332	FALSE
	TSS-700+200-noCGI-noSkew-miscRNA	1024	27	0.0264	1.1019	2.22238	1.08897	4.53548	FALSE	24	0.0234	1.04128	2.13477	1.0038	4.54001	FALSE	3	0.0029	1.65635	3.74803	0.517902	27.1244	FALSE
	TSS-700+200-noCGI-noSkew-other	160	2	0.0125	0.0233	1.26837	0.121274	13.2655	FALSE	2	0.0125	0.1367	1.37196	0.131173	14.3495	FALSE	0	0	0	3.39083	0.0183711	625.858	FALSE
	TSS-700+200-noCGI-noSkew-protein-coding	13752	216	0.0157	0.3521	1.29679	1.00298	1.67667	FALSE	211	0.0153	0.4283	1.37266	1.05822	1.78052	FALSE	5	0.0004	-1.20163	0.428065	0.0881646	2.07838	FALSE
	TSS-700+200-noCGI-noSkew-pseudo	556	4	0.0072	-0.7726	0.654642	0.114514	3.74238	FALSE	4	0.0072	-0.65916	0.708126	0.123863	4.04835	FALSE	0	0	0	0.97715	0.00532469	179.32	FALSE
	TSS-700+200-other	188	2	0.0106	-0.2146	1.07788	0.103343	11.2424	FALSE	2	0.0106	-0.10117	1.16591	0.111779	12.1611	FALSE	0	0	0	2.88699	0.0156602	532.222	FALSE
	TSS-700+200-protein-coding	103085	490	0.0048	-1.3576	0.329257	0.276668	0.391842	TRUE	478	0.0046	-1.30553	0.349154	0.29263	0.416596	TRUE	12	0.0001	-3.20163	0.106864	0.0371574	0.307338	TRUE
	TSS-700+200-pseudo	2073	6	0.0029	-2.0845	0.251977	0.0592701	1.07124	FALSE	6	0.0029	-1.97111	0.272572	0.0641104	1.15887	FALSE	0	0	0	0.261433	0.00142704	47.8944	FALSE
