# Supplementary material for: Genome-wide DNA methylation changes with age in disease-free human skeletal muscle
Source: Aging Cell. 2013 Dec 2;13(2):360–6. doi: 10.1111/acel.12180 (PMC3954952; doi:10.1111/acel.12180)
Supplement: Supplementary file 6 — Table S3 ENCODE ChIP-Seq significance tool results. [file acel0013-0360-sd6.xlsx]

## Sheet: Sheet1
Minimum number of dmCpG within a gene boudaries	2	4	8
Factor	CTCF	CTCF	CTCF
Total genes in background	17611	15747	10791
Total genes with factor	5158	4932	3730
Total genes in foreground	760	225	36
Genes with factor in foreground	300	100	21
Q-value (Hypergeometric Test; Benjamini-Hochberg)	1.446e-07	0.0002741	0.003741
