# Supplementary material for: Genome-wide DNA methylation changes with age in disease-free human skeletal muscle
Source: Aging Cell. 2013 Dec 2;13(2):360–6. doi: 10.1111/acel.12180 (PMC3954952; doi:10.1111/acel.12180)
Supplement: Supplementary file 7 — Table S4 Genes with at least one intragenic dmCpG site. [file acel0013-0360-sd7.xlsx]

## Sheet: Sheet1
Entrez gene ID	intragenic	intragenic-hyper	intragenic-hypo
6904	46	45	1
8379	42	42	-
9742	37	37	-
10801	26	26	-
84310	24	24	-
23250	23	21	2
863	22	18	4
9612	21	19	2
63976	18	18	-
4772	17	16	1
79652	16	16	-
57521	16	10	6
10867	15	12	3
64072	15	15	-
10458	14	13	1
23263	14	14	-
22821	14	14	-
4041	14	14	-
23288	14	14	-
9759	13	5	8
1284	13	13	-
4851	13	13	-
6497	12	12	-
79755	11	11	-
221937	10	10	-
57178	10	10	-
9351	9	9	-
170954	9	9	-
3632	9	9	-
22982	9	8	1
8705	9	9	-
2736	8	8	-
116987	8	8	-
84033	8	-	8
55679	8	8	-
64788	8	8	-
54971	7	7	-
57537	7	7	-
3384	7	7	-
56102	7	7	-
56104	7	7	-
56103	7	7	-
8853	7	7	-
51422	7	7	-
1788	7	7	-
56112	7	7	-
80790	7	7	-
317762	7	7	-
7249	7	6	1
54897	7	5	2
274	7	1	6
1302	7	7	-
54436	7	7	-
56111	7	7	-
3834	7	7	-
10160	7	7	-
56113	7	7	-
83696	7	6	1
1523	7	6	1
3221	7	7	-
56114	7	7	-
56110	7	7	-
3200	6	6	-
6196	6	6	-
10579	6	5	1
23090	6	6	-
83595	6	6	-
23151	6	6	-
129807	6	6	-
1487	6	4	2
10736	6	6	-
83959	6	6	-
28992	6	5	1
4245	6	6	-
8641	6	6	-
56108	6	6	-
283638	6	6	-
23199	6	5	1
23030	6	5	1
56109	6	6	-
30844	6	6	-
7148	6	6	-
7161	6	6	-
6002	6	5	1
84448	6	1	5
51150	6	6	-
2914	6	6	-
768206	6	6	-
23129	6	6	-
56992	5	5	-
27106	5	-	5
3707	5	5	-
2583	5	5	-
3607	5	5	-
54434	5	5	-
9679	5	5	-
414152	5	5	-
2580	5	5	-
3927	5	5	-
5080	5	5	-
8874	5	3	2
114879	5	5	-
100507463	5	5	-
9755	5	5	-
153090	5	5	-
1953	5	5	-
23174	5	5	-
135138	5	3	2
6560	5	5	-
116988	5	5	-
80739	5	5	-
9708	5	5	-
53841	5	5	-
1153	5	-	5
80737	5	5	-
63027	5	5	-
90139	5	5	-
114757	5	5	-
54567	5	5	-
84435	5	5	-
5585	5	5	-
286	5	3	2
54492	5	5	-
1815	5	5	-
6929	5	5	-
6714	5	5	-
283383	5	5	-
8525	5	5	-
9265	5	5	-
201176	5	5	-
29	4	4	-
23164	4	4	-
55275	4	4	-
10211	4	4	-
23648	4	4	-
6909	4	4	-
57666	4	4	-
55698	4	4	-
651746	4	4	-
7517	4	4	-
10659	4	4	-
91584	4	4	-
2782	4	4	-
10938	4	4	-
5362	4	4	-
7869	4	4	-
57513	4	4	-
57134	4	4	-
6711	4	4	-
10312	4	4	-
51252	4	4	-
100533181	4	4	-
5818	4	4	-
170394	4	4	-
79058	4	4	-
2318	4	-	4
7273	4	-	4
8871	4	4	-
53905	4	4	-
55192	4	4	-
100527949	4	4	-
5361	4	4	-
1948	4	4	-
221527	4	-	4
202915	4	4	-
2887	4	4	-
124925	4	4	-
56107	4	4	-
5133	4	4	-
4846	4	4	-
6433	4	4	-
23092	4	4	-
3741	4	4	-
59269	4	4	-
10743	4	4	-
170575	4	4	-
440193	4	4	-
1608	4	4	-
57449	4	4	-
27077	4	4	-
493	4	4	-
54932	4	4	-
26173	4	4	-
29123	4	3	1
9394	4	4	-
9644	4	4	-
116447	4	4	-
5046	4	3	1
57732	4	4	-
115	4	2	2
56100	4	4	-
57713	4	4	-
5003	4	4	-
25865	4	4	-
9379	4	4	-
79648	4	4	-
125206	4	4	-
83786	4	4	-
389690	4	-	4
9891	4	4	-
4641	4	4	-
6494	4	4	-
23261	4	4	-
5792	4	4	-
5937	4	4	-
9922	4	4	-
7075	4	4	-
55697	4	4	-
284359	4	4	-
6890	4	4	-
9132	4	4	-
221395	4	4	-
94015	4	3	1
747	4	4	-
196743	4	4	-
23396	4	4	-
57605	4	4	-
261734	4	4	-
56101	4	4	-
55160	4	1	3
170679	4	4	-
10723	4	4	-
10806	4	4	-
728661	4	4	-
55738	4	4	-
4628	3	3	-
10296	3	3	-
7204	3	3	-
9600	3	3	-
2274	3	3	-
486	3	3	-
162333	3	3	-
23144	3	3	-
51363	3	3	-
389333	3	-	3
7093	3	3	-
27044	3	3	-
83439	3	3	-
407977	3	3	-
100529144	3	3	-
1305	3	3	-
5365	3	3	-
55036	3	3	-
56099	3	3	-
56288	3	3	-
9904	3	3	-
8310	3	3	-
127731	3	3	-
414235	3	3	-
440465	3	3	-
8997	3	3	-
10044	3	3	-
4324	3	3	-
56106	3	3	-
9828	3	3	-
222255	3	3	-
340527	3	3	-
64423	3	2	1
23336	3	-	3
5159	3	3	-
1613	3	-	3
6624	3	3	-
55795	3	3	-
128826	3	-	3
54472	3	2	1
763	3	3	-
57582	3	3	-
80125	3	3	-
491	3	3	-
51112	3	1	2
152002	3	3	-
4651	3	3	-
22994	3	3	-
203062	3	3	-
254559	3	3	-
57514	3	3	-
9639	3	3	-
28996	3	3	-
100129827	3	3	-
6256	3	3	-
9537	3	3	-
6939	3	3	-
285093	3	3	-
80301	3	3	-
5413	3	3	-
150209	3	3	-
723961	3	3	-
4043	3	3	-
6793	3	3	-
9839	3	3	-
284119	3	3	-
6493	3	3	-
2768	3	3	-
57455	3	3	-
142678	3	3	-
57465	3	3	-
2051	3	3	-
64919	3	3	-
1956	3	3	-
9636	3	3	-
124583	3	3	-
2104	3	3	-
473	3	1	2
23293	3	3	-
43	3	-	3
3732	3	3	-
90952	3	3	-
6764	3	3	-
9112	3	3	-
1180	3	2	1
100526833	3	3	-
177	3	3	-
9509	3	3	-
5091	3	3	-
8013	3	3	-
155435	3	3	-
100316868	3	3	-
22997	3	3	-
6548	3	3	-
84557	3	3	-
57556	3	3	-
4301	3	3	-
5184	3	3	-
157310	3	3	-
84441	3	2	1
100506866	3	-	3
2869	3	3	-
10763	3	3	-
8425	3	3	-
6840	3	-	3
57661	3	2	1
158763	3	3	-
10188	3	-	3
30846	3	3	-
79585	3	3	-
7106	3	3	-
23254	3	3	-
23218	3	3	-
6324	3	-	3
5138	3	3	-
11322	3	3	-
84182	3	3	-
5269	3	3	-
148979	3	3	-
23191	3	3	-
91522	3	3	-
4627	3	3	-
57731	3	3	-
2260	3	3	-
56899	3	3	-
2987	3	3	-
5371	3	3	-
445	3	3	-
2120	3	3	-
140893	3	3	-
60490	3	3	-
7430	3	3	-
643749	3	3	-
92312	3	3	-
3801	3	2	1
2645	3	3	-
1994	3	3	-
64855	3	3	-
5998	3	3	-
80352	3	3	-
93589	3	3	-
5778	3	3	-
9578	3	2	1
2771	3	3	-
4241	3	3	-
5089	3	3	-
56937	3	3	-
4217	3	3	-
1742	3	3	-
6047	3	3	-
100506409	3	3	-
2268	3	3	-
147138	3	3	-
140685	3	3	-
9915	3	3	-
10587	3	3	-
259173	3	3	-
8911	3	3	-
8412	3	3	-
26012	3	3	-
10634	3	3	-
5116	3	-	3
100526825	3	3	-
81619	3	3	-
6623	3	3	-
54910	3	3	-
100533183	3	3	-
5575	3	3	-
100532736	3	3	-
81669	2	2	-
146894	2	2	-
463	2	2	-
29106	2	2	-
220979	2	2	-
2203	2	2	-
399687	2	2	-
203074	2	2	-
22876	2	2	-
100507392	2	2	-
90627	2	2	-
80727	2	2	-
9961	2	2	-
84623	2	2	-
285	2	2	-
2194	2	2	-
8671	2	2	-
10131	2	2	-
89927	2	2	-
943	2	2	-
4097	2	-	2
57533	2	2	-
23416	2	2	-
8558	2	2	-
27295	2	-	2
283120	2	2	-
55718	2	2	-
145270	2	2	-
80736	2	2	-
84717	2	1	1
124245	2	2	-
100507436	2	2	-
4059	2	2	-
57608	2	2	-
20	2	2	-
79605	2	2	-
23466	2	2	-
55001	2	2	-
64759	2	2	-
23277	2	1	1
440352	2	2	-
80332	2	2	-
92017	2	2	-
84166	2	2	-
1901	2	2	-
7349	2	2	-
3054	2	2	-
100191040	2	2	-
207	2	2	-
93643	2	2	-
57159	2	2	-
79415	2	2	-
64405	2	2	-
64772	2	2	-
57787	2	-	2
10815	2	2	-
28511	2	2	-
6663	2	2	-
7726	2	2	-
54828	2	2	-
53834	2	2	-
5023	2	2	-
3339	2	2	-
7329	2	2	-
23175	2	-	2
56924	2	2	-
84985	2	2	-
339855	2	2	-
35	2	1	1
84444	2	1	1
440034	2	2	-
55092	2	2	-
5592	2	2	-
1819	2	2	-
6239	2	-	2
56997	2	-	2
29763	2	-	2
28231	2	2	-
4681	2	2	-
3699	2	2	-
6891	2	2	-
59352	2	2	-
116236	2	2	-
83986	2	2	-
644815	2	2	-
11156	2	-	2
1186	2	2	-
221895	2	2	-
146712	2	2	-
27183	2	-	2
64411	2	2	-
5211	2	2	-
23066	2	-	2
4188	2	2	-
124540	2	2	-
974	2	2	-
1271	2	2	-
2103	2	2	-
55237	2	2	-
5799	2	2	-
54976	2	2	-
2172	2	2	-
126208	2	2	-
5777	2	2	-
9145	2	2	-
1030	2	2	-
8614	2	2	-
79258	2	2	-
105	2	2	-
221496	2	2	-
7434	2	1	1
9091	2	2	-
6854	2	2	-
80004	2	2	-
3487	2	2	-
64781	2	2	-
7916	2	-	2
283229	2	2	-
21	2	2	-
55182	2	-	2
488	2	-	2
146880	2	2	-
254042	2	2	-
10400	2	1	1
727897	2	2	-
8566	2	2	-
2113	2	2	-
824	2	2	-
116983	2	2	-
2313	2	2	-
254102	2	1	1
81618	2	2	-
2242	2	2	-
58189	2	2	-
94	2	2	-
4009	2	2	-
23179	2	2	-
161	2	2	-
109	2	2	-
100048912	2	2	-
256536	2	2	-
342667	2	2	-
2615	2	2	-
64857	2	2	-
8639	2	2	-
3134	2	2	-
84959	2	2	-
131177	2	2	-
84678	2	1	1
83937	2	2	-
118424	2	2	-
11214	2	2	-
7781	2	2	-
401399	2	2	-
8662	2	2	-
158062	2	2	-
375775	2	2	-
5195	2	2	-
7124	2	2	-
51750	2	2	-
1892	2	2	-
1013	2	2	-
51676	2	-	2
285489	2	2	-
54502	2	2	-
6899	2	2	-
253314	2	2	-
1609	2	2	-
5581	2	2	-
29128	2	2	-
5339	2	-	2
6195	2	2	-
157285	2	2	-
91748	2	2	-
399806	2	2	-
81544	2	2	-
7005	2	2	-
124565	2	2	-
2011	2	2	-
7286	2	2	-
84254	2	2	-
84319	2	2	-
7709	2	2	-
726	2	2	-
51690	2	2	-
388630	2	2	-
2872	2	-	2
414918	2	2	-
9625	2	2	-
5420	2	2	-
9047	2	2	-
9577	2	2	-
148281	2	2	-
256329	2	2	-
5914	2	2	-
60468	2	1	1
256227	2	2	-
653583	2	2	-
8728	2	2	-
6261	2	-	2
51608	2	1	1
8482	2	2	-
7378	2	2	-
8822	2	2	-
29101	2	1	1
114781	2	2	-
84814	2	-	2
84289	2	2	-
10840	2	2	-
124930	2	2	-
56998	2	2	-
64359	2	2	-
252995	2	2	-
23166	2	2	-
8692	2	2	-
79919	2	2	-
151	2	2	-
144501	2	2	-
10616	2	2	-
1952	2	2	-
92558	2	2	-
3757	2	2	-
55200	2	2	-
84913	2	2	-
91833	2	2	-
9686	2	2	-
5871	2	2	-
221935	2	2	-
2306	2	2	-
56105	2	2	-
83394	2	2	-
81928	2	2	-
2817	2	1	1
66005	2	2	-
55191	2	2	-
27161	2	1	1
130557	2	-	2
56978	2	2	-
27086	2	-	2
79613	2	2	-
8602	2	1	1
57476	2	2	-
9501	2	2	-
283849	2	2	-
8829	2	2	-
1748	2	2	-
84808	2	-	2
23523	2	2	-
54509	2	2	-
5793	2	2	-
780	2	2	-
10290	2	1	1
4488	2	2	-
112398	2	2	-
23242	2	2	-
6452	2	2	-
79774	2	1	1
56928	2	2	-
2159	2	2	-
11132	2	2	-
23031	2	2	-
27074	2	2	-
2934	2	2	-
1191	2	2	-
8178	2	-	2
23180	2	2	-
9672	2	2	-
22904	2	2	-
84733	2	2	-
1889	2	2	-
10076	2	2	-
84445	2	2	-
11113	2	2	-
11033	2	2	-
156	2	2	-
79033	2	2	-
100528016	2	2	-
254173	2	2	-
26025	2	2	-
22861	2	2	-
203190	2	2	-
9478	2	2	-
4035	2	2	-
5228	2	2	-
23302	2	1	1
57648	2	2	-
51024	2	2	-
22918	2	2	-
9108	2	2	-
10019	2	2	-
23359	2	2	-
4684	2	2	-
8858	2	2	-
23187	2	2	-
55809	2	2	-
284439	2	2	-
10984	2	2	-
23224	2	1	1
58509	2	2	-
5863	2	2	-
3911	2	2	-
256987	2	2	-
404266	2	2	-
10417	2	2	-
64943	2	2	-
60678	2	2	-
5820	2	2	-
9895	2	-	2
1500	2	2	-
221749	2	2	-
26576	2	-	2
25981	2	2	-
340526	2	2	-
23309	2	2	-
10645	2	2	-
1757	2	2	-
84141	2	2	-
9696	2	2	-
55208	2	1	1
79792	2	2	-
54101	2	2	-
56654	2	2	-
3990	2	1	1
9479	2	2	-
81693	2	2	-
8428	2	2	-
100533107	2	2	-
241	2	2	-
3133	2	2	-
79701	2	2	-
79955	2	2	-
100529264	2	2	-
55909	2	2	-
9701	2	2	-
3748	2	2	-
152485	2	2	-
127833	2	2	-
871	2	2	-
100133311	2	2	-
5725	2	2	-
2701	2	2	-
2737	2	2	-
23380	2	2	-
91828	2	2	-
3090	2	2	-
22933	2	2	-
253738	2	2	-
4162	2	2	-
84107	2	2	-
6916	2	2	-
64077	2	2	-
51162	2	2	-
79812	2	2	-
255877	2	2	-
79778	2	2	-
9053	2	2	-
3104	2	-	2
9907	2	2	-
10171	2	-	2
88	2	-	2
10227	2	2	-
2662	2	2	-
170691	2	2	-
3106	2	2	-
8140	2	2	-
9764	2	2	-
56606	1	1	-
400935	1	1	-
57104	1	1	-
63827	1	1	-
56243	1	-	1
80176	1	1	-
54855	1	-	1
339768	1	1	-
29904	1	1	-
55731	1	1	-
64285	1	1	-
375686	1	1	-
440556	1	1	-
643339	1	1	-
284001	1	1	-
7704	1	-	1
23102	1	1	-
79813	1	1	-
11083	1	1	-
6911	1	1	-
5831	1	1	-
25936	1	1	-
644150	1	1	-
101	1	1	-
55957	1	-	1
9208	1	1	-
80099	1	1	-
9633	1	1	-
91977	1	1	-
3889	1	1	-
84467	1	1	-
79729	1	1	-
10129	1	1	-
5174	1	1	-
9399	1	1	-
56666	1	1	-
5598	1	1	-
64087	1	1	-
3475	1	-	1
23560	1	-	1
3092	1	1	-
1135	1	1	-
10570	1	1	-
4902	1	1	-
57685	1	1	-
10919	1	1	-
2114	1	1	-
116841	1	1	-
22902	1	1	-
92922	1	1	-
391	1	1	-
493829	1	1	-
2033	1	1	-
29842	1	1	-
57452	1	1	-
10963	1	-	1
129790	1	1	-
144347	1	1	-
1877	1	1	-
285971	1	1	-
3241	1	1	-
55615	1	1	-
11343	1	1	-
29886	1	1	-
6578	1	1	-
56413	1	1	-
9859	1	1	-
401109	1	1	-
9077	1	1	-
10428	1	1	-
23105	1	1	-
399665	1	1	-
23379	1	1	-
89910	1	1	-
8128	1	1	-
26205	1	1	-
113802	1	1	-
55906	1	1	-
5992	1	1	-
91544	1	-	1
57824	1	1	-
9467	1	1	-
9066	1	1	-
64782	1	1	-
56270	1	1	-
11332	1	1	-
2258	1	1	-
81559	1	1	-
158376	1	1	-
54504	1	1	-
727800	1	1	-
26155	1	1	-
80760	1	1	-
116369	1	1	-
6123	1	-	1
80862	1	1	-
57228	1	1	-
10460	1	1	-
1627	1	1	-
51296	1	1	-
6612	1	1	-
2853	1	1	-
6274	1	1	-
2316	1	1	-
29926	1	1	-
144360	1	1	-
7101	1	1	-
1855	1	1	-
9223	1	1	-
8650	1	1	-
57524	1	1	-
10256	1	1	-
100526760	1	1	-
400745	1	1	-
7084	1	1	-
80206	1	1	-
126432	1	1	-
23303	1	1	-
7087	1	1	-
162515	1	1	-
112	1	1	-
9423	1	1	-
90678	1	1	-
83878	1	1	-
5097	1	1	-
57478	1	1	-
157922	1	1	-
6934	1	1	-
441263	1	1	-
9228	1	1	-
2590	1	1	-
2686	1	-	1
1662	1	1	-
57048	1	1	-
5745	1	1	-
149076	1	1	-
84787	1	1	-
80820	1	1	-
440600	1	1	-
26993	1	-	1
643646	1	1	-
286075	1	1	-
199953	1	1	-
23400	1	1	-
89887	1	1	-
339524	1	1	-
116328	1	1	-
4356	1	1	-
128866	1	-	1
4343	1	1	-
6536	1	1	-
100130311	1	1	-
3914	1	1	-
8848	1	-	1
6048	1	1	-
1112	1	1	-
91039	1	1	-
257	1	1	-
782	1	-	1
26045	1	1	-
6874	1	1	-
3614	1	1	-
9469	1	1	-
79628	1	1	-
80714	1	1	-
57636	1	1	-
10114	1	-	1
8451	1	-	1
10524	1	-	1
5578	1	1	-
5327	1	1	-
7227	1	1	-
4617	1	1	-
85441	1	1	-
392255	1	1	-
27143	1	1	-
115761	1	1	-
255738	1	1	-
10172	1	1	-
27040	1	1	-
23762	1	1	-
1454	1	1	-
286223	1	1	-
8528	1	1	-
55343	1	1	-
63971	1	-	1
2670	1	1	-
100288346	1	1	-
140628	1	1	-
23650	1	1	-
81854	1	1	-
8522	1	1	-
23216	1	1	-
54919	1	1	-
84766	1	1	-
113026	1	-	1
85358	1	1	-
6242	1	1	-
3983	1	1	-
55144	1	1	-
202	1	1	-
100294362	1	1	-
119504	1	-	1
8542	1	1	-
100131320	1	1	-
100129534	1	1	-
375346	1	-	1
307	1	1	-
29066	1	1	-
168507	1	1	-
326	1	1	-
100132215	1	1	-
10068	1	1	-
163688	1	-	1
84701	1	1	-
127707	1	1	-
7189	1	1	-
29984	1	1	-
11173	1	1	-
2657	1	1	-
9778	1	-	1
54868	1	1	-
3766	1	1	-
50614	1	1	-
9110	1	-	1
55507	1	1	-
643866	1	1	-
56262	1	1	-
79754	1	1	-
80270	1	1	-
89884	1	1	-
64096	1	1	-
7187	1	1	-
56098	1	1	-
115677	1	1	-
4842	1	1	-
5081	1	1	-
51734	1	-	1
11060	1	1	-
5829	1	-	1
100529145	1	1	-
148113	1	1	-
27190	1	1	-
54861	1	1	-
23252	1	-	1
84752	1	1	-
2263	1	1	-
8560	1	1	-
5150	1	-	1
152273	1	1	-
374977	1	1	-
5077	1	1	-
55135	1	1	-
83943	1	1	-
5724	1	1	-
2180	1	-	1
9152	1	1	-
90050	1	-	1
149175	1	1	-
57121	1	1	-
25813	1	1	-
83874	1	1	-
7439	1	1	-
1789	1	1	-
51237	1	-	1
6733	1	1	-
6468	1	1	-
220001	1	1	-
134549	1	1	-
196740	1	1	-
11054	1	1	-
146547	1	1	-
80320	1	1	-
100507266	1	1	-
8844	1	1	-
4739	1	1	-
63893	1	1	-
253769	1	1	-
51430	1	1	-
55765	1	1	-
221927	1	1	-
22998	1	1	-
64115	1	1	-
647323	1	-	1
347148	1	1	-
4298	1	1	-
8572	1	1	-
80179	1	1	-
8368	1	1	-
9580	1	1	-
100130872	1	1	-
11247	1	1	-
5476	1	1	-
55506	1	1	-
117	1	1	-
60312	1	1	-
10580	1	1	-
10954	1	1	-
100133991	1	1	-
6597	1	1	-
57336	1	1	-
6886	1	1	-
6449	1	1	-
8496	1	1	-
2253	1	1	-
144404	1	1	-
6094	1	1	-
6310	1	1	-
57194	1	1	-
53615	1	1	-
84937	1	1	-
8294	1	1	-
81926	1	1	-
54622	1	1	-
2593	1	-	1
83746	1	1	-
10608	1	1	-
6305	1	1	-
140710	1	1	-
5191	1	-	1
255193	1	1	-
2048	1	1	-
655	1	1	-
3110	1	1	-
9181	1	1	-
57585	1	1	-
271	1	1	-
92979	1	1	-
1024	1	1	-
2867	1	1	-
28984	1	1	-
387644	1	1	-
23052	1	-	1
553158	1	1	-
6532	1	1	-
111	1	1	-
10653	1	1	-
3549	1	1	-
3265	1	1	-
25791	1	1	-
221472	1	1	-
9254	1	1	-
253559	1	1	-
6236	1	-	1
55626	1	1	-
23604	1	1	-
54991	1	1	-
10053	1	1	-
51274	1	1	-
55243	1	1	-
10318	1	1	-
389072	1	1	-
79591	1	1	-
64174	1	1	-
392862	1	1	-
8312	1	1	-
135932	1	1	-
4638	1	1	-
15	1	1	-
3268	1	1	-
6529	1	1	-
10994	1	1	-
4624	1	-	1
23281	1	-	1
4026	1	1	-
6522	1	1	-
8578	1	1	-
406959	1	1	-
85379	1	1	-
80326	1	1	-
390664	1	1	-
51281	1	1	-
91289	1	1	-
7536	1	-	1
1374	1	1	-
10150	1	1	-
6919	1	1	-
11129	1	1	-
10507	1	1	-
284131	1	1	-
400950	1	1	-
84034	1	1	-
6910	1	1	-
200734	1	1	-
57001	1	1	-
145497	1	1	-
4862	1	1	-
58489	1	1	-
83850	1	1	-
6753	1	1	-
595	1	1	-
346653	1	1	-
6337	1	1	-
252839	1	1	-
113	1	1	-
57165	1	1	-
2931	1	1	-
284485	1	1	-
84684	1	1	-
51471	1	1	-
643338	1	1	-
8440	1	1	-
23294	1	1	-
55521	1	1	-
140688	1	1	-
9344	1	1	-
4656	1	-	1
146225	1	1	-
6943	1	1	-
22884	1	1	-
7485	1	-	1
26262	1	1	-
728489	1	1	-
56097	1	1	-
22901	1	1	-
23170	1	1	-
53373	1	-	1
126321	1	1	-
4214	1	1	-
23371	1	1	-
57493	1	1	-
5308	1	1	-
23310	1	1	-
10392	1	1	-
56970	1	1	-
10000	1	1	-
84251	1	1	-
2668	1	1	-
84665	1	-	1
10391	1	1	-
117144	1	1	-
375790	1	1	-
5155	1	1	-
55799	1	1	-
9815	1	1	-
3909	1	1	-
93663	1	1	-
5145	1	1	-
80205	1	1	-
2651	1	1	-
91300	1	1	-
84418	1	1	-
10184	1	1	-
150383	1	1	-
79191	1	1	-
284116	1	1	-
84084	1	1	-
3682	1	1	-
79735	1	1	-
100507127	1	1	-
8974	1	1	-
9766	1	1	-
9905	1	1	-
5287	1	1	-
6004	1	1	-
1388	1	1	-
219654	1	1	-
128869	1	1	-
10888	1	1	-
29969	1	1	-
5330	1	1	-
4907	1	1	-
9267	1	1	-
54039	1	1	-
8497	1	1	-
8698	1	1	-
51304	1	1	-
197257	1	-	1
55040	1	1	-
85476	1	1	-
150771	1	1	-
9024	1	1	-
146433	1	1	-
129684	1	1	-
1606	1	1	-
9123	1	-	1
100128398	1	1	-
2064	1	1	-
51214	1	1	-
10021	1	1	-
349136	1	1	-
5218	1	1	-
100506755	1	1	-
55342	1	1	-
10894	1	1	-
2997	1	-	1
389941	1	1	-
196996	1	1	-
54476	1	1	-
7077	1	1	-
51466	1	1	-
284086	1	1	-
220004	1	1	-
114897	1	1	-
4773	1	1	-
51168	1	1	-
57602	1	1	-
283989	1	1	-
146760	1	-	1
81575	1	1	-
7975	1	1	-
3673	1	1	-
7260	1	1	-
23114	1	1	-
7140	1	-	1
1663	1	1	-
575	1	1	-
56897	1	1	-
3737	1	1	-
100506497	1	1	-
9721	1	1	-
6866	1	1	-
166336	1	1	-
100287944	1	1	-
92815	1	1	-
9516	1	1	-
54438	1	1	-
11259	1	1	-
344595	1	1	-
10395	1	1	-
4057	1	1	-
6484	1	1	-
84630	1	1	-
400761	1	1	-
11138	1	-	1
23067	1	1	-
10826	1	1	-
2649	1	1	-
9829	1	1	-
259217	1	1	-
7145	1	1	-
51809	1	1	-
100533970	1	1	-
201305	1	1	-
10769	1	1	-
6263	1	1	-
10785	1	1	-
64901	1	1	-
11178	1	1	-
11346	1	-	1
54923	1	1	-
57462	1	1	-
100134934	1	1	-
2280	1	1	-
26301	1	1	-
89796	1	1	-
5298	1	1	-
164633	1	1	-
8346	1	1	-
8099	1	1	-
7089	1	1	-
100133612	1	1	-
2912	1	1	-
2512	1	-	1
4277	1	1	-
79837	1	1	-
8175	1	-	1
339366	1	1	-
10716	1	1	-
9781	1	1	-
23368	1	1	-
831	1	1	-
28964	1	1	-
1241	1	1	-
2783	1	1	-
56649	1	1	-
345643	1	1	-
84909	1	1	-
3902	1	1	-
143503	1	1	-
55715	1	1	-
7425	1	1	-
84627	1	1	-
30837	1	1	-
7421	1	1	-
9885	1	1	-
6666	1	1	-
7805	1	1	-
23040	1	1	-
50650	1	1	-
8502	1	1	-
57758	1	1	-
100532746	1	1	-
6817	1	1	-
896	1	1	-
5205	1	1	-
100134259	1	1	-
219771	1	1	-
3672	1	1	-
25894	1	1	-
1464	1	1	-
10536	1	1	-
283673	1	1	-
114884	1	1	-
9901	1	1	-
80832	1	1	-
23014	1	1	-
3189	1	1	-
362	1	1	-
9172	1	-	1
115708	1	1	-
9592	1	1	-
6397	1	1	-
11093	1	1	-
5786	1	1	-
3798	1	1	-
785	1	1	-
6621	1	1	-
1235	1	1	-
58530	1	1	-
283403	1	1	-
95	1	1	-
8742	1	1	-
3291	1	1	-
29943	1	1	-
374378	1	1	-
753	1	1	-
4948	1	1	-
9080	1	1	-
206338	1	1	-
80774	1	1	-
22905	1	1	-
9825	1	1	-
54716	1	1	-
6955	1	1	-
83853	1	1	-
79863	1	1	-
26063	1	1	-
91949	1	1	-
123920	1	1	-
5075	1	1	-
6311	1	1	-
284467	1	1	-
81552	1	-	1
80700	1	1	-
9179	1	1	-
487	1	-	1
79852	1	1	-
3099	1	1	-
57538	1	-	1
63970	1	1	-
4647	1	1	-
9656	1	-	1
3705	1	1	-
153328	1	1	-
150786	1	1	-
4016	1	1	-
100129931	1	1	-
26048	1	1	-
9027	1	1	-
83642	1	-	1
4308	1	1	-
1616	1	-	1
83886	1	1	-
199990	1	1	-
84976	1	1	-
949	1	1	-
57154	1	1	-
9071	1	1	-
51621	1	1	-
8877	1	-	1
56660	1	1	-
5583	1	1	-
9472	1	1	-
79083	1	1	-
1917	1	-	1
53918	1	1	-
8398	1	1	-
440584	1	1	-
9507	1	1	-
2894	1	1	-
116986	1	1	-
124997	1	1	-
84740	1	1	-
23654	1	1	-
2526	1	1	-
152877	1	1	-
55586	1	1	-
441151	1	1	-
3269	1	1	-
2632	1	1	-
440335	1	1	-
1488	1	1	-
26053	1	1	-
3892	1	1	-
22887	1	1	-
84152	1	1	-
23037	1	1	-
10411	1	1	-
2969	1	1	-
150372	1	1	-
4774	1	1	-
3752	1	1	-
6553	1	1	-
5335	1	1	-
79026	1	1	-
1615	1	1	-
144132	1	1	-
3706	1	1	-
6331	1	1	-
404665	1	1	-
64784	1	1	-
3887	1	1	-
966	1	1	-
9355	1	1	-
9783	1	1	-
7127	1	1	-
2843	1	1	-
256949	1	1	-
2889	1	1	-
54440	1	1	-
7867	1	1	-
6957	1	1	-
1903	1	1	-
256435	1	1	-
7045	1	1	-
3554	1	1	-
3667	1	-	1
6276	1	1	-
3782	1	1	-
114761	1	1	-
23623	1	-	1
338328	1	1	-
84440	1	1	-
115704	1	1	-
25886	1	1	-
3635	1	1	-
288	1	1	-
56479	1	1	-
2859	1	1	-
410	1	1	-
171523	1	1	-
22907	1	-	1
4211	1	1	-
189	1	1	-
2597	1	-	1
3987	1	1	-
87	1	1	-
405753	1	1	-
202051	1	-	1
4486	1	1	-
283902	1	-	1
100529211	1	1	-
8975	1	-	1
63876	1	1	-
1844	1	1	-
23223	1	1	-
91662	1	1	-
10267	1	-	1
158135	1	1	-
23034	1	-	1
26873	1	1	-
9659	1	-	1
285016	1	1	-
7133	1	1	-
57460	1	1	-
130497	1	1	-
129607	1	1	-
975	1	1	-
125061	1	1	-
79840	1	1	-
1436	1	1	-
23505	1	1	-
2199	1	1	-
1026	1	1	-
56241	1	1	-
1893	1	1	-
23316	1	1	-
23178	1	1	-
140459	1	-	1
9771	1	1	-
91010	1	1	-
4914	1	1	-
85236	1	1	-
65108	1	1	-
11167	1	1	-
10555	1	1	-
203100	1	1	-
5533	1	-	1
9515	1	1	-
642475	1	1	-
5069	1	1	-
23162	1	1	-
54946	1	-	1
55930	1	1	-
100271835	1	1	-
56913	1	1	-
9246	1	-	1
140467	1	1	-
80339	1	1	-
10650	1	1	-
10970	1	1	-
26207	1	1	-
11057	1	1	-
80028	1	1	-
285973	1	1	-
25961	1	-	1
153579	1	1	-
26086	1	1	-
26050	1	1	-
23513	1	1	-
9496	1	1	-
55544	1	-	1
10235	1	1	-
100303453	1	1	-
84293	1	1	-
65220	1	1	-
5425	1	1	-
84231	1	1	-
1793	1	1	-
5654	1	1	-
10217	1	1	-
7157	1	1	-
23046	1	1	-
22898	1	1	-
5154	1	-	1
83715	1	1	-
717	1	-	1
23070	1	1	-
11171	1	1	-
51087	1	-	1
11238	1	1	-
1605	1	1	-
90987	1	1	-
57794	1	1	-
100188949	1	1	-
10533	1	1	-
5802	1	1	-
7407	1	-	1
22917	1	1	-
100289178	1	1	-
2644	1	1	-
6678	1	1	-
5079	1	1	-
55328	1	1	-
57469	1	1	-
64779	1	1	-
153657	1	1	-
1465	1	1	-
286204	1	1	-
3678	1	1	-
5905	1	1	-
4255	1	1	-
84823	1	1	-
4135	1	1	-
8817	1	1	-
60677	1	1	-
8808	1	1	-
3481	1	1	-
3916	1	-	1
828	1	1	-
4990	1	1	-
8673	1	1	-
89781	1	1	-
407053	1	1	-
5414	1	1	-
29109	1	-	1
348938	1	1	-
114784	1	1	-
5290	1	1	-
3898	1	1	-
10472	1	1	-
2731	1	1	-
9425	1	1	-
152992	1	1	-
5447	1	1	-
6046	1	-	1
4134	1	-	1
138639	1	1	-
1116	1	1	-
100528031	1	1	-
3728	1	1	-
10435	1	1	-
23395	1	1	-
64170	1	1	-
255783	1	1	-
3777	1	1	-
320	1	1	-
6273	1	1	-
114990	1	1	-
57654	1	1	-
91179	1	1	-
79998	1	1	-
653677	1	1	-
3680	1	1	-
3425	1	1	-
140	1	1	-
8643	1	1	-
27185	1	1	-
205147	1	1	-
353174	1	1	-
9948	1	-	1
100506012	1	1	-
971	1	1	-
131601	1	1	-
136259	1	1	-
1003	1	1	-
23013	1	1	-
340075	1	1	-
1800	1	1	-
121260	1	-	1
2176	1	1	-
147968	1	1	-
9938	1	1	-
10397	1	1	-
2317	1	1	-
9663	1	1	-
9400	1	1	-
100130664	1	1	-
2628	1	1	-
284424	1	1	-
1394	1	1	-
6035	1	1	-
554279	1	-	1
22941	1	1	-
6251	1	1	-
79980	1	1	-
657	1	1	-
85439	1	1	-
1756	1	1	-
7086	1	1	-
55257	1	1	-
55592	1	1	-
3492	1	1	-
4150	1	-	1
4091	1	1	-
64236	1	1	-
11044	1	1	-
51733	1	1	-
219931	1	1	-
266743	1	1	-
5834	1	1	-
733	1	1	-
54884	1	1	-
3745	1	1	-
25806	1	1	-
9605	1	1	-
10715	1	1	-
7855	1	1	-
29850	1	1	-
10066	1	1	-
23562	1	1	-
1632	1	-	1
377007	1	-	1
3142	1	1	-
284058	1	1	-
714	1	1	-
1280	1	1	-
342371	1	1	-
7293	1	1	-
374569	1	1	-
5008	1	1	-
83475	1	1	-
59274	1	1	-
23774	1	1	-
57212	1	1	-
642968	1	1	-
51704	1	1	-
378884	1	1	-
6794	1	-	1
51268	1	1	-
100526771	1	1	-
8436	1	1	-
84628	1	1	-
84983	1	1	-
1495	1	1	-
771	1	1	-
148223	1	1	-
5697	1	1	-
150356	1	1	-
1119	1	1	-
3000	1	1	-
55739	1	1	-
27020	1	1	-
6492	1	1	-
4037	1	1	-
51171	1	1	-
1813	1	1	-
2004	1	1	-
64856	1	1	-
114822	1	1	-
201799	1	1	-
5546	1	1	-
6329	1	-	1
55118	1	1	-
9637	1	-	1
58504	1	1	-
7371	1	-	1
2132	1	1	-
100128327	1	1	-
124402	1	1	-
440895	1	1	-
116729	1	-	1
10500	1	1	-
92211	1	1	-
3299	1	1	-
9718	1	1	-
6778	1	1	-
10439	1	1	-
10231	1	1	-
79155	1	1	-
2675	1	1	-
152503	1	1	-
793	1	1	-
55068	1	1	-
2261	1	1	-
3625	1	1	-
283149	1	-	1
9555	1	1	-
7461	1	1	-
84687	1	1	-
51409	1	1	-
9099	1	-	1
7480	1	1	-
55565	1	1	-
5739	1	1	-
57798	1	-	1
152579	1	1	-
55616	1	-	1
219	1	1	-
26011	1	1	-
283576	1	1	-
925	1	1	-
115557	1	1	-
79720	1	1	-
8985	1	1	-
114804	1	1	-
100128593	1	1	-
9619	1	1	-
5837	1	-	1
26232	1	1	-
358	1	1	-
26153	1	1	-
100527960	1	1	-
727910	1	1	-
55867	1	1	-
10783	1	1	-
7707	1	1	-
64129	1	1	-
2395	1	1	-
439921	1	1	-
114818	1	1	-
11076	1	-	1
1263	1	1	-
5797	1	1	-
63917	1	-	1
8541	1	1	-
83473	1	1	-
3984	1	1	-
4296	1	1	-
6483	1	1	-
1145	1	1	-
2549	1	-	1
5214	1	1	-
5947	1	1	-
51084	1	1	-
833	1	1	-
57634	1	1	-
89822	1	1	-
7275	1	1	-
3276	1	1	-
3697	1	1	-
10347	1	1	-
51763	1	1	-
2324	1	1	-
6439	1	1	-
2217	1	1	-
728392	1	-	1
283999	1	1	-
100533496	1	1	-
100506835	1	1	-
4232	1	1	-
64506	1	1	-
55002	1	1	-
22844	1	1	-
27439	1	1	-
80162	1	1	-
5566	1	-	1
27030	1	1	-
5031	1	1	-
56301	1	1	-
7851	1	1	-
27092	1	1	-
79759	1	1	-
535	1	1	-
125111	1	1	-
8660	1	1	-
29927	1	1	-
285796	1	1	-
100526772	1	-	1
131377	1	-	1
312	1	1	-
7804	1	1	-
3671	1	1	-
136051	1	1	-
6187	1	-	1
81890	1	1	-
22906	1	1	-
1395	1	1	-
800	1	1	-
8751	1	1	-
3642	1	1	-
5600	1	1	-
23467	1	1	-
496	1	1	-
5170	1	1	-
115290	1	1	-
390226	1	1	-
79883	1	1	-
7128	1	1	-
23313	1	1	-
4855	1	1	-
23434	1	1	-
10335	1	1	-
6117	1	-	1
23450	1	-	1
5307	1	1	-
26254	1	1	-
4010	1	1	-
59307	1	1	-
2131	1	1	-
6382	1	1	-
3866	1	1	-
100038246	1	1	-
650794	1	1	-
28711	1	1	-
80020	1	1	-
440574	1	1	-
399909	1	1	-
65123	1	1	-
126282	1	1	-
441094	1	1	-
3689	1	1	-
4482	1	1	-
84962	1	1	-
399959	1	1	-
100131094	1	1	-
9482	1	1	-
89870	1	1	-
201243	1	1	-
79147	1	1	-
4608	1	1	-
26528	1	1	-
3480	1	1	-
90187	1	1	-
148398	1	1	-
664	1	-	1
60484	1	1	-
170463	1	1	-
4363	1	1	-
56603	1	1	-
337876	1	1	-
8940	1	-	1
65985	1	1	-
7090	1	1	-
6342	1	1	-
79446	1	1	-
400360	1	1	-
10277	1	-	1
9261	1	1	-
80198	1	1	-
125170	1	-	1
23098	1	1	-
947	1	1	-
83862	1	1	-
5026	1	1	-
8527	1	1	-
64900	1	1	-
150677	1	1	-
3371	1	1	-
79174	1	1	-
9772	1	1	-
10049	1	1	-
345630	1	1	-
22859	1	1	-
9562	1	1	-
2529	1	1	-
197322	1	1	-
81532	1	1	-
9277	1	1	-
8629	1	1	-
5348	1	1	-
5754	1	1	-
10609	1	1	-
201294	1	1	-
1236	1	1	-
26147	1	1	-
10865	1	-	1
84915	1	1	-
55201	1	1	-
22849	1	-	1
3714	1	1	-
23265	1	1	-
4723	1	1	-
11219	1	1	-
23551	1	1	-
9687	1	1	-
285590	1	1	-
122618	1	1	-
9647	1	1	-
79096	1	1	-
415056	1	1	-
5467	1	1	-
201164	1	-	1
23353	1	-	1
8483	1	1	-
138715	1	1	-
10755	1	1	-
115110	1	1	-
23269	1	1	-
23413	1	1	-
3631	1	1	-
79007	1	1	-
5002	1	1	-
994	1	1	-
5360	1	1	-
54064	1	1	-
1849	1	1	-
22882	1	1	-
2740	1	1	-
2788	1	1	-
51149	1	-	1
6405	1	1	-
29115	1	1	-
51761	1	1	-
1306	1	1	-
55722	1	1	-
219699	1	1	-
283234	1	1	-
23586	1	1	-
119395	1	1	-
55691	1	1	-
9620	1	1	-
9026	1	1	-
489	1	1	-
122622	1	-	1
55512	1	1	-
3675	1	1	-
152330	1	1	-
[truncated: 115 more rows]
