# Supplementary material for: Genome-wide DNA methylation changes with age in disease-free human skeletal muscle
Source: Aging Cell. 2013 Dec 2;13(2):360–6. doi: 10.1111/acel.12180 (PMC3954952; doi:10.1111/acel.12180)
Supplement: Supplementary file 8 — Table S5 Ontology enrichment analysis. [file acel0013-0360-sd8.xlsx]

## Sheet: Sheet1
category	Ontology(id)	id	term	Study Count/Total	Background Count/total	Corrected P-Value		category	group	term
intragenic with 2 or more dmCpG sites	Cell Cycle Ontology(1507)	CCO:C0000243	cell	466/753	7981/17022	7.82443e-14		intragenic with 2 or more dmCpG sites	broad cellular function	cell
	Cell Cycle Ontology(1507)	CCO:P0000708	signal transduction	336/753	5514/17022	1.01696e-09				plasma membrane
	Gene Ontology(1070)	GO:0023052	signaling	297/724	4711/15967	1.63056e-08				membrane
	Cell Cycle Ontology(1507)	CCO:C0000444	plasma membrane	239/753	3679/17022	3.2327e-08				association
	Gene Ontology(1070)	GO:0007156	homophilic cell adhesion	27/724	136/15967	8.42513e-08				localization
	Cell Cycle Ontology(1507)	CCO:C0001004	axon	66/753	649/17022	2.04933e-07				cytoplasm
	Gene Ontology(1070)	GO:0007411	axon guidance	48/724	389/15967	2.11458e-07				intracellular
	Cell Cycle Ontology(1507)	CCO:G0019596	RAB3D_human	228/753	3715/17022	1.47963e-05				transduction
	Gene Ontology(1070)	GO:0007155	cell adhesion	86/724	1039/15967	1.70124e-05				binding
	Cell Cycle Ontology(1507)	CCO:Y0000059	association	519/753	10131/17022	1.88783e-05				integral to membrane
	Gene Ontology(1070)	GO:0016477	cell migration	84/724	1023/15967	3.11668e-05				membrane raft
	Cell Cycle Ontology(1507)	CCO:C0000753	actin cytoskeleton	60/753	656/17022	3.88993e-05
	Cell Cycle Ontology(1507)	CCO:F0001394	Rho guanyl-nucleotide exchange factor activity	17/753	81/17022	3.88993e-05			cell adhesion/motility	homophilic cell adhesion
	Gene Ontology(1070)	GO:0048870	cell motility	39/724	347/15967	5.89875e-05				cell adhesion
	Gene Ontology(1070)	GO:0009653	anatomical structure morphogenesis	82/724	1025/15967	8.74959e-05				cell migration
	Gene Ontology(1070)	GO:0016049	cell growth	93/724	1211/15967	8.74959e-05				cell motility
	Cell Cycle Ontology(1507)	CCO:F0001645	calcium ion binding	55/753	603/17022	0.000123341				adherens junction
	Gene Ontology(1070)	GO:0051179	localization	127/724	1831/15967	0.000125355				cell junction
	Cell Cycle Ontology(1507)	CCO:P0003018	regulation of small GTPase mediated signal transduction	23/753	160/17022	0.000228194
	Cell Cycle Ontology(1507)	CCO:P0001985	regulation of Rho protein signal transduction	16/753	85/17022	0.00028671			signal trunsduction/ intracellular transport	RAB3D_human
	Cell Cycle Ontology(1507)	CCO:C0000464	adherens junction	23/753	166/17022	0.000327151				nucleotide binding
	Cell Cycle Ontology(1507)	CCO:F0001655	ATP binding	99/753	1389/17022	0.000327151				Rho guanyl-nucleotide exchange factor activity
	Cell Cycle Ontology(1507)	CCO:C0000421	cytoskeleton	116/753	1695/17022	0.000327151				anatomical structure morphogenesis
	Cell Cycle Ontology(1507)	CCO:F0005806	ion binding	206/753	3448/17022	0.000327151				regulation of Rho protein signal transduction
	Cell Cycle Ontology(1507)	CCO:F0001401	GTPase activator activity	27/753	220/17022	0.000380426				guanyl-nucleotide exchange factor activity
	Cell type(1006)	CL:0000187	muscle cell	49/497	434/8723	0.000402115				ATP binding
	Gene Ontology(1070)	GO:0040007	growth	205/724	3391/15967	0.000456268				GTPase activator activity
	Cell Cycle Ontology(1507)	CCO:F0001045	protein serine/threonine kinase activity	36/753	351/17022	0.000557805				protein serine/threonine kinase activity
	Gene Ontology(1070)	GO:0001525	angiogenesis	66/724	833/15967	0.000930796				kinase activity
	Gene Ontology(1070)	GO:0030154	cell differentiation	100/724	1431/15967	0.000996459				signal transduction
	Cell Cycle Ontology(1507)	CCO:P0000815	cell proliferation	134/753	2092/17022	0.00101798				signaling
	Cell Cycle Ontology(1507)	CCO:F0001390	guanyl-nucleotide exchange factor activity	23/753	181/17022	0.0010424				regulation of small GTPase mediated signal transduction
	Cell Cycle Ontology(1507)	CCO:C0000324	cytoplasm	288/753	5248/17022	0.00107494				activation of protein kinase C activity by G-protein coupled receptor protein signaling pathway
	Cell Cycle Ontology(1507)	CCO:C0000936	cell junction	45/753	504/17022	0.0011304				activation of protein kinase C activity
	Cell Cycle Ontology(1507)	CCO:F0003114	kinase activity	80/753	1103/17022	0.00133404				Rho protein signal transduction
	Gene Ontology(1070)	GO:0071526	semaphorin-plexin signaling pathway	6/724	13/15967	0.00146869				semaphorin-plexin signaling pathway
	Gene Ontology(1070)	GO:0007010	cytoskeleton organization	33/724	328/15967	0.00185975				Wnt receptor signaling pathway
	Gene Ontology(1070)	GO:0007205	activation of protein kinase C activity by G-protein coupled receptor protein signaling pathway	13/724	72/15967	0.00195154				GTPase activity
	Cell Cycle Ontology(1507)	CCO:P0000740	activation of protein kinase C activity	13/753	72/17022	0.00234571				ARAC3_arath
	Cell Cycle Ontology(1507)	CCO:C0000766	membrane	368/753	7063/17022	0.00267023				axon
	Cell Cycle Ontology(1507)	CCO:P0000783	Rho protein signal transduction	17/753	118/17022	0.00267023				axon guidance
	Cell Cycle Ontology(1507)	CCO:C0000242	intracellular	219/753	3867/17022	0.00287494				cytoskeleton
	Gene Ontology(1070)	GO:0009293	transduction	175/724	2929/15967	0.00359775				actin cytoskeleton
	Cell Cycle Ontology(1507)	CCO:F0000031	nucleotide binding	125/753	1989/17022	0.00371529				cytoskeleton organization
	Gene Ontology(1070)	GO:0007275	multicellular organismal development	65/724	865/15967	0.00378732
	Gene Ontology(1070)	GO:0016055	Wnt receptor signaling pathway	27/724	259/15967	0.00459548			directly muscle related	muscle cell
	Cell Cycle Ontology(1507)	CCO:F0001633	binding	543/753	11161/17022	0.00695593				muscle cell differentiation
	Cell Cycle Ontology(1507)	CCO:F0000427	GTPase activity	37/753	420/17022	0.00721029
	Cell Cycle Ontology(1507)	CCO:G0023534	ARAC3_arath	34/753	374/17022	0.00736022			ion binding	ion binding
	Cell Cycle Ontology(1507)	CCO:C0000767	integral to membrane	232/753	4203/17022	0.00736022				calcium ion binding
	Cell Cycle Ontology(1507)	CCO:C0002123	membrane raft	22/753	197/17022	0.0074683
	Gene Ontology(1070)	GO:0030578	PML body organization	3/724	3/15967	0.00776145			growth and differentiation	angiogenesis
	Gene Ontology(1070)	GO:0044323	retinoic acid-responsive element binding	3/724	3/15967	0.00776145				cell differentiation
	Gene Ontology(1070)	GO:0042692	muscle cell differentiation	15/724	110/15967	0.00985951				cell proliferation
										cell growth
										growth
5prime with 2 or more dmCpG sites	Gene Ontology(1070)	GO:0007156	homophilic cell adhesion	23/219	131/14744	3.0066e-15				multicellular organismal development
	Cell Cycle Ontology(1507)	CCO:C0000444	plasma membrane	93/228	3353/15613	4.76958e-08
	Cell Cycle Ontology(1507)	CCO:F0001645	calcium ion binding	31/228	565/15613	1.88854e-07			other	retinoic acid-responsive element binding
	Cell Cycle Ontology(1507)	CCO:P0000708	signal transduction	119/228	5103/15613	4.29138e-07				PML body organization
	Cell Cycle Ontology(1507)	CCO:C0000243	cell	154/228	7474/15613	5.46799e-07
	Gene Ontology(1070)	GO:0023052	signaling	105/219	4375/14744	2.74781e-06
	Gene Ontology(1070)	GO:0007155	cell adhesion	38/219	960/14744	7.31635e-06
	Cell Cycle Ontology(1507)	CCO:P0001985	regulation of Rho protein signal transduction	10/228	82/15613	0.000111284
	Gene Ontology(1070)	GO:0009293	transduction	69/219	2683/14744	0.000260683
	Cell Cycle Ontology(1507)	CCO:F0001394	Rho guanyl-nucleotide exchange factor activity	9/228	79/15613	0.000655816
	Cell Cycle Ontology(1507)	CCO:C0000201	extracellular region	63/228	2450/15613	0.000692552
	Cell Cycle Ontology(1507)	CCO:F0005806	ion binding	77/228	3281/15613	0.00104621
	Cell Cycle Ontology(1507)	CCO:P0000783	Rho protein signal transduction	10/228	115/15613	0.00141593
	Gene Ontology(1070)	GO:0071526	semaphorin-plexin signaling pathway	4/219	13/14744	0.00360293
	Cell Cycle Ontology(1507)	CCO:P0003018	regulation of small GTPase mediated signal transduction	11/228	159/15613	0.00395926
	Gene Ontology(1070)	GO:0016477	cell migration	31/219	970/14744	0.00479371
	Cell Cycle Ontology(1507)	CCO:C0000766	membrane	125/228	6513/15613	0.00655146
	Gene Ontology(1070)	GO:0040007	growth	72/219	3200/14744	0.00785772
	Cell Cycle Ontology(1507)	CCO:F0001390	guanyl-nucleotide exchange factor activity	11/228	178/15613	0.00931798
CGI-intra with 2 or more dmCpG sites	Gene Ontology(1070)	GO:0007156	homophilic cell adhesion	21/236	97/5989	1.65469e-07
	Cell Cycle Ontology(1507)	CCO:F0001645	calcium ion binding	31/244	302/6377	0.000675345
CGI-tss with 2 or more dmCpG sites	Human disease(1009)	DOID:2218	blood platelet disease	2/26	5/6508	0.00959883
CGIshore-intra with 2 or more dmCpG sites	Cell Cycle Ontology(1507)	CCO:G0022252	FATE1_human	21/225	193/6324	0.00746882
CGIshore-tss with 2 or more dmCpG sites	nothing
TES4000 with 2 or more dmCpG sites	Gene Ontology(1070)	GO:0007275	multicellular organismal development	40/304	577/10046	0.00161647
	Gene Ontology(1070)	GO:0048705	skeletal system morphogenesis	9/304	46/10046	0.00937058
TSS-+1500 with 2 or more dmCpG sites	nothing
TSS-+1500-CGI-Gcskew with 2 or more dmCpG sites	nothing
TSS-+1500-CGI-Gskew with 2 or more dmCpG sites	nothing
TSS-+1500-CGI-noSkew with 2 or more dmCpG sites	nothing
TSS-+1500-noCGI-noSkew with 2 or more dmCpG sites	nothing
TSS4000 with 2 or more dmCpG sites	Gene Ontology(1070)	GO:0009653	anatomical structure morphogenesis	44/324	1023/16424	0.0020251
	Gene Ontology(1070)	GO:0007275	multicellular organismal development	39/324	870/16424	0.0020251
	Cell Cycle Ontology(1507)	CCO:F0005877	sequence-specific DNA binding	42/340	1032/17842	0.0060201
	Cell Cycle Ontology(1507)	CCO:C0000709	cell surface	46/340	1223/17842	0.00791514
