# Supplementary material for: Genome-wide DNA methylation changes with age in disease-free human skeletal muscle
Source: Aging Cell. 2013 Dec 2;13(2):360–6. doi: 10.1111/acel.12180 (PMC3954952; doi:10.1111/acel.12180)
Supplement: Supplementary file 9 — Table S6 Muscle-specific canonical pathway analysis. [file acel0013-0360-sd9.xls]

## Sheet: Sheet0
© 2000-2013 Ingenuity Systems, Inc. All rights reserved.
Ingenuity Canonical Pathways	-log(p-value)	Ratio	Molecules
Axonal Guidance Signaling	9.21E00	1.86E-01	PLCB2,WNT10B,GLI2,EPHB2,UNC5B,HRAS,ADAM8,NTN1,ADAMTS2,PTCH2,LIMK1,NCK2,GNB1,PLCD3,ECE2,BAIAP2,ABLIM2,PLXNB2,SRGAP2,PLXNB3,ADAMTS4,PIK3C2B,NGEF,PAPPA,FES,KALRN,ITGA5,PPP3CC,PDGFB,DOCK1,SRGAP3,PRKACA,GNB2,PRKCH,FZD5,NRP1,ADAMTS7,PIK3CA,RGS3,ADAMTS13,PDGFA,ARHGEF7,SEMA6A,PLXNA2,ABLIM1,GNG7,SEMA4C,SEMA6C,PGF,EPHB6,SHC1,EFNB2,AKT1,GLI3,RHOD,PLXNA1,NTRK1,PRKAR1B,ADAM19,AKT3,PRKCE,SEMA3B,ERBB2,SHANK2,SE…
Molecular Mechanisms of Cancer	6.38E00	1.75E-01	RAPGEF1,PLCB2,AXIN1,DIRAS3,HRAS,GSK3A,CCND1,PTCH2,ZBTB17,RHOG,ADCY5,HIPK2,RALGDS,ADCY9,TP53,PIK3C2B,ARHGEF17,RAPGEF3,TCF3,DAXX,CCND3,GAB1,IRS1,PRKACA,PRKCH,FZD5,NOTCH1,CDK2,PIK3CA,ARHGEF7,CTNNA1,MAP3K5,MAPK11,CDKN2B,EP300,CDC25B,SHC1,SYNGAP1,AKT1,BMPR1A,RHOD,PRKAR1B,AKT3,PRKCE,ARHGEF2,ARHGEF3,RHOF,PRKCA,SRC,LRP5,PAK6,GRB2,GNA12,DVL1,ADCY3,ADCY6,SMAD6,GNAI2,ARHGEF10,CDKN1A,PRKAG2,IHH,BMP7,ADCY7,LR…
Integrin Signaling	5.32E00	2.03E-01	RAPGEF1,PIK3CA,MPRIP,ARHGAP26,MAP3K11,ARHGEF7,DIRAS3,HRAS,NCK2,MYLK,SHC1,ITGAE,RHOG,AKT1,RHOD,ITGA9,AKT3,TSPAN4,RHOF,ACTN1,CAPN5,PIK3C2B,SRC,PXN,PAK6,GRB2,ACTN2,ITGA2,PLCG1,ITGA5,TNK2,BCAR3,CAPN10,ITGA3,TTN,GIT1,DOCK1,ITGB2,LIMS1,ITGA1,CAPN2,NEDD9
G-Protein Coupled Receptor Signaling	5.04E00	1.84E-01	ADRA2B,PLCB2,ADRBK1,VIPR2,PDPK1,HRAS,HRH1,LTB4R,PDE6A,ADCY5,ADCY9,PIK3C2B,ADORA3,PDE2A,SSTR3,RAPGEF3,GRM4,DRD2,S1PR3,DUSP9,PRKACA,RPS6KA1,GPR17,PIK3CA,GRM2,PDE7A,RGS12,EP300,SYNGAP1,SHC1,AKT1,PRKAR1B,AKT3,PRKCE,DRD4,PRKCA,SRC,PTGIR,GRB2,ADCY3,ADCY6,RGS16,CRHR1,GNAI2,GPER,GLP1R,PTH1R,PRKAG2,S1PR1,ADCY7
PTEN Signaling	4.97E00	2.15E-01	PIK3CA,PDPK1,HRAS,GSK3A,CCND1,FGFR3,SHC1,AKT1,BMPR1A,NTRK1,IGF1R,AKT3,PDGFRB,EGFR,GRB2,FGFR1,FLT4,ITGA2,ITGA5,FGFR2,ITGA3,INPP5D,DDR1,SYNJ2,MAGI1,INPP5F,CDKN1A,INPP5K,FGFRL1
Sertoli Cell-Sertoli Cell Junction Signaling	4.95E00	1.95E-01	EPN3,SPTBN1,NOS1,CLDN11,MAP3K11,AXIN1,MYO7A,CTNNA1,MLLT4,HRAS,GSK3A,MAP3K5,NOS3,MAPK11,AKT1,TJAP1,SORBS1,PRKAR1B,AKT3,PVRL1,JUP,CLDN9,ACTN1,SRC,MAP3K14,CLDN10,MAP3K6,ACTN2,MAP3K1,ITGA2,ITGA5,ITGA3,EPN2,PRKG1,PRKACA,PRKAG2,CLDN14,TNF
Gαi Signaling	4.89E00	2.2E-01	ADRA2B,GPR17,GRM2,HRAS,RGS12,GNG7,GNB1,SHC1,LTB4R,ADCY5,PRKAR1B,DRD4,RALGDS,ADCY9,SRC,ADORA3,GRB2,ADCY3,SSTR3,ADCY6,GRM4,DRD2,GNAI2,S1PR3,S1PR1,GNB2,PRKACA,PRKAG2,ADCY7
Phospholipase C Signaling	4.87E00	1.77E-01	PLCB2,MPRIP,ARHGEF7,DIRAS3,HRAS,GNG7,EP300,GNB1,SHC1,RHOG,AHNAK,ADCY5,RHOD,HDAC7,PRKCE,ARHGEF2,ARHGEF3,RHOF,RALGDS,PRKCA,ADCY9,SRC,TRB@,HDAC4,CD79B,GRB2,ITGA2,ADCY3,ADCY6,ITGA5,PLCG1,NFATC1,ARHGEF17,RAPGEF3,PPP3CC,ITGA3,PLD4,PLA2G6,ARHGEF10,LAT,GNB2,NFATC2,PRKCH,PLD6,ADCY7,TRA@
FAK Signaling	4.76E00	2.28E-01	CAPN5,PIK3C2B,SRC,PXN,PIK3CA,ARHGAP26,PAK6,GRB2,ARHGEF7,ITGA2,ITGA5,PLCG1,HRAS,PDPK1,CAPN10,ITGA3,GIT2,DOCK1,AKT1,AKT3,CAPN2,TNS1,EGFR
FGF Signaling	4.76E00	2.5E-01	PIK3C2B,PTPN6,PIK3CA,GRB2,FGFR1,MAP3K1,FGF8,HRAS,FGFR2,PLCG1,MAP3K5,MAPK11,FGF13,EP300,FGFR3,FGF17,AKT1,GAB1,FGF18,AKT3,FGFRL1,MAPKAPK2,PRKCA
Netrin Signaling	4.66E00	2.46E-01	UNC5B,NFATC1,PPP3CC,ABLIM1,NTN1,NCK2,PRKG1,RYR3,PRKAG2,PRKAR1B,PRKACA,NFATC2,RYR1,ABLIM2
HGF Signaling	4.65E00	2.38E-01	ETS1,PIK3C2B,MAP3K14,RAPGEF1,PXN,PIK3CA,MAP3K11,MAP3K6,GRB2,MAP3K1,PLCG1,ETS2,HRAS,MAP3K5,CCND1,DOCK1,AKT1,GAB1,CDKN1A,AKT3,PRKCE,PRKCH,ELK3,CDK2,PRKCA
Superpathway of Inositol Phosphate Compounds	4.55E00	1.67E-01	PIK3CA,PLCB2,MINPP1,PPFIA3,PPP2R5B,INPP5A,PTPRF,DUSP2,CDC25B,PLCD3,ITPKB,PDCD1,PPP1R13B,PPFIA4,PPM1F,PALD1,PI4KB,PIK3C2B,PTPN6,PPAPDC3,PTPN7,PPP1R1B,DOT1L,PLCG1,ITPKA,PTPRM,INPP5D,SYNJ2,ITPK1,TNS3,MTMR4,INPP5F,PIP5K1C,PPM1H,CILP,MTMR7,INPP5K,PIP4K2C
Regulation of Cellular Mechanics by Calpain Protease	4.43E00	2.36E-01	CAPN5,SRC,PXN,GRB2,ACTN2,ITGA2,HRAS,ITGA5,CAPN10,ITGA3,CCND1,EZR,CAPN2,CAST,ACTN1,CDK2,EGFR
Sphingosine-1-phosphate Signaling	4.35E00	2.17E-01	PLCB2,PIK3CA,PDGFA,DIRAS3,PLCD3,RHOG,AKT1,ADCY5,RHOD,SPHK1,AKT3,RHOF,SMPD3,PDGFRB,ADCY9,PIK3C2B,GNA12,ADCY3,ADCY6,PLCG1,PDGFB,S1PR4,GNAI2,S1PR3,S1PR1,ADCY7
Germ Cell-Sertoli Cell Junction Signaling	4.26E00	2.01E-01	EPN3,PIK3CA,MAP3K11,AXIN1,DIRAS3,MYO7A,CTNNA1,MLLT4,PDPK1,HRAS,MAP3K5,LIMK1,AKT1,RHOG,SORBS1,RHOD,JUP,RHOF,ACTN1,PIK3C2B,MAP3K14,SRC,PXN,PAK6,MAP3K6,ACTN2,MAP3K1,ITGA2,ITGA3,GSN,EPN2,TNF,CTNND1
NGF Signaling	4.12E00	2.12E-01	PIK3CA,MAP3K11,HRAS,PDPK1,MAP3K5,EP300,SHC1,AKT1,RHOG,NTRK1,AKT3,RPS6KA2,SMPD3,TP53,MAP3K14,PIK3C2B,MAP3K6,GRB2,MAP3K1,PLCG1,TRAF6,TRIO,GAB1,RPS6KA1,MAPK7
HER-2 Signaling in Breast Cancer	4.11E00	2.5E-01	TP53,PIK3C2B,PIK3CA,GRB2,HRAS,PLCG1,GSK3A,MAP3K5,CCND1,ITGB2,AKT1,CDKN1A,TSC2,AKT3,PRKCE,PRKCH,ERBB2,PARD3,EGFR,PRKCA
Glioblastoma Multiforme Signaling	4.02E00	1.89E-01	PIK3CA,PLCB2,WNT10B,AXIN1,PDGFA,DIRAS3,HRAS,CCND1,PLCD3,SHC1,RHOG,AKT1,RHOD,TSC2,IGF1R,AKT3,RHOF,PDGFRB,EGFR,TP53,PIK3C2B,SRC,GRB2,PLCG1,TCF3,PDGFB,IGF2,WNT10A,CDKN1A,FZD5,CDK2
Human Embryonic Stem Cell Pluripotency	3.95E00	1.85E-01	PIK3CA,WNT10B,AXIN1,PDGFA,PDPK1,GSK3A,FGFR3,AKT1,BMPR1A,NTRK1,SPHK1,AKT3,PDGFRB,PIK3C2B,FGFR1,DVL1,SMAD6,FGFR2,TCF7L1,TCF3,PDGFB,S1PR3,S1PR4,WNT10A,S1PR1,BMP7,FZD5,FGFRL1,TCF7L2
Protein Kinase A Signaling	3.95E00	1.59E-01	MYH10,PLCB2,GSK3A,NOS3,NTN1,PTCH2,GNB1,MYLK,PLCD3,PDE6A,GYS1,ADCY5,RYR3,DUSP7,ADCY9,PDE2A,PTPRG,PTPN6,PPP1R1B,PPP3CC,TCF3,TTN,PTPDC1,PTPRM,AKAP13,DUSP9,PYGM,PRKACA,GNB2,PTPRS,PRKCH,PTPRA,FLNB,PDE7A,DUSP2,PTPRF,GNG7,EP300,CDC25B,GLI3,FLNA,PRKAR1B,PRKCE,RYR1,PRKCA,PTPN7,PXN,MAP3K1,ADCY3,ADCY6,PLCG1,NFATC1,AKAP6,PYGB,TCF7L1,GNAI2,PTPRU,FLNC,PRKAG2,IHH,NFATC2,ADCY7,TCF7L2
Melanocyte Development and Pigmentation Signaling	3.94E00	2.31E-01	ADCY9,PIK3C2B,SRC,PTPN6,PIK3CA,GRB2,SOX10,ADCY3,ADCY6,HRAS,PLCG1,EP300,SHC1,ADCY5,PAX3,PRKAR1B,PRKACA,PRKAG2,RPS6KA2,RPS6KA1,ADCY7
Thrombin Signaling	3.88E00	1.8E-01	PIK3CA,PLCB2,GATA5,MPRIP,DIRAS3,PDPK1,HRAS,MAPK11,GNG7,MYLK,GNB1,SHC1,PLCD3,AKT1,RHOG,ADCY5,RHOD,PRKCE,AKT3,ARHGEF2,ARHGEF3,RHOF,PRKCA,EGFR,ADCY9,SRC,PIK3C2B,GRB2,GNA12,ADCY3,ADCY6,PLCG1,GNAI2,ARHGEF10,GNB2,PRKCH,ADCY7
Gap Junction Signaling	3.88E00	1.82E-01	DBN1,PIK3CA,PLCB2,HRAS,CSNK1E,PLCD3,AKT1,ADCY5,PRKAR1B,AKT3,PRKCE,PRKCA,EGFR,ADCY9,SRC,PIK3C2B,GUCY2EP,GUCY2D,CSNK1G2,GRB2,ADCY3,ADCY6,PLCG1,PPP3CC,DRD2,GNAI2,PRKG1,PRKACA,PRKAG2,PRKCH,MAPK7,ADCY7
Corticotropin Releasing Hormone Signaling	3.77E00	1.84E-01	ADCY9,NOS1,CRHR2,GUCY2EP,GLI2,GUCY2D,ADCY3,ADCY6,PLCG1,CRHR1,NOS3,MAPK11,PTCH2,EP300,GNAI2,GLI3,ADCY5,UCN,PRKAG2,PRKACA,PRKAR1B,PRKCE,PRKCH,ADCY7,PRKCA
Epithelial Adherens Junction Signaling	3.7E00	2.04E-01	EPN3,MYH10,RAPGEF1,MYH6,MYO7A,CTNNA1,MLLT4,HRAS,AKT1,SORBS1,BAIAP2,AKT3,PVRL1,JUP,ACTN1,EGFR,SRC,ACTN2,FGFR1,TCF7L1,TCF3,PTPRM,EPN2,NOTCH4,MAGI1,MYH9,PARD3,NOTCH1,TCF7L2,CTNND1
Insulin Receptor Signaling	3.68E00	1.97E-01	RAPGEF1,PIK3CA,HRAS,PDPK1,GSK3A,PTPRF,SCNN1A,SHC1,GYS1,AKT1,TSC2,PRKAR1B,RPTOR,AKT3,IRS2,PIK3C2B,GRB2,ACLY,SLC2A4,INPP5D,GRB10,SYNJ2,GAB1,INPP5F,IRS1,PRKACA,PRKAG2,INPP5K
Ephrin Receptor Signaling	3.65E00	1.69E-01	RAPGEF1,RGS3,AXIN1,EPHB2,PDGFA,HRAS,GNG7,LIMK1,PGF,EP300,EPHB6,GNB1,NCK2,EFNB2,SHC1,AKT1,SORBS1,AKT3,MAP3K14,SRC,PXN,NGEF,KALRN,PAK6,GRB2,GNA12,ITGA2,SH2D3C,ITGA5,ITGA3,PDGFB,EFNA1,GNAI2,GNB2
Role of NFAT in Cardiac Hypertrophy	3.65E00	1.69E-01	PIK3CA,PLCB2,HRAS,MAPK11,GNG7,EP300,CABIN1,GNB1,PLCD3,SHC1,AKT1,ADCY5,HDAC7,IGF1R,PRKAR1B,PRKCE,AKT3,PRKCA,ADCY9,PIK3C2B,SRC,HDAC4,GRB2,MAP3K1,ADCY3,ADCY6,PLCG1,PPP3CC,GNAI2,GNB2,PRKACA,PRKAG2,PRKCH,RCAN2,ADCY7
SAPK/JNK Signaling	3.64E00	2.16E-01	TP53,SH2D2A,MAP4K2,PIK3C2B,PIK3CA,TRB@,MAP3K11,GRB2,GNA12,MAP3K1,HRAS,NFATC1,MAP3K5,MAPK8IP3,MAPK8IP1,GNG7,GNB1,SHC1,DAXX,GAB1,IRS1,TRA@
PI3K/AKT Signaling	3.44E00	1.81E-01	PIK3CA,PPP2R5B,HRAS,PDPK1,GSK3A,MAP3K5,NOS3,CCND1,SHC1,GYS1,AKT1,TSC2,AKT3,TP53,GRB2,ITGA2,ITGA5,ITGA3,MAPK8IP1,INPP5D,SYNJ2,INPP5F,GAB1,LIMS1,CDKN1A,INPP5K
Actin Cytoskeleton Signaling	3.43E00	1.64E-01	MYH10,PIK3CA,MYH6,MPRIP,PDGFA,ARHGEF7,FGF8,HRAS,SSH1,SLC9A1,LIMK1,FGF13,MYLK,SHC1,FGF18,FLNA,EZR,BAIAP2,ACTN1,PIK3C2B,PXN,PAK6,GRB2,ACTN2,GNA12,ITGA2,ITGA5,GSN,ITGA3,TTN,GIT1,PDGFB,FGF17,DOCK1,TRIO,PIP5K1C,CYFIP1,MYH9,PIP4K2C
1D-myo-inositol Hexakisphosphate Biosynthesis II (Mammalian)	3.43E00	2.86E-01	SYNJ2,ITPK1,ITPKB,INPP5F,ITPKA,INPP5K,INPP5A,INPP5D
D-myo-inositol (1,3,4)-trisphosphate Biosynthesis	3.43E00	3.2E-01	SYNJ2,MINPP1,ITPKB,INPP5F,ITPKA,INPP5K,INPP5A,INPP5D
RhoA Signaling	3.4E00	2.08E-01	SEPT5,NGEF,MPRIP,SEPT9,RTKN,GNA12,RHPN1,SEPT4,CDC42EP2,TTN,PKN1,LIMK1,MYLK,PIP5K1C,PLEKHG5,PLXNA1,EZR,CIT,BAIAP2,LPAR5,IGF1R,SEMA3F,DLC1,PIP4K2C,ARHGAP8/PRR5-ARHGAP8
Cardiac Hypertrophy Signaling	3.4E00	1.64E-01	ADRA2B,PIK3CA,PLCB2,MAP3K11,DIRAS3,HRAS,MAP3K5,MAPK11,GNG7,EP300,GNB1,PLCD3,HAND2,AKT1,RHOG,ADCY5,RHOD,IGF1R,PRKAR1B,MAPKAPK2,RHOF,ADCY9,PIK3C2B,MAP3K14,MAP3K6,MAPKAPK3,GRB2,GNA12,MAP3K1,ADCY3,ADCY6,PLCG1,PPP3CC,GNAI2,IRS1,GNB2,PRKACA,PRKAG2,RPS6KA1,ADCY7
α-Adrenergic Signaling	3.33E00	1.9E-01	ADCY9,ADCY3,ADCY6,HRAS,PLCG1,PYGB,GNG7,GNB1,GNAI2,GYS1,PYGM,ADCY5,PRKAR1B,GNB2,PRKACA,PRKAG2,PRKCE,PRKCH,ADCY7,PRKCA
P2Y Purigenic Receptor Signaling Pathway	3.28E00	1.81E-01	ADCY9,PIK3C2B,PIK3CA,PLCB2,ADCY3,ADCY6,PLCG1,HRAS,GNG7,EP300,GNAI2,GNB1,PLCD3,AKT1,ADCY5,P2RY6,PRKAG2,PRKACA,GNB2,PRKAR1B,AKT3,PRKCE,PRKCH,ADCY7,PRKCA
Dopamine-DARPP32 Feedback in cAMP Signaling	3.27E00	1.69E-01	NOS1,PLCB2,ATP2A1,PPP2R5B,ATP2A2,EP300,CSNK1E,PLCD3,ADCY5,PRKAR1B,PRKCE,DRD4,PRKCA,ADCY9,PPP1R1B,CSNK1G2,ADCY3,ADCY6,PLCG1,ATP2A3,PPP3CC,DRD2,GNAI2,PRKG1,KCNJ10,CAMKK1,PRKACA,PRKAG2,PRKCH,ADCY7,CAMKK2
G Beta Gamma Signaling	3.19E00	1.71E-01	SRC,GRB2,GNA12,HRAS,PDPK1,PLCG1,GNG7,GNB1,GNAI2,SHC1,AKT1,PRKAR1B,GNB2,PRKACA,PRKAG2,AKT3,PRKCE,PRKCH,EGFR,PRKCA
GNRH Signaling	3.16E00	1.73E-01	ADCY9,MAP3K14,SRC,PLCB2,MAP3K11,MAP3K6,PAK6,GRB2,ADCY3,MAP3K1,ADCY6,HRAS,MAP3K5,MAPK11,EP300,GNAI2,ADCY5,PRKAG2,PRKACA,PRKAR1B,PRKCE,PRKCH,MAPK7,ADCY7,EGFR,PRKCA
Glioma Signaling	3.15E00	1.88E-01	TP53,PIK3C2B,PIK3CA,GRB2,PDGFA,HRAS,PLCG1,CDKN2B,CCND1,PDGFB,SHC1,IGF2,AKT1,CDKN1A,IGF1R,PRKCE,AKT3,PRKCH,PRKCA,PDGFRB,EGFR
3-phosphoinositide Degradation	3.15E00	1.72E-01	PPFIA3,PPP2R5B,DUSP2,PTPRF,CDC25B,PDCD1,PPP1R13B,PPFIA4,PPM1F,PALD1,PTPN7,PPAPDC3,PTPN6,PPP1R1B,DOT1L,PTPRM,INPP5D,SYNJ2,ITPK1,INPP4A,TNS3,MTMR4,INPP5F,PPM1H,CILP,MTMR7,INPP5K
Virus Entry via Endocytic Pathways	3.13E00	2.02E-01	PIK3C2B,FLNB,SRC,PIK3CA,ITGA2,HRAS,PLCG1,ITGA5,AP1B1,ITGA3,AP2A2,ITGB2,FLNA,FLNC,ZBTB12,HLA-B,PRKCE,ITGA1,PRKCH,PRKCA
Calcium Transport I	2.96E00	3.85E-01	ATP2A1,ATP2A3,ATP2A2,ATP2B4,ATP2B2
cAMP-mediated signaling	2.94E00	1.7E-01	ADRA2B,GPR17,GRM2,ADRBK1,PDE7A,VIPR2,RGS12,EP300,LTB4R,PDE6A,ADCY5,PRKAR1B,DRD4,ADCY9,ADORA3,SRC,PDE2A,PTGIR,ADCY3,SSTR3,ADCY6,RAPGEF3,AKAP6,GRM4,PPP3CC,CRHR1,DRD2,GNAI2,S1PR3,AKAP13,DUSP9,GPER,GLP1R,PTH1R,S1PR1,PRKACA,RPS6KA1,ADCY7
Endothelin-1 Signaling	2.86E00	1.66E-01	NOS1,PIK3CA,PLCB2,HRAS,NOS3,MAPK11,PLCD3,SHC1,ADCY5,ECE2,PRKCE,ECE1,PRKCA,ADCY9,SRC,PIK3C2B,GUCY2D,GRB2,PNPLA3,GNA12,ADCY3,ADCY6,PLCG1,GNAI2,PLD4,PLA2G6,GAB1,PRKCH,MAPK7,PLD6,ADCY7
Cellular Effects of Sildenafil (Viagra)	2.85E00	1.7E-01	ADCY9,CACNG6,MYH10,PDE2A,PLCB2,KCNN3,MYH6,MPRIP,GUCY2D,CACNG4,SLC4A11,ADCY3,ADCY6,PLCG1,KCNH2,NOS3,MYLK,PLCD3,PRKG1,ADCY5,PRKAG2,PRKACA,PRKAR1B,MYH9,ADCY7
Caveolar-mediated Endocytosis Signaling	2.85E00	2E-01	FLNB,SRC,ITGA2,ITGA5,FLOT1,ITGA3,ITGAE,ITGB2,ZBTB12,FLNC,FLNA,ITGA9,HLA-B,ITGA1,PTRF,EGFR,PRKCA
IL-4 Signaling	2.85E00	2.15E-01	STAT6,PIK3C2B,PIK3CA,PTPN6,GRB2,IGH@,HRAS,NFATC1,INPP5D,SYNJ2,SHC1,AKT1,INPP5F,IRS1,AKT3,NFATC2,INPP5K
D-myo-inositol-5-phosphate Metabolism	2.85E00	1.67E-01	PLCB2,PPFIA3,PPP2R5B,DUSP2,PTPRF,CDC25B,PLCD3,PDCD1,PPP1R13B,PPFIA4,PPM1F,PALD1,PPAPDC3,PTPN7,PTPN6,PPP1R1B,DOT1L,PLCG1,PTPRM,ITPK1,TNS3,MTMR4,PPM1H,CILP,MTMR7,PIP4K2C
Paxillin Signaling	2.85E00	1.89E-01	PIK3C2B,SRC,PXN,PIK3CA,PAK6,GRB2,ARHGEF7,ACTN2,ITGA2,HRAS,ITGA5,ITGA3,MAPK11,GIT2,NCK2,ITGB2,DOCK1,ITGAE,ITGA9,ITGA1,ACTN1
Signaling by Rho Family GTPases	2.81E00	1.54E-01	PIK3CA,MAP3K11,SEPT9,DIRAS3,ARHGEF7,CDC42EP2,SLC9A1,GNG7,LIMK1,MYLK,GNB1,RHOG,RHOD,EZR,BAIAP2,CIT,GFAP,ARHGEF2,ARHGEF3,RHOF,PIK3C2B,SEPT5,PAK6,GNA12,ITGA2,ITGA5,SEPT4,ARHGEF17,CDH15,ITGA3,PKN1,GNAI2,ARHGEF10,CDH5,PIP5K1C,CYFIP1,GNB2,PARD3,PIP4K2C
PAK Signaling	2.78E00	1.79E-01	PIK3C2B,PXN,PIK3CA,PAK6,GRB2,PDGFA,ARHGEF7,ITGA2,HRAS,ITGA5,ITGA3,GIT1,PDGFB,LIMK1,NCK2,MYLK,SHC1,TNF,PDGFRB
Renin-Angiotensin Signaling	2.78E00	1.76E-01	ADCY9,PIK3C2B,PTPN6,PIK3CA,PAK6,GRB2,ADCY3,MAP3K1,ADCY6,HRAS,PLCG1,MAPK11,SHC1,ADCY5,PRKAR1B,PRKACA,PRKAG2,PRKCE,PRKCH,TNF,ADCY7,PRKCA
Colorectal Cancer Metastasis Signaling	2.75E00	1.55E-01	PIK3CA,WNT10B,ADRBK1,AXIN1,DIRAS3,MMP15,HRAS,CCND1,GNG7,PGF,GNB1,AKT1,RHOG,ADCY5,RHOD,PRKAR1B,AKT3,RHOF,RALGDS,EGFR,TP53,ADCY9,PIK3C2B,SRC,LRP5,GRB2,DVL1,ADCY3,ADCY6,TCF7L1,TCF3,WNT10A,GNB2,PRKACA,PRKAG2,FZD5,TNF,ADCY7,LRP1,TCF7L2
CREB Signaling in Neurons	2.74E00	1.53E-01	GRM2,PLCB2,PIK3CA,HRAS,GNG7,EP300,GNB1,PLCD3,SHC1,AKT1,GRID1,ADCY5,PRKAR1B,AKT3,PRKCE,PRKCA,ADCY9,PIK3C2B,GRB2,GNA12,ADCY3,ADCY6,PLCG1,GRM4,GNAI2,GNB2,PRKACA,PRKAG2,PRKCH,RPS6KA1,ADCY7
B Cell Receptor Signaling	2.72E00	1.71E-01	PIK3CA,MAP3K11,HRAS,PDPK1,GSK3A,MAP3K5,MAPK11,EP300,PAX5,SHC1,AKT1,AKT3,ETS1,MAP3K14,PIK3C2B,PTPN6,CD79B,MAP3K6,GRB2,MAP3K1,NFATC1,PPP3CC,TCF3,INPP5D,SYNJ2,INPP5F,GAB1,NFATC2,INPP5K
RAR Activation	2.7E00	1.64E-01	PIK3CA,PDPK1,MAP3K5,RBP1,MAPK11,SMARCA4,EP300,PRMT1,AKT1,ADCY5,RARA,PRKAR1B,AKT3,PRKCE,MAPKAPK2,ZBTB16,PRKCA,ADCY9,SRC,ADCY3,MAP3K1,SMAD6,ADCY6,TAF4,PRKACA,PRKAG2,PRKCH,NCOR2,PML,RXRA,ADCY7
PDGF Signaling	2.65E00	2E-01	PIK3C2B,SRC,PIK3CA,GRB2,PDGFA,MAP3K1,HRAS,PLCG1,INPP5D,PDGFB,SYNJ2,SHC1,INPP5F,SPHK1,INPP5K,PRKCA,PDGFRB
Superpathway of D-myo-inositol (1,4,5)-trisphosphate Metabolism	2.65E00	2.42E-01	SYNJ2,MINPP1,ITPKB,INPP5F,ITPKA,INPP5K,INPP5A,INPP5D
3-phosphoinositide Biosynthesis	2.62E00	1.54E-01	PIK3CA,PPFIA3,PPP2R5B,DUSP2,PTPRF,CDC25B,PDCD1,PPP1R13B,PPFIA4,PPM1F,PALD1,PI4KB,PIK3C2B,PPAPDC3,PTPN7,PTPN6,PPP1R1B,DOT1L,PTPRM,ITPK1,TNS3,MTMR4,PIP5K1C,PPM1H,CILP,MTMR7,PIP4K2C
AMPK Signaling	2.61E00	1.5E-01	ADRA2B,PIK3CA,PPP2R5B,PDPK1,PFKL,NOS3,MAPK11,SMARCA4,AKT1,GYS1,FASN,TSC2,PRKAR1B,RPTOR,AKT3,IRS2,SRC,PIK3C2B,CPT1A,STK11,PFKP,IRS1,PRKACA,PRKAG2,CHRNE
IL-1 Signaling	2.6E00	1.78E-01	ADCY9,MAP3K14,TOLLIP,GNA12,ADCY3,MAP3K1,ADCY6,IL1R1,MAPK11,GNG7,TRAF6,GNB1,GNAI2,ADCY5,PRKAR1B,GNB2,PRKACA,PRKAG2,ADCY7
VEGF Signaling	2.6E00	1.84E-01	SH2D2A,PIK3C2B,SRC,PTPN6,PXN,PIK3CA,GRB2,ACTN2,FLT4,HRAS,PLCG1,NOS3,ELAVL1,PGF,SHC1,AKT1,AKT3,ACTN1,PRKCA
Ceramide Signaling	2.53E00	1.93E-01	PIK3C2B,PIK3CA,CNKSR1,PPP2R5B,MAP3K1,HRAS,CERK,KSR1,S1PR3,S1PR4,AKT1,S1PR1,SPHK1,AKT3,TNFRSF1B,TNF,SMPD3
Reelin Signaling in Neurons	2.53E00	2.07E-01	PIK3C2B,SRC,PIK3CA,MAP3K11,ITGA2,ITGA5,MAPK8IP3,ITGA3,MAPK8IP1,ITGB2,ARHGEF10,AKT1,ITGA1,LRP8,ARHGEF2,ARHGEF3,FGR
Wnt/β-catenin Signaling	2.52E00	1.72E-01	WNT10B,AXIN1,SOX10,MARK2,SOX12,SOX15,PPP2R5B,GSK3A,SOX13,CCND1,EP300,CSNK1E,AKT1,RARA,AKT3,TP53,SOX7,SRC,LRP5,CSNK1G2,PPARD,DVL1,TCF7L1,TCF3,CDH5,WNT10A,TLE3,FZD5,TCF7L2,LRP1
ILK Signaling	2.51E00	1.67E-01	MYH10,FLNB,PIK3CA,MYH6,DIRAS3,PPP2R5B,PDPK1,GSK3A,CCND1,EP300,PGF,NCK2,AKT1,RHOG,RHOD,FLNA,AKT3,IRS2,RHOF,ACTN1,PIK3C2B,PXN,LIMS2,ACTN2,DOCK1,ITGB2,LIMS1,FLNC,IRS1,MYH9,RSU1,TNF
NF-κB Activation by Viruses	2.5E00	1.95E-01	PIK3C2B,MAP3K14,PIK3CA,ITGA2,MAP3K1,HRAS,ITGA5,ITGA3,ITGB2,AKT1,PRKCE,AKT3,ITGA1,PRKCH,CXCR5,PRKCA
ERK/MAPK Signaling	2.48E00	1.55E-01	RAPGEF1,PIK3CA,PPP2R5B,ETS2,HRAS,DUSP2,EP300,KSR1,SHC1,PRKAR1B,PRKCE,PRKCA,ETS1,SRC,PIK3C2B,PXN,PAK6,GRB2,ITGA2,ITGA5,PLCG1,RAPGEF3,NFATC1,MKNK2,ITGA3,PLA2G6,DOCK1,DUSP9,PRKACA,PRKAG2,RPS6KA1,ELK3
RhoGDI Signaling	2.45E00	1.52E-01	DIRAS3,ARHGEF7,GNG7,EP300,LIMK1,GNB1,RHOG,RHOD,EZR,ARHGEF2,ARHGEF3,RHOF,DLC1,PRKCA,SRC,PAK6,GNA12,ITGA2,ITGA5,ARHGEF17,CDH15,ITGA3,GNAI2,DGKZ,ARHGEF10,CDH5,PIP5K1C,GNB2,PIP4K2C,ARHGAP8/PRR5-ARHGAP8
Leptin Signaling in Obesity	2.43E00	1.93E-01	ADCY9,PIK3C2B,PLCB2,PIK3CA,GRB2,ADCY3,ADCY6,PLCG1,PLCD3,AKT1,ADCY5,PRKAR1B,PRKACA,PRKAG2,AKT3,ADCY7
CXCR4 Signaling	2.41E00	1.61E-01	ADCY9,PIK3C2B,SRC,PXN,PIK3CA,PLCB2,PAK6,GNA12,DIRAS3,ADCY3,ADCY6,HRAS,GNG7,GNAI2,GNB1,DOCK1,RHOG,AKT1,RHOD,ADCY5,GNB2,AKT3,PRKCE,PRKCH,RHOF,ADCY7,PRKCA
Agrin Interactions at Neuromuscular Junction	2.4E00	2.17E-01	SRC,PXN,PAK6,ARHGEF7,DVL1,ITGA2,HRAS,ITGA5,ITGA3,ITGB2,ITGA1,DAG1,ERBB2,AGRN,EGFR
GDNF Family Ligand-Receptor Interactions	2.4E00	2.05E-01	PIK3C2B,PIK3CA,GFRA4,GDNF,GRB2,PLCG1,HRAS,GFRA2,SHC1,NRTN,GAB1,DOK4,IRS1,DOK7,IRS2
Type II Diabetes Mellitus Signaling	2.37E00	1.37E-01	PIK3C2B,MAP3K14,PIK3CA,MAP3K1,ACSL6,PDPK1,MAP3K5,SLC2A4,AKT1,IRS1,GCK,PRKAG2,AKT3,PRKCE,IRS2,PRKCH,TNFRSF1B,SOCS7,SMPD3,TNF,ACSL1,PRKCA
Fc Epsilon RI Signaling	2.37E00	1.79E-01	PIK3C2B,PIK3CA,GRB2,IGH@,HRAS,PDPK1,PLCG1,MAPK11,INPP5D,SYNJ2,PLA2G6,AKT1,INPP5F,GAB1,LAT,AKT3,PRKCE,PRKCH,INPP5K,TNF,PRKCA
Gαs Signaling	2.37E00	1.74E-01	ADCY9,PTGIR,VIPR2,ADCY3,ADCY6,RAPGEF3,CRHR1,GNG7,EP300,GNB1,GPER,ADCY5,GLP1R,PTH1R,RYR3,PRKAR1B,GNB2,PRKACA,PRKAG2,RYR1,ADCY7
Calcium-induced T Lymphocyte Apoptosis	2.37E00	2E-01	TRB@,ATP2A1,PLCG1,ATP2A3,PPP3CC,ATP2A2,CABIN1,EP300,PRKCE,NFATC2,PRKCH,CAPN2,TRA@,PRKCA
NF-κB Signaling	2.36E00	1.66E-01	SIGIRR,TRAF3,PIK3CA,TNFAIP3,HRAS,EP300,FGFR3,TNIP1,AKT1,BMPR1A,NTRK1,IGF1R,AKT3,TNFRSF1B,PDGFRB,EGFR,PIK3C2B,MAP3K14,TRB@,FGFR1,FLT4,FGFR2,IL1R1,DDR1,TRAF6,PRKACA,FGFRL1,TNF,TRA@
EGF Signaling	2.35E00	2.1E-01	SRC,PIK3C2B,PIK3CA,GRB2,MAP3K1,PLCG1,HRAS,MAPK11,SHC1,AKT1,AKT3,EGFR,PRKCA
Hepatic Cholestasis	2.35E00	1.44E-01	SLC4A2,HSD3B7,ATP8B1,IL1RL2,ADCY5,RARA,ABCC1,PRKAR1B,PRKCE,TNFRSF1B,PRKCA,MAP4K2,ADCY9,MAP3K14,ADCY3,ADCY6,IL1R1,TRAF6,FABP6,PRKACA,PRKAG2,PRKCH,RXRA,ADCY7,TNF
Growth Hormone Signaling	2.34E00	1.97E-01	PIK3C2B,PIK3CA,PTPN6,PLCG1,PDPK1,SLC2A4,IGF2,IRS1,IGF1R,PRKCE,PRKCH,RPS6KA2,RPS6KA1,SOCS7,PRKCA
14-3-3-mediated Signaling	2.33E00	1.82E-01	PIK3C2B,SRC,PLCB2,PIK3CA,GRB2,TP73,STK11,HRAS,PLCG1,GSK3A,MAP3K5,PLCD3,SRPK2,AKT1,TSC2,AKT3,PRKCE,GFAP,PRKCH,RPS6KA1,TNF,PRKCA
VEGF Family Ligand-Receptor Interactions	2.31E00	1.9E-01	PIK3C2B,PIK3CA,GRB2,FLT4,HRAS,PLCG1,NOS3,PGF,SHC1,PLA2G6,AKT1,AKT3,PRKCE,PRKCH,NRP1,PRKCA
D-myo-inositol (1,4,5,6)-Tetrakisphosphate Biosynthesis	2.28E00	1.58E-01	PTPN6,PTPN7,PPAPDC3,PPP1R1B,PPP2R5B,PPFIA3,DOT1L,PTPRM,DUSP2,PTPRF,CDC25B,ITPK1,TNS3,MTMR4,PDCD1,PPP1R13B,PPFIA4,PPM1H,MTMR7,CILP,PPM1F,PALD1
D-myo-inositol (3,4,5,6)-tetrakisphosphate Biosynthesis	2.28E00	1.58E-01	PTPN6,PTPN7,PPAPDC3,PPP1R1B,PPP2R5B,PPFIA3,DOT1L,PTPRM,DUSP2,PTPRF,CDC25B,ITPK1,TNS3,MTMR4,PDCD1,PPP1R13B,PPFIA4,PPM1H,MTMR7,CILP,PPM1F,PALD1
IL-8 Signaling	2.28E00	1.51E-01	ANGPT2,PLCB2,PIK3CA,DIRAS3,HRAS,CCND1,GNG7,LIMK1,PGF,GNB1,RHOG,AKT1,RHOD,AKT3,PRKCE,RHOF,LASP1,PRKCA,EGFR,PIK3C2B,SRC,GNA12,FLT4,GNAI2,PLD4,TRAF6,ITGB2,CCND3,GNB2,PRKCH,PLD6
Gαq Signaling	2.28E00	1.55E-01	PLCB2,PIK3CA,ADRBK1,DIRAS3,GNG7,GNB1,HRH1,GYS1,RHOG,AKT1,RHOD,PRKCE,AKT3,ARHGEF25,RHOF,PRKCA,PIK3C2B,RGS16,PLCG1,NFATC1,PPP3CC,PLD4,GNB2,NFATC2,PRKCH,PLD6
IL-3 Signaling	2.22E00	2.03E-01	RAPGEF1,STAT6,PIK3C2B,PIK3CA,PTPN6,GRB2,HRAS,PPP3CC,INPP5D,SHC1,AKT1,AKT3,PRKCE,PRKCH,PRKCA
Nitric Oxide Signaling in the Cardiovascular System	2.2E00	1.62E-01	PIK3C2B,PDE2A,PIK3CA,GUCY2D,FLT4,ATP2A1,ATP2A3,NOS3,ATP2A2,PGF,PRKG1,AKT1,PRKAR1B,PRKACA,PRKAG2,AKT3
Role of Osteoblasts, Osteoclasts and Chondrocytes in Rheumatoid Arthritis	2.19E00	1.47E-01	PIK3CA,WNT10B,AXIN1,MAP3K5,SMURF1,AKT1,IL1RL2,BMPR1A,AKT3,TNFRSF1B,ADAMTS4,PIK3C2B,MAP3K14,SRC,LRP5,DVL1,ITGA2,SMAD6,ITGA5,NFATC1,IL1R1,TCF7L1,PPP3CC,TCF3,GSN,ITGA3,CSF1R,TRAF6,WNT10A,NFATC2,FZD5,BMP7,TNF,LRP1,TCF7L2
Semaphorin Signaling in Neurons	2.19E00	2.31E-01	SEMA4D,RHOG,FES,PAK6,RHOD,PLXNA1,DPYSL4,DIRAS3,RHOF,SEMA7A,LIMK1,NRP1
Endometrial Cancer Signaling	2.19E00	2.11E-01	TP53,PIK3C2B,PIK3CA,AKT1,GRB2,AXIN1,CTNNA1,AKT3,PDPK1,HRAS,ERBB2,CCND1
Non-Small Cell Lung Cancer Signaling	2.18E00	1.77E-01	TP53,PIK3C2B,PIK3CA,GRB2,PLCG1,PDPK1,HRAS,CCND1,AKT1,AKT3,ERBB2,RXRA,EGFR,PRKCA
Thyroid Cancer Signaling	2.16E00	2.38E-01	TP53,SHC1,GDNF,NTRK1,HRAS,TCF7L1,RXRA,TCF3,CCND1,TCF7L2
Ephrin B Signaling	2.1E00	1.85E-01	PXN,RGS3,KALRN,EPHB2,AXIN1,GNA12,HRAS,GNG7,LIMK1,GNB1,NCK2,GNAI2,EPHB6,EFNB2,GNB2
Sonic Hedgehog Signaling	2.09E00	2.42E-01	GLI2,ADRBK1,GLI3,PRKAR1B,PRKACA,PRKAG2,GLIS1,PTCH2
Erythropoietin Signaling	2.06E00	1.79E-01	SHC1,PIK3C2B,SRC,PTPN6,PIK3CA,AKT1,GRB2,AKT3,PRKCE,HRAS,PDPK1,PLCG1,PRKCH,PRKCA
Natural Killer Cell Signaling	2.05E00	1.72E-01	PIK3C2B,PTPN6,PIK3CA,PAK6,GRB2,HRAS,SH3BP2,PLCG1,INPP5D,CD300A,SYNJ2,SHC1,AKT1,INPP5F,LAT,AKT3,PRKCE,PRKCH,INPP5K,PRKCA
Breast Cancer Regulation by Stathmin1	2.04E00	1.5E-01	PLCB2,PIK3CA,ARHGEF7,PPP2R5B,HRAS,GNG7,LIMK1,GNB1,SHC1,ADCY5,PRKAR1B,PRKCE,ARHGEF2,ARHGEF3,PRKCA,TP53,ADCY9,PIK3C2B,GRB2,ADCY3,ADCY6,ARHGEF17,GNAI2,ARHGEF10,CDKN1A,PRKACA,GNB2,PRKAG2,PRKCH,ADCY7,CDK2
eNOS Signaling	2.04E00	1.51E-01	ADCY9,PIK3C2B,AQP5,PIK3CA,ADCY3,FLT4,ADCY6,AQP1,PDPK1,PLCG1,NOS3,NOSTRIN,PGF,AKT1,PRKG1,ADCY5,PRKAR1B,LPAR5,PRKACA,PRKAG2,AKT3,CHRNE,ADCY7
Neuregulin Signaling	2.04E00	1.67E-01	SRC,GRB2,ITGA2,HRAS,PDPK1,PLCG1,ITGA5,ITGA3,SHC1,AKT1,DLG4,PRKCE,AKT3,PRKCH,ERBB2,EGFR,PRKCA
Synaptic Long Term Depression	2.01E00	1.51E-01	NOS1,GRM2,PLCB2,GUCY2EP,GUCY2D,PNPLA3,GNA12,PPP2R5B,HRAS,PLCG1,GRM4,NOS3,CRHR1,GNAI2,PLCD3,PLA2G6,PRKG1,GRID1,RYR3,IGF1R,PRKCE,RYR1,PRKCH,PRKCA
Leukocyte Extravasation Signaling	2.01E00	1.54E-01	PIK3CA,CLDN11,MMP15,CTNNA1,MLLT4,MAPK11,EZR,SIPA1,PRKCE,CLDN9,DLC1,ACTN1,PRKCA,TIMP2,PIK3C2B,CLDN10,SRC,PXN,ACTN2,ITGA2,PLCG1,RAPGEF3,ITGA3,GNAI2,ITGB2,TIMP4,CDH5,CLDN14,PRKCH,ARHGAP8/PRR5-ARHGAP8,CTNND1
Citrulline-Nitric Oxide Cycle	2.01E00	1.88E-01	NOS1,ASS1,NOS3
Glycine Degradation (Creatine Biosynthesis)	1.96E00	2.22E-01	GAMT,GATM
IGF-1 Signaling	1.94E00	1.71E-01	IGFBP4,PIK3C2B,PXN,PIK3CA,GRB2,HRAS,PDPK1,GRB10,SHC1,AKT1,IRS1,PRKAR1B,IGF1R,PRKACA,PRKAG2,AKT3,IRS2,SOCS7
p70S6K Signaling	1.93E00	1.63E-01	PIK3C2B,SRC,PLCB2,PIK3CA,CD79B,GRB2,PPP2R5B,HRAS,PDPK1,PLCG1,GNAI2,SHC1,PLCD3,AKT1,IRS1,AKT3,PRKCE,PRKCH,EEF2K,EGFR,PRKCA
Actin Nucleation by ARP-WASP Complex	1.92E00	1.82E-01	NCK2,RHOG,GRB2,RHOD,GNA12,DIRAS3,ITGA2,BAIAP2,ITGA5,HRAS,ITGA3,RHOF
Relaxin Signaling	1.92E00	1.45E-01	ADCY9,PIK3C2B,PDE2A,PIK3CA,GUCY2EP,PDE7A,GUCY2D,GNA12,ADCY3,ADCY6,NOS3,GNG7,GNAI2,GNB1,AKT1,PDE6A,ADCY5,PRKAR1B,GNB2,PRKACA,PRKAG2,AKT3,ADCY7
Basal Cell Carcinoma Signaling	1.89E00	1.92E-01	TP53,GLI2,WNT10B,AXIN1,DVL1,TCF7L1,TCF3,PTCH2,GLI3,WNT10A,FZD5,BMP7,TCF7L2,GLIS1
TR/RXR Activation	1.84E00	1.67E-01	PIK3C2B,PIK3CA,ATP2A1,PFKP,EP300,F10,SLC16A3,AKT1,SCARB1,FASN,AKT3,SYT2,STRBP,NCOR2,RXRA,RCAN2
ErbB Signaling	1.84E00	1.84E-01	PIK3C2B,PIK3CA,PAK6,GRB2,HRAS,PLCG1,PDPK1,MAPK11,NCK2,SHC1,AKT1,PRKCE,PRKCH,ERBB2,EGFR,PRKCA
mTOR Signaling	1.83E00	1.43E-01	PIK3CA,DIRAS3,PPP2R5B,PDPK1,FKBP1A,HRAS,PGF,RHOG,AKT1,EIF3B,RHOD,TSC2,RPTOR,AKT3,PRKCE,RPS6KA2,RHOF,PRKCA,PIK3C2B,STK11,RPS2,PLD4,DGKZ,IRS1,PRKAG2,PRR5,PRKCH,RPS6KA1,PLD6,ARHGAP8/PRR5-ARHGAP8
Amyloid Processing	1.82E00	1.96E-01	CSNK1E,CAPN5,AKT1,PRKAR1B,PRKACA,PRKAG2,PRKCE,AKT3,CAPN2,CAPN10,MAPK11
nNOS Signaling in Skeletal Muscle Cells	1.81E00	1.61E-01	NOS1,RYR3,DMD,RYR1,DAG1
RANK Signaling in Osteoclasts	1.75E00	1.68E-01	MAP3K14,SRC,PIK3C2B,PIK3CA,MAP3K11,MAP3K6,MAP3K1,NFATC1,PPP3CC,MAP3K5,GSN,MAPK11,TRAF6,AKT1,AKT3,NFATC2
FLT3 Signaling in Hematopoietic Progenitor Cells	1.69E00	1.84E-01	STAT6,PIK3C2B,PIK3CA,GRB2,PDPK1,HRAS,MAPK11,INPP5D,EP300,SHC1,AKT1,AKT3,RPS6KA2,RPS6KA1
Neurotrophin/TRK Signaling	1.69E00	1.73E-01	PIK3C2B,PIK3CA,GRB2,PLCG1,PDPK1,HRAS,MAP3K5,EP300,SHC1,AKT1,GAB1,NTRK1,RPS6KA1
Macropinocytosis Signaling	1.64E00	1.71E-01	ITGB2,PIK3C2B,SRC,PIK3CA,PDGFA,PRKCE,HRAS,ITGA5,PLCG1,PRKCH,CSF1R,PDGFB,PRKCA
FcγRIIB Signaling in B Lymphocytes	1.62E00	1.53E-01	SHC1,PIK3C2B,PIK3CA,AKT1,CD79B,GRB2,PDPK1,HRAS,INPP5D
Acute Myeloid Leukemia Signaling	1.55E00	1.71E-01	PIK3C2B,PIK3CA,GRB2,HRAS,TCF7L1,TCF3,CCND1,CSF1R,AKT1,RARA,AKT3,JUP,PML,TCF7L2
Antiproliferative Role of Somatostatin Receptor 2	1.54E00	1.69E-01	NOS1,GNB1,SRC,PIK3C2B,PIK3CA,PTPN6,GUCY2EP,GUCY2D,CDKN1A,GNB2,HRAS,GNG7
ERK5 Signaling	1.54E00	1.85E-01	SH2D2A,SRC,AKT1,GAB1,GNA12,NTRK1,HRAS,RPS6KA2,MAPK7,RPS6KA1,EGFR,EP300
Telomerase Signaling	1.52E00	1.65E-01	TP53,ETS1,PIK3C2B,PIK3CA,HDAC4,GRB2,PPP2R5B,HRAS,ETS2,PDPK1,SHC1,AKT1,CDKN1A,HDAC7,AKT3,ELK3,EGFR
NADH Repair	1.51E00	2.22E-01	GAPDH,CARKD
VDR/RXR Activation	1.51E00	1.73E-01	LRP5,PPARD,PDGFA,EP300,COL13A1,CDKN1A,PRKCE,PRKCH,NCOR2,SEMA3B,VDR,CALB1,RXRA,PRKCA
p53 Signaling	1.5E00	1.67E-01	TP53,TP53AIP1,PIK3C2B,PIK3CA,TP73,CCND1,EP300,AKT1,PPP1R13B,ADCK3,CDKN1A,BAI1,AKT3,PML,HIPK2,CDK2
Fcγ Receptor-mediated Phagocytosis in Macrophages and Monocytes	1.5E00	1.57E-01	SRC,PXN,PLCG1,INPP5D,PLD4,NCK2,PLA2G6,DOCK1,AKT1,EZR,PRKCE,AKT3,PRKCH,PLD6,FGR,PRKCA
HMGB1 Signaling	1.5E00	1.62E-01	PIK3C2B,PIK3CA,AGER,DIRAS3,HRAS,IL1R1,MAPK11,AKT1,RHOG,RHOD,AKT3,RHOF,TNFRSF1B,TNF,KAT6B,PLAT
Cardiac β-adrenergic Signaling	1.5E00	1.36E-01	ADCY9,PDE2A,ADRBK1,PDE7A,PPP2R5B,ADCY3,ATP2A1,ADCY6,ATP2A3,AKAP6,ATP2A2,GNG7,GNB1,AKAP13,PDE6A,ADCY5,PRKAR1B,GNB2,PRKACA,PRKAG2,ADCY7
Cholecystokinin/Gastrin-mediated Signaling	1.48E00	1.6E-01	SRC,PLCB2,PXN,GRB2,GNA12,DIRAS3,HRAS,SHC1,RHOG,RHOD,PRKCE,PRKCH,MAPK7,RHOF,TNF,EGFR,PRKCA
D-myo-inositol (1,4,5)-trisphosphate Degradation	1.47E00	2.17E-01	SYNJ2,INPP5F,INPP5K,INPP5A,INPP5D
Ovarian Cancer Signaling	1.47E00	1.48E-01	TP53,PIK3C2B,SRC,PIK3CA,WNT10B,AXIN1,DVL1,HRAS,TCF7L1,TCF3,CCND1,PGF,AKT1,WNT10A,PRKAR1B,PRKACA,PRKAG2,AKT3,FZD5,TCF7L2,EGFR
PPAR Signaling	1.46E00	1.52E-01	MAP3K14,GRB2,PPARD,PDGFA,HRAS,IL1R1,PDGFB,EP300,TRAF6,SHC1,IL1RL2,NCOR2,RXRA,TNFRSF1B,TNF,PDGFRB
Factors Promoting Cardiogenesis in Vertebrates	1.44E00	1.6E-01	TBX5,LRP5,AXIN1,DVL1,TCF7L1,TCF3,BMPR1A,PRKCE,PRKCH,FZD5,BMP7,CDK2,TCF7L2,LRP1,PRKCA
Role of Tissue Factor in Cancer	1.43E00	1.57E-01	TP53,PIK3C2B,SRC,PIK3CA,GNA12,HRAS,F7,ITGA3,MAPK11,LIMK1,F10,AKT1,AKT3,RPS6KA2,RPS6KA1,FGR,EGFR,PRKCA
Prolactin Signaling	1.41E00	1.62E-01	PIK3C2B,PIK3CA,GRB2,PLCG1,PDPK1,HRAS,EP300,SHC1,IRS1,PRKCE,PRKCH,SOCS7,PRKCA
Rac Signaling	1.41E00	1.39E-01	PIK3C2B,PIK3CA,MAP3K11,PAK6,ITGA2,MAP3K1,HRAS,ITGA5,ITGA3,LIMK1,ANK1,MCF2L,PIP5K1C,CYFIP1,BAIAP2,PARD3,PIP4K2C
PPARα/RXRα Activation	1.4E00	1.36E-01	ADCY9,MAP3K14,PLCB2,GRB2,ADCY3,ADCY6,PLCG1,HRAS,IL1R1,AP2A2,EP300,TRAF6,SHC1,PLCD3,IL1RL2,PRIC285,ADCY5,IRS1,FASN,PRKAG2,PRKACA,PRKAR1B,NCOR2,RXRA,ADCY7,PRKCA
GADD45 Signaling	1.38E00	2.27E-01	TP53,CCND3,CDKN1A,CCND1,CDK2
ErbB4 Signaling	1.34E00	1.64E-01	SHC1,PIK3C2B,PIK3CA,AKT1,GRB2,PRKCE,PLCG1,PDPK1,HRAS,PRKCH,PRKCA
Dopamine Receptor Signaling	1.33E00	1.38E-01	ADCY9,ADCY5,PPP1R1B,PPP2R5B,ADCY3,PRKAG2,PRKACA,PRKAR1B,NCS1,ADCY6,DRD4,DRD2,ADCY7
TGF-β Signaling	1.31E00	1.57E-01	TRAF6,ZNF423,BMPR1A,GRB2,SKI,SMAD6,HRAS,BMP7,VDR,PITX2,MAPK11,INHBB,EP300,SMURF1
Calcium Signaling	1.29E00	1.23E-01	MYH10,MYH6,ATP2A1,ATP2A2,EP300,CABIN1,TNNT3,RYR3,HDAC7,PRKAR1B,RYR1,HDAC4,ATP2A3,NFATC1,PPP3CC,ATP2B2,CAMKK1,PRKACA,PRKAG2,MYH9,NFATC2,CHRNE,CHRNA2,RCAN2,ATP2B4,CAMKK2
Role of NFAT in Regulation of the Immune Response	1.29E00	1.26E-01	PIK3C2B,PIK3CA,PLCB2,TRB@,CD79B,GRB2,CSNK1G2,GNA12,PLCG1,HRAS,NFATC1,GSK3A,PPP3CC,GNG7,CABIN1,GNAI2,CSNK1E,GNB1,AKT1,LAT,GNB2,NFATC2,AKT3,RCAN2,TRA@
nNOS Signaling in Neurons	1.28E00	1.73E-01	CAPN5,NOS1,PRKCE,DLG4,CAPN2,PRKCH,PPP3CC,CAPN10,PRKCA
Neuroprotective Role of THOP1 in Alzheimer's Disease	1.28E00	1.48E-01	ECE2,HLA-E,PRKAR1B,HLA-B,PRKACA,PRKAG2,ECE1,HLA-F
Pancreatic Adenocarcinoma Signaling	1.27E00	1.42E-01	TP53,PIK3C2B,PIK3CA,GRB2,CCND1,CDKN2B,PGF,PLD4,AKT1,CDKN1A,AKT3,ERBB2,PLD6,NOTCH1,RALGDS,CDK2,EGFR
Estrogen-Dependent Breast Cancer Signaling	1.25E00	1.53E-01	SRC,PIK3C2B,PIK3CA,AKT1,IGF1R,AKT3,HRAS,CCND1,HSD17B14,EGFR,EP300
Neuropathic Pain Signaling In Dorsal Horn Neurons	1.25E00	1.48E-01	SRC,PIK3C2B,KCNN3,PLCB2,PIK3CA,GRM2,PLCG1,GRM4,KCNH2,PLCD3,PRKAR1B,PRKAG2,PRKACA,PRKCE,PRKCH,PRKCA
D-myo-inositol (1,4,5)-Trisphosphate Biosynthesis	1.25E00	1.58E-01	PLCD3,PLCB2,PIP5K1C,PLCG1,PIP4K2C,PI4KB
Thrombopoietin Signaling	1.24E00	1.59E-01	SHC1,PIK3C2B,PIK3CA,GRB2,PRKCE,PLCG1,HRAS,IRS2,PRKCH,PRKCA
Renal Cell Carcinoma Signaling	1.23E00	1.62E-01	ETS1,RAPGEF1,PIK3C2B,PIK3CA,AKT1,PAK6,GAB1,GRB2,AKT3,HRAS,PDGFB,EP300
Inhibition of Angiogenesis by TSP1	1.23E00	1.79E-01	TP53,AKT1,SDC1,HSPG2,AKT3,NOS3,MAPK11
Role of NANOG in Mammalian Embryonic Stem Cell Pluripotency	1.21E00	1.49E-01	TP53,PIK3C2B,PIK3CA,WNT10B,GRB2,AXIN1,DVL1,HRAS,TCF7L1,SHC1,AKT1,WNT10A,GAB1,BMPR1A,AKT3,BMP7,FZD5
p38 MAPK Signaling	1.21E00	1.54E-01	TP53,MAPKAPK3,IL1R1,MKNK2,MAP3K5,MAPK11,EP300,CDC25B,TRAF6,DAXX,PLA2G6,IL1RL2,RPS6KA2,EEF2K,RPS6KA1,MAPKAPK2,TNFRSF1B,TNF
Small Cell Lung Cancer Signaling	1.19E00	1.35E-01	TRAF6,NOS1,TP53,PIK3C2B,TRAF3,PIK3CA,AKT1,AKT3,RXRA,CCND1,CDKN2B,CDK2
Melanoma Signaling	1.17E00	1.74E-01	TP53,PIK3C2B,PIK3CA,AKT1,CDKN1A,AKT3,HRAS,CCND1
CDK5 Signaling	1.17E00	1.49E-01	ADCY9,LAMA5,PPP1R1B,PPP2R5B,ITGA2,ADCY3,ADCY6,HRAS,ITGA3,ADCY5,PRKAG2,PRKAR1B,PRKACA,ADCY7
Role of Macrophages, Fibroblasts and Endothelial Cells in Rheumatoid Arthritis	1.16E00	1.2E-01	PIK3CA,TRAF3,PLCB2,WNT10B,AXIN1,PDGFA,HRAS,CCND1,PGF,EP300,PLCD3,AKT1,IL1RL2,OSM,PRKCE,AKT3,TNFRSF1B,MAPKAPK2,ADAMTS4,PRKCA,PIK3C2B,SRC,MAP3K14,LRP5,DVL1,PLCG1,NFATC1,PPP3CC,TCF7L1,IL1R1,TCF3,PDGFB,TRAF6,WNT10A,NFATC2,FZD5,PRKCH,TNF,LRP1,TCF7L2
Mouse Embryonic Stem Cell Pluripotency	1.16E00	1.52E-01	TP53,PIK3C2B,PIK3CA,GRB2,AXIN1,DVL1,HRAS,TCF7L1,TCF3,MAPK11,AKT1,BMPR1A,AKT3,FZD5,TCF7L2
BMP signaling pathway	1.15E00	1.5E-01	ZNF423,BMPR1A,GRB2,PRKAR1B,PRKACA,PRKAG2,SMAD6,HRAS,BMP7,PITX2,MAPK11,SMURF1
ErbB2-ErbB3 Signaling	1.15E00	1.67E-01	SHC1,PIK3C2B,PIK3CA,AKT1,GRB2,PDPK1,HRAS,GSK3A,ERBB2,CCND1
Angiopoietin Signaling	1.13E00	1.49E-01	PIK3C2B,PIK3CA,ANGPT2,TNIP1,AKT1,PAK6,GRB2,AKT3,HRAS,NOS3,TIE1
Tight Junction Signaling	1.11E00	1.37E-01	MYH10,CLDN10,CLDN11,MYH6,PPP2R5B,MARK2,CTNNA1,MLLT4,SMURF1,MYLK,AKT1,PRKAR1B,PRKACA,PRKAG2,AKT3,MYH9,ARHGEF2,CLDN14,PVRL1,CLDN9,TNFRSF1B,TNF
Glycine Betaine Degradation	1.1E00	1.3E-01	SARDH,PIPOX,SHMT2
Huntington's Disease Signaling	1.1E00	1.25E-01	PLCB2,PIK3CA,PDPK1,HRAS,AP2A2,GNG7,EP300,GNB1,SHC1,AKT1,NTRK1,HDAC7,IGF1R,AKT3,PRKCE,DLG4,PRKCA,EGFR,TP53,CAPN5,PIK3C2B,HDAC4,GRB2,HIP1,CAPN10,TAF4,GNB2,CAPN2,PRKCH,NCOR2
CCR3 Signaling in Eosinophils	1.07E00	1.34E-01	PIK3C2B,PLCB2,PIK3CA,MPRIP,PAK6,HRAS,MAPK11,GNG7,LIMK1,GNB1,GNAI2,MYLK,PLA2G6,GNB2,PRKCE,PRKCH,PRKCA
JAK/Stat Signaling	1.06E00	1.57E-01	SHC1,STAT6,PIK3C2B,PIK3CA,PTPN6,AKT1,GRB2,CDKN1A,AKT3,HRAS,SOCS7
Hepatic Fibrosis / Hepatic Stellate Cell Activation	1.05E00	1.37E-01	IGFBP4,MYH10,MYH6,PDGFA,FGFR1,FLT4,FGFR2,IL1R1,PDGFB,PGF,IL1RL2,IGF1R,MYH9,ECE1,TNFRSF1B,TNF,CCR7,TIMP2,PDGFRB,EGFR
April Mediated Signaling	1.01E00	1.63E-01	TRAF6,MAP3K14,TRAF3,MAP3K1,NFATC2,NFATC1,MAPK11
CTLA4 Signaling in Cytotoxic T Lymphocytes	1.01E00	1.43E-01	PIK3C2B,PIK3CA,TRB@,PTPN6,AP1M2,GRB2,PPP2R5B,PLCG1,AP1B1,AP2A2,AKT1,LAT,AKT3,TRA@
CCR5 Signaling in Macrophages	9.86E-01	1.16E-01	GNAI2,GNB1,TRB@,GNB2,PRKCE,PLCG1,PRKCH,MAPK11,TRA@,GNG7,PRKCA
Asparagine Degradation I	9.8E-01	2.5E-01	ASPG
Acetyl-CoA Biosynthesis III (from Citrate)	9.8E-01	1.25E-01	ACLY
Methylglyoxal Degradation VI	9.8E-01	8.33E-02	LDHD
Lymphotoxin β Receptor Signaling	9.69E-01	1.48E-01	TRAF6,MAP3K14,PIK3C2B,TRAF3,PIK3CA,AKT1,AKT3,PDPK1,EP300
Docosahexaenoic Acid (DHA) Signaling	9.67E-01	1.43E-01	PIK3C2B,PIK3CA,AKT1,AKT3,PDPK1,GSK3A,PNPLA2
Pyridoxal 5'-phosphate Salvage Pathway	9.59E-01	1.39E-01	PDXK,CDK8,MAP3K6,PRKCE,GRK5,PRKCH,MAPK7,PKN1,CDK2,LIMK1
Clathrin-mediated Endocytosis Signaling	9.54E-01	1.28E-01	PIK3C2B,SRC,PIK3CA,STON2,GRB2,PDGFA,EPHB2,GAK,NUMB,FGF8,CLU,ITGA5,PPP3CC,HIP1,AP1B1,AP2A2,PDGFB,FGF13,PGF,APOL1,FGF17,ITGB2,PIP5K1C,FGF18,HIP1R
FXR/RXR Activation	9.49E-01	1.29E-01	AKT1,SDC1,LIPC,SLC4A2,FABP6,SCARB1,RARA,FASN,FBP1,AKT3,PLTP,RXRA,TNF
Nur77 Signaling in T Lymphocytes	9.31E-01	1.43E-01	TRB@,SIN3B,NFATC1,PPP3CC,MAPK7,RXRA,TRA@,CABIN1,EP300
HIF1α Signaling	9.26E-01	1.39E-01	TP53,NOS1,EGLN2,PIK3C2B,PIK3CA,MMP15,HRAS,NOS3,MAPK11,SLC2A4,PGF,EP300,AKT1,AKT3,MAPK7
GM-CSF Signaling	9.24E-01	1.47E-01	ETS1,SHC1,PIK3C2B,PIK3CA,AKT1,GRB2,AKT3,HRAS,PPP3CC,CCND1
B Cell Activating Factor Signaling	9.22E-01	1.56E-01	TRAF6,MAP3K14,TRAF3,MAP3K1,NFATC2,NFATC1,MAPK11
Transcriptional Regulatory Network in Embryonic Stem Cells	9.22E-01	1.75E-01	CDYL,RFX4,MYF5,PAX6,MEIS1,TCF7L1,ZFHX3
Chondroitin and Dermatan Biosynthesis	9.07E-01	1.54E-01	CHSY3,CHPF
Thioredoxin Pathway	9.07E-01	2.5E-01	NXN,TXNRD2
Glycine Cleavage Complex	9.07E-01	1.33E-01	GLDC,OCA2
Glycogen Biosynthesis II (from UDP-D-Glucose)	9.07E-01	1.67E-01	GYS1,GBE1
Production of Nitric Oxide and Reactive Oxygen Species in Macrophages	9.06E-01	1.14E-01	PIK3C2B,MAP3K14,PTPN6,PIK3CA,MAP3K11,MAP3K6,DIRAS3,PPP2R5B,MAP3K1,CLU,PLCG1,MAP3K5,MAPK11,APOL1,RHOG,AKT1,RHOD,AKT3,PRKCE,PRKCH,TNFRSF1B,RHOF,TNF,PRKCA
G Protein Signaling Mediated by Tubby	9.02E-01	1.43E-01	GNB1,PLCB2,GNB2,PLCG1,TUB,GNG7
Bladder Cancer Signaling	8.92E-01	1.43E-01	TP53,MMP15,FGF8,HRAS,CCND1,PGF,FGF13,FGF17,FGFR3,FGF18,CDKN1A,ERBB2,EGFR
Apoptosis Signaling	8.92E-01	1.37E-01	TP53,CAPN5,MAP3K14,PRKCE,HRAS,PLCG1,CAPN2,RPS6KA1,CAPN10,MAP3K5,TNFRSF1B,TNF,PRKCA
DNA damage-induced 14-3-3σ Signaling	8.84E-01	1.9E-01	TP53,AKT1,AKT3,CDK2
T Cell Receptor Signaling	8.69E-01	1.28E-01	PIK3C2B,PTPN7,PIK3CA,TRB@,GRB2,MAP3K1,HRAS,PLCG1,NFATC1,PPP3CC,CD8A,LAT,NFATC2,TRA@
Glioma Invasiveness Signaling	8.6E-01	1.5E-01	PIK3C2B,PIK3CA,TIMP4,RHOG,RHOD,DIRAS3,HRAS,RHOF,TIMP2
Role of JAK2 in Hormone-like Cytokine Signaling	8.55E-01	1.67E-01	SH2B3,SHC1,PTPN6,IRS1,IRS2,SOCS7
Regulation of Actin-based Motility by Rho	8.33E-01	1.35E-01	MYLK,MPRIP,RHOG,PAK6,RHOD,PIP5K1C,DIRAS3,BAIAP2,GSN,RHOF,PIP4K2C,LIMK1
Prostate Cancer Signaling	8.33E-01	1.22E-01	TP53,PIK3C2B,PIK3CA,AKT1,GRB2,CDKN1A,AKT3,PDPK1,HRAS,CCND1,CDK2,EP300
Myc Mediated Apoptosis Signaling	8.27E-01	1.5E-01	TP53,SHC1,PIK3C2B,PIK3CA,AKT1,GRB2,IGF1R,AKT3,HRAS
iCOS-iCOSL Signaling in T Helper Cells	8.26E-01	1.22E-01	PIK3C2B,PIK3CA,TRB@,GRB2,PDPK1,PLCG1,NFATC1,PPP3CC,INPP5D,SHC1,AKT1,LAT,AKT3,NFATC2,TRA@
DNA Methylation and Transcriptional Repression Signaling	8.22E-01	1.74E-01	DNMT3B,DNMT3A,MTA1,MBD3
PKCθ Signaling in T Lymphocytes	8.11E-01	1.12E-01	MAP3K14,PIK3C2B,PIK3CA,TRB@,MAP3K11,MAP3K6,GRB2,MAP3K1,HRAS,PLCG1,NFATC1,MAP3K5,PPP3CC,LAT,NFATC2,TRA@
Acute Phase Response Signaling	8.1E-01	1.24E-01	MAP3K14,ITIH3,PIK3CA,FTL,GRB2,MAP3K1,HRAS,PDPK1,MAP3K5,IL1R1,TCF3,MAPK11,RBP1,TRAF6,SHC1,AKT1,AKT3,OSM,TNFRSF1B,SOCS7,TNF,C2
Dendritic Cell Maturation	8.02E-01	1.11E-01	PIK3C2B,MAP3K14,TRB@,PLCB2,PIK3CA,COL2A1,PLCG1,MAPK11,DDR1,EP300,TRAF6,PLCD3,AKT1,IL1RL2,ZBTB12,FSCN1,HLA-B,AKT3,COL11A2,TNFRSF1B,TNF,CCR7,TRA@
TNFR2 Signaling	7.86E-01	1.52E-01	MAP3K14,MAP3K1,TNFAIP3,TNFRSF1B,TNF
CNTF Signaling	7.61E-01	1.45E-01	PIK3C2B,PIK3CA,AKT1,GRB2,CNTFR,HRAS,RPS6KA2,RPS6KA1
Superpathway of Citrulline Metabolism	7.57E-01	7.89E-02	NOS1,ASS1,NOS3
Leukotriene Biosynthesis	7.57E-01	1.2E-01	DPEP1,GGT7,DPEP2
Synaptic Long Term Potentiation	7.46E-01	1.24E-01	PLCB2,GRM2,PLCG1,HRAS,RAPGEF3,PPP3CC,GRM4,EP300,PLCD3,PRKAG2,PRKAR1B,PRKACA,PRKCE,PRKCH,RPS6KA1,PRKCA
Chronic Myeloid Leukemia Signaling	7.38E-01	1.24E-01	TP53,PIK3C2B,PIK3CA,HDAC4,GRB2,HRAS,CCND1,CTBP1,AKT1,CTBP2,HDAC7,CDKN1A,AKT3
PI3K Signaling in B Lymphocytes	7.37E-01	1.21E-01	CD81,PLCB2,PIK3CA,CD79B,HRAS,PDPK1,PLCG1,NFATC1,PPP3CC,INPP5D,PLCD3,AKT1,IRS1,AKT3,ATF6B,NFATC2,IRS2
Androgen Signaling	7.36E-01	1.04E-01	SRC,GNA12,CCND1,GNG7,EP300,GNAI2,GNB1,SHC1,PRKAG2,GNB2,PRKAR1B,PRKACA,PRKCE,PRKCH,PRKCA
IL-15 Signaling	7.33E-01	1.34E-01	SHC1,STAT6,PIK3C2B,PIK3CA,AKT1,PLCG1,AKT3,HRAS,MAPK11
Eicosanoid Signaling	7.33E-01	1.12E-01	PLA2G6,LTB4R,DPEP1,PTGIR,PNPLA3,LTB4R2,ALOX5AP,TBXAS1,DPEP2
Antigen Presentation Pathway	7.3E-01	1.5E-01	HLA-E,HLA-B,NLRC5,HLA-F,TAP1,TAP2
Melatonin Signaling	7.12E-01	1.28E-01	GNAI2,PLCD3,PLCB2,PRKAR1B,PRKACA,PRKAG2,PRKCE,PLCG1,PRKCH,PRKCA
Role of JAK1 and JAK3 in γc Cytokine Signaling	7.04E-01	1.34E-01	SHC1,STAT6,PIK3C2B,PIK3CA,FES,GRB2,IRS1,HRAS,IRS2
Glycine Biosynthesis III	7.02E-01	1.67E-01	AGXT
Palmitate Biosynthesis I (Animals)	7.02E-01	2.78E-02	FASN
Fatty Acid Biosynthesis Initiation II	7.02E-01	1.43E-01	FASN
Glycine Biosynthesis I	7.02E-01	1.67E-01	SHMT2
Notch Signaling	6.93E-01	1.4E-01	MAML2,NOTCH4,JAG2,NUMB,DLL4,NOTCH1
Dermatan Sulfate Degradation (Metazoa)	6.93E-01	1.3E-01	HYAL2,IDUA,FGFRL1
Methionine Degradation I (to Homocysteine)	6.93E-01	1.3E-01	PRMT1,MGMT,EHMT1
PEDF Signaling	6.85E-01	1.28E-01	TP53,PIK3C2B,ARHGAP22,PIK3CA,AKT1,GDNF,AKT3,HRAS,PNPLA2,MAPK11
IL-17 Signaling	6.6E-01	1.35E-01	TRAF6,MAP3K14,PIK3C2B,PIK3CA,AKT1,AKT3,HRAS,MAPKAPK2,MUC5AC/MUC5B,MAPK11
Inhibition of Matrix Metalloproteases	6.57E-01	1.5E-01	TIMP4,SDC1,HSPG2,MMP15,LRP1,TIMP2
Phospholipases	6.4E-01	1.21E-01	PLD4,PLCD3,PLA2G6,PLCB2,LIPC,PNPLA3,PLCG1,PLD6
CD28 Signaling in T Helper Cells	6.35E-01	1.14E-01	PIK3C2B,PIK3CA,TRB@,PTPN6,GRB2,MAP3K1,PDPK1,PLCG1,NFATC1,PPP3CC,AKT1,LAT,AKT3,NFATC2,TRA@
Hereditary Breast Cancer Signaling	6.35E-01	1.17E-01	TP53,PIK3C2B,PIK3CA,HDAC4,HRAS,RPA1,FANCC,CCND1,SMARCA4,EP300,AKT1,CDKN1A,HDAC7,AKT3,FANCA
IL-6 Signaling	6.35E-01	1.21E-01	PIK3C2B,MAP3K14,PIK3CA,GRB2,HRAS,IL1R1,MAPK11,TRAF6,SHC1,AKT1,IL1RL2,AKT3,MAPKAPK2,TNFRSF1B,TNF
IL-12 Signaling and Production in Macrophages	6.24E-01	1.09E-01	PIK3C2B,STAT6,PIK3CA,CLU,MAPK11,EP300,APOL1,TRAF6,AKT1,ZNF668,PRKCE,AKT3,PRKCH,MST1R,RXRA,TNF,PRKCA
Mechanisms of Viral Exit from Host Cells	6.24E-01	1.33E-01	PRKCE,LMNB2,PRKCH,CHMP4B,VPS4A,PRKCA
fMLP Signaling in Neutrophils	6.21E-01	1.09E-01	PIK3C2B,PLCB2,PIK3CA,HRAS,NFATC1,PPP3CC,GNG7,GNAI2,GNB1,GNB2,PRKCE,NFATC2,PRKCH,PRKCA
Role of MAPK Signaling in the Pathogenesis of Influenza	5.99E-01	1.3E-01	PLA2G6,AKT1,PNPLA3,AKT3,HRAS,MAP3K5,MAPK11,TNF,PRKCA
Triacylglycerol Biosynthesis	5.84E-01	1.09E-01	LPIN1,AGPAT2,LPIN2,LPIN3,AGPAT3
Mitochondrial L-carnitine Shuttle Pathway	5.84E-01	1.36E-01	CPT1A,ACSL6,ACSL1
Cysteine Biosynthesis III (mammalia)	5.84E-01	1E-01	PRMT1,MGMT,EHMT1
Salvage Pathways of Pyrimidine Ribonucleotides	5.81E-01	1.08E-01	CDK8,MAP3K6,UPP1,PRKCE,GRK5,PRKCH,UCK2,MAPK7,PKN1,CDK2,LIMK1
Triacylglycerol Degradation	5.79E-01	1.25E-01	LIPC,PNPLA3,MGLL,PNPLA2
ATM Signaling	5.61E-01	1.31E-01	TP53,TP73,CDKN1A,MDC1,BRAT1,MAPK11,CDK2,EP300
IL-9 Signaling	5.5E-01	1.25E-01	PIK3C2B,PIK3CA,IRS1,IRS2,TNF
Oncostatin M Signaling	5.5E-01	1.43E-01	SHC1,GRB2,HRAS,OSM,CHI3L1
Glycogen Degradation II	5.49E-01	1.25E-01	PYGM,PYGB
Trehalose Degradation II (Trehalase)	5.49E-01	1.25E-01	GCK
Coenzyme A Biosynthesis	5.49E-01	7.14E-02	PPCDC
1,25-dihydroxyvitamin D3 Biosynthesis	5.49E-01	1E-01	POR
D-glucuronate Degradation I	5.49E-01	7.69E-02	CRYL1
Hypusine Biosynthesis	5.49E-01	2E-01	DOHH
1D-myo-inositol Hexakisphosphate Biosynthesis V (from Ins(1,3,4)P3)	5.49E-01	1E-01	ITPK1
Fatty Acid β-oxidation III (Unsaturated, Odd Number)	5.49E-01	2E-01	ECI1
Glycolysis I	5.41E-01	9.3E-02	GAPDH,FBP1,PFKP,PFKL
Cardiomyocyte Differentiation via BMP Receptors	5.37E-01	1.5E-01	BMPR1A,SMAD6,BMP7
Antioxidant Action of Vitamin C	5.36E-01	1.12E-01	PLD4,PLCD3,PLA2G6,PLCB2,PNPLA3,PLCG1,PLD6,NXN,MAPK11,SLC2A4,TNF,TXNRD2
Chemokine Signaling	5.3E-01	1.23E-01	GNAI2,SRC,PLCB2,MPRIP,PLCG1,HRAS,MAPK11,PRKCA,LIMK1
Role of Wnt/GSK-3β Signaling in the Pathogenesis of Influenza	5.24E-01	1.23E-01	CSNK1E,WNT10B,WNT10A,CSNK1G2,AXIN1,DVL1,FZD5,TCF7L1,TCF3,TCF7L2
Cell Cycle: G1/S Checkpoint Regulation	5.14E-01	1.21E-01	TP53,CCND3,HDAC4,HDAC7,CDKN1A,CCND1,CDKN2B,CDK2
Regulation of IL-2 Expression in Activated and Anergic T Lymphocytes	5.04E-01	1.12E-01	TRB@,GRB2,LAT,MAP3K1,PLCG1,NFATC2,HRAS,NFATC1,PPP3CC,TRA@
Cdc42 Signaling	4.99E-01	1.07E-01	SRC,TRB@,MAP3K11,MPRIP,ITGA2,ITGA5,EXOC7,CDC42EP2,TNK2,ITGA3,MAPK11,LIMK1,MYLK,HLA-E,BAIAP2,HLA-B,PARD3,HLA-F,TRA@
IL-2 Signaling	4.97E-01	1.21E-01	SHC1,PIK3C2B,PIK3CA,AKT1,GRB2,AKT3,HRAS
Chondroitin Sulfate Biosynthesis (Late Stages)	4.8E-01	1.11E-01	HS6ST1,CHSY3,SULT1A1,CHST3,CHPF,CHST15
CD40 Signaling	4.7E-01	1.14E-01	TRAF6,MAP3K14,PIK3C2B,TRAF3,PIK3CA,TNFAIP3,MAPKAPK2,MAPK11
Gα12/13 Signaling	4.67E-01	1.11E-01	SRC,PIK3C2B,PXN,PIK3CA,GNA12,MAP3K1,HRAS,CDH15,MAP3K5,AKT1,CDH5,LPAR5,AKT3,MAPK7
Type I Diabetes Mellitus Signaling	4.66E-01	1.08E-01	TRAF6,MAP3K14,TRB@,HLA-E,HLA-B,MAP3K5,IL1R1,TNFRSF1B,SOCS7,HLA-F,TNF,MAPK11,TRA@
Lipid Antigen Presentation by CD1	4.55E-01	1.3E-01	TRB@,AP2A2,TRA@
Graft-versus-Host Disease Signaling	4.55E-01	1.2E-01	TRB@,HLA-E,HLA-B,HLA-F,TNF,TRA@
LPS-stimulated MAPK Signaling	4.49E-01	1.1E-01	MAP3K14,PIK3C2B,PIK3CA,PRKCE,HRAS,PRKCH,MAP3K5,MAPK11,PRKCA
Airway Inflammation in Asthma	4.46E-01	1.67E-01	TNF
Uracil Degradation II (Reductive)	4.46E-01	9.09E-02	UPB1
Retinoate Biosynthesis II	4.46E-01	1.11E-01	RBP1
Spermine and Spermidine Degradation I	4.46E-01	7.14E-02	PAOX
Phenylethylamine Degradation I	4.46E-01	9.09E-02	AOC3
Thymine Degradation	4.46E-01	9.09E-02	UPB1
Proline Biosynthesis I	4.46E-01	7.14E-02	PYCR1
Rapoport-Luebering Glycolytic Shunt	4.46E-01	1.11E-01	MINPP1
Glycogen Degradation III	4.4E-01	1.11E-01	PYGM,PYGB
TNFR1 Signaling	4.32E-01	1.15E-01	MAP4K2,MAP3K14,PAK6,MAP3K1,TNFAIP3,TNF
Toll-like Receptor Signaling	4.3E-01	1.13E-01	SIGIRR,TRAF6,MAP3K14,TOLLIP,MAP3K1,TNFAIP3,MAPK11
Hypoxia Signaling in the Cardiovascular System	4.3E-01	1.21E-01	TP53,AKT1,NOS3,SLC2A4,UBE2L6,UBE2J2,EP300,UBE2I
Regulation of eIF4 and p70S6K Signaling	4.3E-01	9.77E-02	PIK3C2B,PIK3CA,GRB2,RPS2,PPP2R5B,ITGA2,EIF2C2,HRAS,PDPK1,ITGA5,ITGA3,MAPK11,SHC1,AKT1,EIF3B,IRS1,AKT3
Aryl Hydrocarbon Receptor Signaling	4.15E-01	9.94E-02	TP53,ALDH1B1,SRC,TP73,ALDH1L1,CCND1,SMARCA4,EP300,CCND3,RARA,NFIA,CDKN1A,NCOR2,RXRA,TNF,CDK2
Fatty Acid β-oxidation I	4.13E-01	8.89E-02	ECHS1,ACSL6,ECI1,ACSL1
Fatty Acid Activation	3.96E-01	1.05E-01	ACSL6,ACSL1
Choline Biosynthesis III	3.96E-01	9.09E-02	PLD4,PLD6
Bile Acid Biosynthesis, Neutral Pathway	3.96E-01	3.45E-02	SCP2,HSD3B7
Purine Nucleotides De Novo Biosynthesis II	3.96E-01	4.65E-02	ADSSL1,IMPDH1
PXR/RXR Activation	3.93E-01	9.2E-02	AKT1,CPT1A,PRKAR1B,PRKACA,PRKAG2,AKT3,RXRA,TNF
Heparan Sulfate Biosynthesis (Late Stages)	3.88E-01	9.84E-02	HS6ST1,EXT2,SULT1A1,CHST3,EXT1,CHST15
Role of PKR in Interferon Induction and Antiviral Response	3.87E-01	1.09E-01	TRAF6,TP53,TRAF3,AKT1,TNF
TREM1 Signaling	3.72E-01	9.86E-02	SIGIRR,AKT1,GRB2,PLCG1,ITGA5,AKT3,TNF
Proline Biosynthesis II (from Arginine)	3.71E-01	5E-02	PYCR1
Protein Citrullination	3.71E-01	1.67E-01	PADI1
Serotonin and Melatonin Biosynthesis	3.71E-01	6.25E-02	AANAT
NAD Salvage Pathway III	3.71E-01	9.09E-02	NMRK2
Lysine Degradation V	3.71E-01	3.57E-02	PIPOX
dTMP De Novo Biosynthesis	3.71E-01	7.14E-02	SHMT2
Folate Polyglutamylation	3.71E-01	5.88E-02	SHMT2
Acetate Conversion to Acetyl-CoA	3.71E-01	9.09E-02	ACSL1
NRF2-mediated Oxidative Stress Response	3.7E-01	1.04E-01	PIK3C2B,DNAJC17,PIK3CA,FTL,DNAJC6,MAP3K1,HRAS,MAP3K5,MAFK,EP300,MAFG,AKT1,SCARB1,STIP1,ABCC1,PRKCE,PRKCH,DNAJB6,MAPK7,PRKCA
Aldosterone Signaling in Epithelial Cells	3.7E-01	1.01E-01	PIK3C2B,DNAJC17,PLCB2,PIK3CA,DNAJC6,PDPK1,PLCG1,SLC9A1,HSPA12A,SCNN1A,PLCD3,PIP5K1C,PRKCE,PRKCH,DNAJB6,PIP4K2C,PRKCA
NAD biosynthesis II (from tryptophan)	3.57E-01	5.88E-02	AFMID,NADSYN1
Androgen Biosynthesis	3.57E-01	7.69E-02	HSD3B7,HSD17B14
Urate Biosynthesis/Inosine 5'-phosphate Degradation	3.57E-01	8.7E-02	NT5E,IMPDH1
γ-glutamyl Cycle	3.57E-01	7.41E-02	OPLAH,GGT7
LPS/IL-1 Mediated Inhibition of RXR Function	3.56E-01	1E-01	ALDH1B1,CPT1A,LIPC,MGMT,MAP3K1,ACSL6,ALDH1L1,ABCG1,IL1R1,CHST15,TRAF6,HS6ST1,SCARB1,IL1RL2,FABP6,SULT1A1,RARA,CHST3,PLTP,TNFRSF1B,ACOX3,RXRA,TNF,ACSL1
Role of BRCA1 in DNA Damage Response	3.54E-01	1.08E-01	TP53,CDKN1A,MDC1,RPA1,FANCC,FANCA,SMARCA4
Cyclins and Cell Cycle Regulation	3.48E-01	1.01E-01	TP53,CCND3,HDAC4,HDAC7,CDKN1A,PPP2R5B,CCND1,CDKN2B,CDK2
Circadian Rhythm Signaling	3.37E-01	1.08E-01	CSNK1E,ADCYAP1R1,VIPR2,EP300
Stearate Biosynthesis I (Animals)	3.37E-01	8.51E-02	FASN,ACSL6,ACOT7,ACSL1
Complement System	3.37E-01	1.14E-01	CD59,C1QC,C2,C8G
Amyotrophic Lateral Sclerosis Signaling	3.31E-01	9.32E-02	CAPN5,NOS1,TP53,PIK3C2B,PIK3CA,GRID1,GDNF,AKT3,CAPN2,CAPN10,PGF
IL-22 Signaling	3.3E-01	1.2E-01	AKT1,AKT3,MAPK11
Estrogen-mediated S-phase Entry	3.3E-01	1.07E-01	CDKN1A,CCND1,CDK2
Cell Cycle: G2/M DNA Damage Checkpoint Regulation	3.24E-01	1.04E-01	CDC25B,TP53,CDKN1A,RPS6KA1,EP300
CDP-diacylglycerol Biosynthesis I	3.22E-01	7.41E-02	AGPAT2,AGPAT3
tRNA Splicing	3.15E-01	8.89E-02	PDE2A,PDE6A,PDE7A,TSEN54
NAD Biosynthesis from 2-amino-3-carboxymuconate Semialdehyde	3.14E-01	5.88E-02	NADSYN1
Arginine Biosynthesis IV	3.14E-01	4.17E-02	ASS1
Superpathway of Serine and Glycine Biosynthesis I	3.14E-01	5.56E-02	SHMT2
Urea Cycle	3.14E-01	5E-02	ASS1
Arginine Degradation VI (Arginase 2 Pathway)	3.14E-01	6.25E-02	PYCR1
Pentose Phosphate Pathway (Non-oxidative Branch)	3.14E-01	7.69E-02	TKT
Salvage Pathways of Pyrimidine Deoxyribonucleotides	3.14E-01	5.56E-02	TK2
GDP-glucose Biosynthesis	3.14E-01	5.88E-02	GCK
GDP-mannose Biosynthesis	3.14E-01	7.69E-02	GMPPA
Chondroitin Sulfate Biosynthesis	3.13E-01	8.57E-02	HS6ST1,CHSY3,SULT1A1,CHST3,CHPF,CHST15
Phototransduction Pathway	3.13E-01	9.23E-02	GNB1,PDE6A,GUCY2D,PRKAR1B,PRKACA,PRKAG2
IL-17A Signaling in Airway Cells	3.05E-01	9.72E-02	TRAF6,PIK3C2B,PIK3CA,AKT1,AKT3,MUC5AC/MUC5B,MAPK11
IL-17A Signaling in Gastric Cells	3.05E-01	1.2E-01	MAPK11,TNF,EGFR
Cell Cycle Regulation by BTG Family Proteins	2.95E-01	1.11E-01	PRMT1,PPP2R5B,CCND1,CDK2
Extrinsic Prothrombin Activation Pathway	2.91E-01	1E-01	F10,F7
Phosphatidylglycerol Biosynthesis II (Non-plastidic)	2.91E-01	6.06E-02	AGPAT2,AGPAT3
Oxidative Ethanol Degradation III	2.91E-01	5E-02	ALDH1B1,ACSL1
Parkinson's Signaling	2.91E-01	1.25E-01	SEPT5,MAPK11
Role of Oct4 in Mammalian Embryonic Stem Cell Pluripotency	2.87E-01	1.11E-01	TP53,NR6A1,RARA,JARID2,WWP2
MSP-RON Signaling Pathway	2.87E-01	1E-01	ITGB2,PIK3C2B,PIK3CA,MST1R,TNF
Role of CHK Proteins in Cell Cycle Checkpoint Control	2.81E-01	1.05E-01	TP53,CDKN1A,PPP2R5B,MDC1,RPA1,CDK2
Dermatan Sulfate Biosynthesis	2.81E-01	8.45E-02	HS6ST1,CHSY3,SULT1A1,CHST3,CHPF,CHST15
Glucose and Glucose-1-phosphate Degradation	2.68E-01	4.55E-02	GCK
Phosphatidylcholine Biosynthesis I	2.68E-01	5.88E-02	CHKA
Sphingomyelin Metabolism	2.68E-01	6.67E-02	SMPD3
Heparan Sulfate Biosynthesis	2.67E-01	8.22E-02	HS6ST1,EXT2,SULT1A1,CHST3,EXT1,CHST15
γ-linolenate Biosynthesis II (Animals)	2.64E-01	8.33E-02	ACSL6,ACSL1
IL-15 Production	2.61E-01	9.68E-02	MAP3K11,PTK7,MST1R
Autoimmune Thyroid Disease Signaling	2.55E-01	8.2E-02	TRB@,HLA-E,HLA-B,HLA-F,TRA@
Glutamate Receptor Signaling	2.52E-01	8.7E-02	GNB1,GRM2,GRID1,DLG4,GRM4,GNG7
Intrinsic Prothrombin Activation Pathway	2.41E-01	8.57E-02	F10,COL2A1,COL11A2
tRNA Charging	2.41E-01	4.94E-02	CARS,LARS2,DARS,VARS
Purine Nucleotides Degradation II (Aerobic)	2.39E-01	5.71E-02	NT5E,IMPDH1
Ethanol Degradation IV	2.39E-01	6.9E-02	ALDH1B1,ACSL1
Airway Pathology in Chronic Obstructive Pulmonary Disease	2.31E-01	1.11E-01	TNF
Phosphatidylethanolamine Biosynthesis II	2.31E-01	5.56E-02	CHKA
Tryptophan Degradation to 2-amino-3-carboxymuconate Semialdehyde	2.31E-01	5.56E-02	AFMID
Leucine Degradation I	2E-01	3.85E-02	MCCC2
Ketolysis	2E-01	5.56E-02	BDH1
UDP-N-acetyl-D-galactosamine Biosynthesis II	2E-01	4.17E-02	GCK
Folate Transformations I	2E-01	3.12E-02	SHMT2
