# Supplementary material for: Genome-wide DNA methylation changes with age in disease-free human skeletal muscle
Source: Aging Cell. 2013 Dec 2;13(2):360–6. doi: 10.1111/acel.12180 (PMC3954952; doi:10.1111/acel.12180)
Supplement: Supplementary file 10 — Table S7 Differential methylation of axon guidance genes. [file acel0013-0360-sd10.xls]

## Sheet: Sheet0
Symbol	Entrez Gene Name	Entrez Gene	Location	Type(s)	Intrageneic Sites	Hypermethylated	Hypomethylated		gene expression change: up/down/no
NFATC1	nuclear factor of activated T-cells, cytoplasmic, calcineurin-dependent 1	4772	Nucleus	transcription regulator	17	16	1		no
BAIAP2	BAI1-associated protein 2	10458	Plasma Membrane	other	14	13	1		no
ABLIM2	actin binding LIM protein family, member 2	84448	Cytoplasm	other	6	1	5		up
GNB1	guanine nucleotide binding protein (G protein), beta polypeptide 1	2782	Plasma Membrane	enzyme	4	4	-		no
PLXNA2	plexin A2	5362	Plasma Membrane	transmembrane receptor	4	4	-		no
SEMA3B	sema domain, immunoglobulin domain (Ig), short basic domain, secreted, (semaphorin) 3B	7869	Extracellular Space	other	4	4	-		no
ADAMTS2	ADAM metallopeptidase with thrombospondin type 1 motif, 2	9509	Extracellular Space	peptidase	3	3	-		no
EPHB6	EPH receptor B6	2051	Plasma Membrane	kinase	3	3	-		no
GLIS1	GLIS family zinc finger 1	148979	Nucleus	transcription regulator	3	3	-		no
GNAI2	guanine nucleotide binding protein (G protein), alpha inhibiting activity polypeptide 2	2771	Plasma Membrane	enzyme	3	3	-		no
PRKAR1B	protein kinase, cAMP-dependent, regulatory, type I, beta	5575	Cytoplasm	kinase	3	3	-		no
RGS3	regulator of G-protein signaling 3	5998	Nucleus	other	3	3	-		no
SEMA4C	sema domain, immunoglobulin domain (Ig), transmembrane domain (TM) and short cytoplasmic domain, (semaphorin) 4C	54910	Plasma Membrane	other	3	3	-		no
SEMA6A	sema domain, transmembrane domain (TM), and cytoplasmic domain, (semaphorin) 6A	57556	Plasma Membrane	transmembrane receptor	3	3	-		no
ADAM19	ADAM metallopeptidase domain 19	8728	Plasma Membrane	peptidase	2	2	-		no
AKT1	v-akt murine thymoma viral oncogene homolog 1	207	Cytoplasm	kinase	2	2	-		no
GLI3	GLI family zinc finger 3	2737	Nucleus	transcription regulator	2	2	-		no
NRP1	neuropilin 1	8829	Plasma Membrane	transmembrane receptor	2	2	-		no
PAK6	p21 protein (Cdc42/Rac)-activated kinase 6	56924	Cytoplasm	kinase	2	2	-		no
PRKCE	protein kinase C, epsilon	5581	Cytoplasm	kinase	2	2	-		no
ABLIM1	actin binding LIM protein 1	3983	Cytoplasm	other	1	1	-		no
ADAM8	ADAM metallopeptidase domain 8	101	Plasma Membrane	peptidase	1	1	-		no
ADAM15	ADAM metallopeptidase domain 15	8751	Plasma Membrane	peptidase	1	1	-		no
ADAMTS4	ADAM metallopeptidase with thrombospondin type 1 motif, 4	9507	Extracellular Space	peptidase	1	1	-		no
ADAMTS7	ADAM metallopeptidase with thrombospondin type 1 motif, 7	11173	Extracellular Space	peptidase	1	1	-		no
ADAMTS13	ADAM metallopeptidase with thrombospondin type 1 motif, 13	11093	Extracellular Space	peptidase	1	1	-		no
AKT3	v-akt murine thymoma viral oncogene homolog 3 (protein kinase B, gamma)	10000	Cytoplasm	kinase	1	1	-		no
C9orf3	chromosome 9 open reading frame 3	84909	Cytoplasm	peptidase	1	1	-		no
ECE2	endothelin converting enzyme 2	9718	Plasma Membrane	peptidase	1	1	-		no
EPHB2	EPH receptor B2	2048	Plasma Membrane	kinase	1	1	-		no
ERBB2	v-erb-b2 erythroblastic leukemia viral oncogene homolog 2, neuro/glioblastoma derived oncogene homolog (avian)	2064	Plasma Membrane	kinase	1	1	-		no
GNB2	guanine nucleotide binding protein (G protein), beta polypeptide 2	2783	Plasma Membrane	enzyme	1	1	-		no
HRAS	v-Ha-ras Harvey rat sarcoma viral oncogene homolog	3265	Plasma Membrane	enzyme	1	1	-		no
ITGA3	integrin, alpha 3 (antigen CD49C, alpha 3 subunit of VLA-3 receptor)	3675	Plasma Membrane	other	1	1	-		no
NCK2	NCK adaptor protein 2	8440	Cytoplasm	kinase	1	1	-		no
NFATC2	nuclear factor of activated T-cells, cytoplasmic, calcineurin-dependent 2	4773	Nucleus	transcription regulator	1	1	-		no
NTRK1	neurotrophic tyrosine kinase, receptor, type 1	4914	Plasma Membrane	kinase	1	1	-		no
PAPPA	pregnancy-associated plasma protein A, pappalysin 1	5069	Extracellular Space	peptidase	1	1	-		no
PDGFA	platelet-derived growth factor alpha polypeptide	5154	Extracellular Space	growth factor	1	-	1		no
PDGFB	platelet-derived growth factor beta polypeptide	5155	Extracellular Space	growth factor	1	1	-		no
PIK3CA	phosphatidylinositol-4,5-bisphosphate 3-kinase, catalytic subunit alpha	5290	Cytoplasm	kinase	1	1	-		no
PRKACA	protein kinase, cAMP-dependent, catalytic, alpha	5566	Cytoplasm	kinase	1	-	1		no
PRKCA	protein kinase C, alpha	5578	Cytoplasm	kinase	1	1	-		no
PRKCH	protein kinase C, eta	5583	Cytoplasm	kinase	1	1	-		no
PXN	paxillin	5829	Cytoplasm	other	1	-	1		no
SEMA3F	sema domain, immunoglobulin domain (Ig), short basic domain, secreted, (semaphorin) 3F	6405	Extracellular Space	other	1	1	-		no
SEMA4D	sema domain, immunoglobulin domain (Ig), transmembrane domain (TM) and short cytoplasmic domain, (semaphorin) 4D	10507	Plasma Membrane	transmembrane receptor	1	1	-		no
SEMA6C	sema domain, transmembrane domain (TM), and cytoplasmic domain, (semaphorin) 6C	10500	Plasma Membrane	other	1	1	-		no
SHC1	SHC (Src homology 2 domain containing) transforming protein 1	6464	Cytoplasm	kinase	1	1	-		no
SRGAP3	SLIT-ROBO Rho GTPase activating protein 3	9901	Cytoplasm	other	1	1	-		no
