# Supplementary material for: Genome-wide DNA methylation changes with age in disease-free human skeletal muscle
Source: Aging Cell. 2013 Dec 2;13(2):360–6. doi: 10.1111/acel.12180 (PMC3954952; doi:10.1111/acel.12180)
Supplement: Supplementary file 11 — Table S8 Correspondence of intragenic differential methylation to gene expression. [file acel0013-0360-sd11.xlsx]

## Sheet: Sheet1
category	meth	up	down	unchanged
3prime-1	925	12	1	885
3prime-1-hyper	810	7	0	781
3prime-1-hypo	94	4	1	85
3prime-16	1	0	0	1
3prime-16-hyper	1	0	0	1
3prime-2	254	4	0	241
3prime-2-hyper	210	3	0	201
3prime-2-hypo	23	0	0	21
3prime-4	52	1	0	50
3prime-4-hyper	41	1	0	40
3prime-4-hypo	2	0	0	2
3prime-8	11	0	0	11
3prime-8-hyper	7	0	0	7
5prime-1	804	10	7	775
5prime-1-hyper	731	4	6	714
5prime-1-hypo	63	5	1	52
5prime-2	205	2	2	198
5prime-2-hyper	189	0	2	184
5prime-2-hypo	6	1	0	5
5prime-4	39	2	1	35
5prime-4-hyper	33	0	1	31
5prime-4-hypo	1	1	0	0
5prime-8	3	0	0	3
5prime-8-hyper	3	0	0	3
CGI-intra-1	634	12	3	597
CGI-intra-1-hyper	515	6	2	492
CGI-intra-1-hypo	94	4	1	82
CGI-intra-16	5	0	0	5
CGI-intra-16-hyper	2	0	0	2
CGI-intra-2	215	3	1	203
CGI-intra-2-hyper	170	0	1	163
CGI-intra-2-hypo	20	1	0	17
CGI-intra-4	60	2	0	57
CGI-intra-4-hyper	46	0	0	45
CGI-intra-8	12	1	0	11
CGI-intra-8-hyper	5	0	0	5
CGI-orphan-1	634	12	3	597
CGI-orphan-1-hyper	515	6	2	492
CGI-orphan-1-hypo	94	4	1	82
CGI-orphan-16	5	0	0	5
CGI-orphan-16-hyper	2	0	0	2
CGI-orphan-2	215	3	1	203
CGI-orphan-2-hyper	170	0	1	163
CGI-orphan-2-hypo	20	1	0	17
CGI-orphan-4	60	2	0	57
CGI-orphan-4-hyper	46	0	0	45
CGI-orphan-8	12	1	0	11
CGI-orphan-8-hyper	5	0	0	5
CGI-tss-1	153	2	4	146
CGI-tss-1-hyper	146	2	4	139
CGI-tss-1-hypo	7	0	0	7
CGI-tss-2	32	0	1	31
CGI-tss-2-hyper	31	0	1	30
CGI-tss-2-hypo	1	0	0	1
CGI-tss-4	5	0	0	5
CGI-tss-4-hyper	5	0	0	5
CGIshore-intra-1	705	8	3	679
CGIshore-intra-1-hyper	633	4	3	614
CGIshore-intra-1-hypo	61	3	0	57
CGIshore-intra-16	1	0	0	1
CGIshore-intra-16-hyper	1	0	0	1
CGIshore-intra-2	212	6	1	197
CGIshore-intra-2-hyper	193	3	1	183
CGIshore-intra-2-hypo	8	2	0	6
CGIshore-intra-4	52	2	0	47
CGIshore-intra-4-hyper	44	0	0	42
CGIshore-intra-4-hypo	3	1	0	2
CGIshore-intra-8	9	0	0	8
CGIshore-intra-8-hyper	9	0	0	8
CGIshore-orphan-1	705	8	3	679
CGIshore-orphan-1-hyper	633	4	3	614
CGIshore-orphan-1-hypo	61	3	0	57
CGIshore-orphan-16	1	0	0	1
CGIshore-orphan-16-hyper	1	0	0	1
CGIshore-orphan-2	212	6	1	197
CGIshore-orphan-2-hyper	193	3	1	183
CGIshore-orphan-2-hypo	8	2	0	6
CGIshore-orphan-4	52	2	0	47
CGIshore-orphan-4-hyper	44	0	0	42
CGIshore-orphan-4-hypo	3	1	0	2
CGIshore-orphan-8	9	0	0	8
CGIshore-orphan-8-hyper	9	0	0	8
CGIshore-tss-1	349	4	8	330
CGIshore-tss-1-hyper	318	2	7	304
CGIshore-tss-1-hypo	31	2	1	26
CGIshore-tss-2	64	1	1	60
CGIshore-tss-2-hyper	62	0	1	59
CGIshore-tss-2-hypo	2	1	0	1
CGIshore-tss-4	6	1	0	5
CGIshore-tss-4-hyper	5	0	0	5
CGIshore-tss-4-hypo	1	1	0	0
TES1000-1	354	3	2	341
TES1000-1-hyper	308	1	1	299
TES1000-1-hypo	45	2	1	41
TES1000-2	48	0	0	48
TES1000-2-hyper	41	0	0	41
TES1000-2-hypo	6	0	0	6
TES1000-4	10	0	0	10
TES1000-4-hyper	10	0	0	10
TES1000-8	1	0	0	1
TES1000-8-hyper	1	0	0	1
TES2000-1	612	6	3	587
TES2000-1-hyper	535	3	2	517
TES2000-1-hypo	74	3	1	67
TES2000-2	111	0	0	108
TES2000-2-hyper	92	0	0	89
TES2000-2-hypo	16	0	0	16
TES2000-4	24	0	0	24
TES2000-4-hyper	23	0	0	23
TES2000-4-hypo	1	0	0	1
TES2000-8	2	0	0	2
TES2000-8-hyper	2	0	0	2
TES250-1	121	1	0	119
TES250-1-hyper	105	0	0	104
TES250-1-hypo	16	1	0	15
TES250-2	13	0	0	13
TES250-2-hyper	12	0	0	12
TES250-2-hypo	1	0	0	1
TES250-4	0	0	0	0
TES250-4-hyper	0	0	0	0
TES4000-1	994	9	7	949
TES4000-1-hyper	863	5	5	830
TES4000-1-hypo	119	4	2	108
TES4000-2	275	3	1	264
TES4000-2-hyper	236	2	1	227
TES4000-2-hypo	27	1	0	26
TES4000-4	51	1	1	49
TES4000-4-hyper	47	0	1	46
TES4000-4-hypo	4	1	0	3
TES4000-8	7	0	0	7
TES4000-8-hyper	7	0	0	7
TES500-1	223	2	1	216
TES500-1-hyper	193	0	0	189
TES500-1-hypo	30	2	1	27
TES500-2	23	0	0	23
TES500-2-hyper	21	0	0	21
TES500-2-hypo	2	0	0	2
TES500-4	0	0	0	0
TES500-4-hyper	0	0	0	0
TSS-+1500-1	673	8	9	646
TSS-+1500-1-hyper	628	6	9	606
TSS-+1500-1-hypo	43	2	0	38
TSS-+1500-2	174	1	3	168
TSS-+1500-2-hyper	167	1	3	161
TSS-+1500-2-hypo	5	0	0	5
TSS-+1500-4	27	0	2	25
TSS-+1500-4-hyper	26	0	2	24
TSS-+1500-4-hypo	1	0	0	1
TSS-+1500-8	3	0	0	3
TSS-+1500-8-hyper	3	0	0	3
TSS-+1500-CGI-GCskew-1	136	2	2	129
TSS-+1500-CGI-GCskew-1-hyper	127	2	2	121
TSS-+1500-CGI-GCskew-1-hypo	8	0	0	7
TSS-+1500-CGI-GCskew-2	29	0	1	28
TSS-+1500-CGI-GCskew-2-hyper	27	0	1	26
TSS-+1500-CGI-GCskew-2-hypo	1	0	0	1
TSS-+1500-CGI-GCskew-4	6	0	1	5
TSS-+1500-CGI-GCskew-4-hyper	5	0	1	4
TSS-+1500-CGI-GCskew-4-hypo	1	0	0	1
TSS-+1500-CGI-Gskew-1	140	0	2	137
TSS-+1500-CGI-Gskew-1-hyper	133	0	2	130
TSS-+1500-CGI-Gskew-1-hypo	7	0	0	7
TSS-+1500-CGI-Gskew-2	38	0	1	36
TSS-+1500-CGI-Gskew-2-hyper	37	0	1	35
TSS-+1500-CGI-Gskew-2-hypo	1	0	0	1
TSS-+1500-CGI-Gskew-4	7	0	1	6
TSS-+1500-CGI-Gskew-4-hyper	7	0	1	6
TSS-+1500-CGI-noSkew-1	224	5	4	211
TSS-+1500-CGI-noSkew-1-hyper	202	3	4	193
TSS-+1500-CGI-noSkew-1-hypo	21	2	0	17
TSS-+1500-CGI-noSkew-2	56	0	0	56
TSS-+1500-CGI-noSkew-2-hyper	53	0	0	53
TSS-+1500-CGI-noSkew-2-hypo	2	0	0	2
TSS-+1500-CGI-noSkew-4	9	0	0	9
TSS-+1500-CGI-noSkew-4-hyper	9	0	0	9
TSS-+1500-CGI-noSkew-8	3	0	0	3
TSS-+1500-CGI-noSkew-8-hyper	3	0	0	3
TSS-+1500-miscRNA-1	24	0	0	23
TSS-+1500-miscRNA-1-hyper	20	0	0	19
TSS-+1500-miscRNA-1-hypo	4	0	0	4
TSS-+1500-miscRNA-2	7	0	0	7
TSS-+1500-miscRNA-2-hyper	5	0	0	5
TSS-+1500-miscRNA-2-hypo	2	0	0	2
TSS-+1500-miscRNA-4	2	0	0	2
TSS-+1500-miscRNA-4-hyper	1	0	0	1
TSS-+1500-miscRNA-4-hypo	1	0	0	1
TSS-+1500-noCGI-GCskew-1	0	0	0	0
TSS-+1500-noCGI-GCskew-1-hyper	0	0	0	0
TSS-+1500-noCGI-noSkew-1	173	1	1	169
TSS-+1500-noCGI-noSkew-1-hyper	166	1	1	162
TSS-+1500-noCGI-noSkew-1-hypo	7	0	0	7
TSS-+1500-noCGI-noSkew-2	51	1	1	48
TSS-+1500-noCGI-noSkew-2-hyper	50	1	1	47
TSS-+1500-noCGI-noSkew-2-hypo	1	0	0	1
TSS-+1500-noCGI-noSkew-4	5	0	0	5
TSS-+1500-noCGI-noSkew-4-hyper	5	0	0	5
TSS-1500+500-1	527	7	8	505
TSS-1500+500-1-hyper	497	6	8	477
TSS-1500+500-1-hypo	28	1	0	26
TSS-1500+500-2	136	1	1	132
TSS-1500+500-2-hyper	130	1	1	126
TSS-1500+500-2-hypo	4	0	0	4
TSS-1500+500-4	21	0	1	20
TSS-1500+500-4-hyper	20	0	1	19
TSS-1500+500-4-hypo	1	0	0	1
TSS-1500+500-8	2	0	0	2
TSS-1500+500-8-hyper	2	0	0	2
TSS-1500+500-CGI-GCskew-1	90	2	2	85
TSS-1500+500-CGI-GCskew-1-hyper	86	2	2	81
TSS-1500+500-CGI-GCskew-1-hypo	3	0	0	3
TSS-1500+500-CGI-GCskew-2	20	0	0	20
TSS-1500+500-CGI-GCskew-2-hyper	19	0	0	19
TSS-1500+500-CGI-GCskew-4	4	0	0	4
TSS-1500+500-CGI-GCskew-4-hyper	4	0	0	4
TSS-1500+500-CGI-Gskew-1	93	0	2	90
TSS-1500+500-CGI-Gskew-1-hyper	88	0	2	85
TSS-1500+500-CGI-Gskew-1-hypo	5	0	0	5
TSS-1500+500-CGI-Gskew-2	22	0	1	20
TSS-1500+500-CGI-Gskew-2-hyper	22	0	1	20
TSS-1500+500-CGI-Gskew-4	3	0	1	2
TSS-1500+500-CGI-Gskew-4-hyper	3	0	1	2
TSS-1500+500-CGI-noSkew-1	161	4	3	152
TSS-1500+500-CGI-noSkew-1-hyper	148	3	3	140
TSS-1500+500-CGI-noSkew-1-hypo	12	1	0	11
TSS-1500+500-CGI-noSkew-2	40	0	0	40
TSS-1500+500-CGI-noSkew-2-hyper	36	0	0	36
TSS-1500+500-CGI-noSkew-2-hypo	3	0	0	3
TSS-1500+500-CGI-noSkew-4	8	0	0	8
TSS-1500+500-CGI-noSkew-4-hyper	7	0	0	7
TSS-1500+500-CGI-noSkew-4-hypo	1	0	0	1
TSS-1500+500-CGI-noSkew-8	2	0	0	2
TSS-1500+500-CGI-noSkew-8-hyper	2	0	0	2
TSS-1500+500-noCGI-noSkew-1	183	1	1	178
TSS-1500+500-noCGI-noSkew-1-hyper	175	1	1	171
TSS-1500+500-noCGI-noSkew-1-hypo	8	0	0	7
TSS-1500+500-noCGI-noSkew-2	54	1	0	52
TSS-1500+500-noCGI-noSkew-2-hyper	53	1	0	51
TSS-1500+500-noCGI-noSkew-2-hypo	1	0	0	1
TSS-1500+500-noCGI-noSkew-4	6	0	0	6
TSS-1500+500-noCGI-noSkew-4-hyper	6	0	0	6
TSS-500+1500-1	482	7	6	462
TSS-500+1500-1-hyper	454	5	6	439
TSS-500+1500-1-hypo	28	2	0	23
TSS-500+1500-2	117	1	3	112
TSS-500+1500-2-hyper	115	1	3	110
TSS-500+1500-2-hypo	2	0	0	2
TSS-500+1500-4	15	0	2	13
TSS-500+1500-4-hyper	15	0	2	13
TSS-500+1500-8	1	0	0	1
TSS-500+1500-8-hyper	1	0	0	1
TSS-500+1500-CGI-GCskew-1	87	1	1	83
TSS-500+1500-CGI-GCskew-1-hyper	81	1	1	78
TSS-500+1500-CGI-GCskew-1-hypo	6	0	0	5
TSS-500+1500-CGI-GCskew-2	18	0	1	17
TSS-500+1500-CGI-GCskew-2-hyper	18	0	1	17
TSS-500+1500-CGI-GCskew-2-hypo	0	0	0	0
TSS-500+1500-CGI-GCskew-4	2	0	1	1
TSS-500+1500-CGI-GCskew-4-hyper	2	0	1	1
TSS-500+1500-CGI-Gskew-1	87	0	2	84
TSS-500+1500-CGI-Gskew-1-hyper	84	0	2	81
TSS-500+1500-CGI-Gskew-1-hypo	3	0	0	3
TSS-500+1500-CGI-Gskew-2	26	0	1	24
TSS-500+1500-CGI-Gskew-2-hyper	25	0	1	23
TSS-500+1500-CGI-Gskew-2-hypo	1	0	0	1
TSS-500+1500-CGI-Gskew-4	4	0	1	3
TSS-500+1500-CGI-Gskew-4-hyper	4	0	1	3
TSS-500+1500-CGI-noSkew-1	171	5	2	161
TSS-500+1500-CGI-noSkew-1-hyper	157	3	2	151
TSS-500+1500-CGI-noSkew-1-hypo	14	2	0	10
TSS-500+1500-CGI-noSkew-2	40	0	0	40
TSS-500+1500-CGI-noSkew-2-hyper	39	0	0	39
TSS-500+1500-CGI-noSkew-2-hypo	1	0	0	1
TSS-500+1500-CGI-noSkew-4	5	0	0	5
TSS-500+1500-CGI-noSkew-4-hyper	5	0	0	5
TSS-500+1500-CGI-noSkew-8	1	0	0	1
TSS-500+1500-CGI-noSkew-8-hyper	1	0	0	1
TSS-500+1500-noCGI-GCskew-1	0	0	0	0
TSS-500+1500-noCGI-GCskew-1-hyper	0	0	0	0
TSS-500+1500-noCGI-noSkew-1	137	1	1	134
TSS-500+1500-noCGI-noSkew-1-hyper	132	1	1	129
TSS-500+1500-noCGI-noSkew-1-hypo	5	0	0	5
TSS-500+1500-noCGI-noSkew-2	33	1	1	31
TSS-500+1500-noCGI-noSkew-2-hyper	33	1	1	31
TSS-500+1500-noCGI-noSkew-4	4	0	0	4
TSS-500+1500-noCGI-noSkew-4-hyper	4	0	0	4
TSS-700+200-1	340	5	5	325
TSS-700+200-1-hyper	330	5	5	316
TSS-700+200-1-hypo	10	0	0	9
TSS-700+200-2	84	0	1	82
TSS-700+200-2-hyper	83	0	1	81
TSS-700+200-2-hypo	1	0	0	1
TSS-700+200-4	10	0	1	9
TSS-700+200-4-hyper	10	0	1	9
TSS-700+200-CGI-GCskew-1	47	1	1	44
TSS-700+200-CGI-GCskew-1-hyper	45	1	1	42
TSS-700+200-CGI-GCskew-1-hypo	2	0	0	2
TSS-700+200-CGI-GCskew-2	11	0	0	11
TSS-700+200-CGI-GCskew-2-hyper	11	0	0	11
TSS-700+200-CGI-GCskew-4	2	0	0	2
TSS-700+200-CGI-GCskew-4-hyper	2	0	0	2
TSS-700+200-CGI-Gskew-1	43	0	2	40
TSS-700+200-CGI-Gskew-1-hyper	43	0	2	40
TSS-700+200-CGI-Gskew-1-hypo	0	0	0	0
TSS-700+200-CGI-Gskew-2	13	0	1	11
TSS-700+200-CGI-Gskew-2-hyper	13	0	1	11
TSS-700+200-CGI-Gskew-4	1	0	1	0
TSS-700+200-CGI-Gskew-4-hyper	1	0	1	0
TSS-700+200-CGI-noSkew-1	97	3	1	92
TSS-700+200-CGI-noSkew-1-hyper	95	3	1	90
TSS-700+200-CGI-noSkew-1-hypo	2	0	0	2
TSS-700+200-CGI-noSkew-2	23	0	0	23
TSS-700+200-CGI-noSkew-2-hyper	23	0	0	23
TSS-700+200-CGI-noSkew-2-hypo	0	0	0	0
TSS-700+200-CGI-noSkew-4	2	0	0	2
TSS-700+200-CGI-noSkew-4-hyper	2	0	0	2
TSS-700+200-noCGI-GCskew-1	1	0	0	1
TSS-700+200-noCGI-GCskew-1-hyper	1	0	0	1
TSS-700+200-noCGI-GCskew-2	1	0	0	1
TSS-700+200-noCGI-GCskew-2-hyper	1	0	0	1
TSS-700+200-noCGI-noSkew-1	152	1	1	148
TSS-700+200-noCGI-noSkew-1-hyper	146	1	1	143
TSS-700+200-noCGI-noSkew-1-hypo	6	0	0	5
TSS-700+200-noCGI-noSkew-2	36	0	0	36
TSS-700+200-noCGI-noSkew-2-hyper	35	0	0	35
TSS-700+200-noCGI-noSkew-2-hypo	1	0	0	1
TSS-700+200-noCGI-noSkew-4	5	0	0	5
TSS-700+200-noCGI-noSkew-4-hyper	5	0	0	5
TSS1000-1	518	6	7	500
TSS1000-1-hyper	487	5	7	471
TSS1000-1-hypo	30	1	0	28
TSS1000-2	132	1	2	127
TSS1000-2-hyper	128	1	2	123
TSS1000-2-hypo	3	0	0	3
TSS1000-4	21	0	1	20
TSS1000-4-hyper	21	0	1	20
TSS1000-4-hypo	0	0	0	0
TSS2000-1	768	10	11	737
TSS2000-1-hyper	714	7	11	689
TSS2000-1-hypo	52	3	0	46
TSS2000-2	202	1	3	195
TSS2000-2-hyper	195	1	3	188
TSS2000-2-hypo	5	0	0	5
TSS2000-4	34	0	2	32
TSS2000-4-hyper	32	0	2	30
TSS2000-4-hypo	2	0	0	2
TSS2000-8	5	0	0	5
TSS2000-8-hyper	5	0	0	5
TSS250-1	223	5	5	211
TSS250-1-hyper	217	5	5	206
TSS250-1-hypo	6	0	0	5
TSS250-2	48	0	1	46
TSS250-2-hyper	48	0	1	46
TSS250-4	8	0	1	7
TSS250-4-hyper	8	0	1	7
TSS4000-1	1095	14	14	1052
TSS4000-1-hyper	990	8	12	959
TSS4000-1-hypo	99	6	2	87
TSS4000-16	1	0	0	1
TSS4000-16-hyper	1	0	0	1
TSS4000-2	300	3	5	287
TSS4000-2-hyper	278	1	5	267
TSS4000-2-hypo	16	2	0	14
TSS4000-4	52	1	2	48
TSS4000-4-hyper	46	0	2	43
TSS4000-4-hypo	5	1	0	4
TSS4000-8	5	0	0	5
TSS4000-8-hyper	5	0	0	5
TSS500-1	333	6	5	318
TSS500-1-hyper	320	5	5	307
TSS500-1-hypo	13	1	0	11
TSS500-2	82	1	1	79
TSS500-2-hyper	81	1	1	78
TSS500-2-hypo	1	0	0	1
TSS500-4	10	0	1	9
TSS500-4-hyper	10	0	1	9
exon-1	516	7	5	494
exon-1-hyper	420	3	3	405
exon-1-hypo	90	4	2	83
exon-2	106	1	2	101
exon-2-hyper	79	1	2	74
exon-2-hypo	21	0	0	21
exon-4	12	0	0	12
exon-4-hyper	7	0	0	7
exon-4-hypo	4	0	0	4
exon-8	1	0	0	1
exon-8-hyper	1	0	0	1
intragenic-1	1875	24	11	1799
intragenic-1-hyper	1656	13	9	1603
intragenic-1-hypo	161	9	2	141
intragenic-16	11	0	0	11
intragenic-16-hyper	5	0	0	5
intragenic-2	676	8	4	648
intragenic-2-hyper	575	4	4	554
intragenic-2-hypo	43	2	0	39
intragenic-4	205	4	1	195
intragenic-4-hyper	169	1	1	163
intragenic-4-hypo	7	1	0	6
intragenic-8	33	1	0	31
intragenic-8-hyper	22	0	0	21
intragenic-8-hypo	1	0	0	1
intron-1	1580	20	7	1519
intron-1-hyper	1442	11	7	1399
intron-1-hypo	95	7	0	80
intron-16	10	0	0	10
intron-16-hyper	5	0	0	5
intron-2	519	6	3	498
intron-2-hyper	459	2	3	445
intron-2-hypo	17	2	0	13
intron-4	151	4	0	143
intron-4-hyper	123	1	0	119
intron-4-hypo	2	1	0	1
intron-8	27	1	0	25
intron-8-hyper	17	0	0	16
middle-1	628	7	4	606
middle-1-hyper	569	4	4	551
middle-1-hypo	54	3	0	50
middle-16	3	0	0	3
middle-16-hyper	3	0	0	3
middle-2	184	4	1	174
middle-2-hyper	165	1	1	158
middle-2-hypo	14	3	0	11
middle-4	42	2	0	38
middle-4-hyper	34	0	0	32
middle-4-hypo	3	2	0	1
middle-8	10	0	0	9
middle-8-hyper	9	0	0	8
