# Supplementary material for: Genome-wide DNA methylation changes with age in disease-free human skeletal muscle
Source: Aging Cell. 2013 Dec 2;13(2):360–6. doi: 10.1111/acel.12180 (PMC3954952; doi:10.1111/acel.12180)
Supplement: Supplementary file 12 — Table S9 List of CpG sites that discriminate young from old samples. [file acel0013-0360-sd12.xlsx]

## Sheet: Sheet1
probes ID	Area Under the Curve (AUC)	P.Value	adj.P.Val
cg07553761	1	2.21e-18	6.49e-14
cg18584803	1	1.45e-21	2.35e-16
cg16145071	1	1.55e-13	7.02e-10
cg03036557	1	1.1e-20	1.07e-15
cg24226219	1	2.7e-11	3.68e-08
cg00702638	1	2.17e-23	1.06e-17
cg24888989	1	1.9e-20	1.33e-15
cg25090514	1	2.98e-18	7.22e-14
cg22549547	1	8.82e-19	3.29e-14
cg21186299	1	2.49e-17	4.48e-13
cg15431659	1	1.83e-14	1.25e-10
cg19273773	1	2.44e-14	1.58e-10
cg26792755	1	2.49e-19	1.21e-14
cg08715791	1	9.22e-16	1.06e-11
cg22115892	1	2.23e-21	2.71e-16
cg04570540	1	1.92e-20	1.33e-15
cg24079702	1	1.07e-18	3.73e-14
cg25743481	1	2.74e-19	1.21e-14
cg22454769	1	8.78e-22	2.13e-16
cg07135408	1	5.41e-15	4.24e-11
cg27326620	1	4.32e-15	3.68e-11
cg20442599	0.998264	2.15e-17	4.01e-13
cg26928195	0.998264	4.82e-16	6e-12
cg08140039	0.998264	2.07e-16	2.96e-12
cg14224196	0.998264	1.51e-17	3.18e-13
cg03844506	0.998264	1.18e-13	5.67e-10
cg13114696	0.998264	1.77e-15	1.75e-11
cg11947423	0.998264	1.15e-15	1.24e-11
cg20899581	0.998264	9.75e-17	1.53e-12
cg26885220	0.996528	9.41e-20	5.08e-15
cg17969902	0.996528	1.12e-17	2.47e-13
cg23606718	0.996528	2.45e-18	6.49e-14
cg16295725	0.996528	4.38e-13	1.61e-09
cg12678562	0.996528	2.77e-15	2.45e-11
cg15149712	0.996528	4.61e-13	1.64e-09
cg11153071	0.996528	2.64e-17	4.58e-13
cg03670302	0.994792	2.54e-18	6.49e-14
cg09226198	0.994792	1e-11	1.78e-08
cg02080909	0.994792	3.39e-16	4.57e-12
cg22245494	0.994792	1.44e-18	4.65e-14
cg08318076	0.994792	1.33e-11	2.16e-08
cg03074188	0.994792	2.21e-13	9.43e-10
cg16174225	0.994792	4.65e-15	3.87e-11
cg25310559	0.994792	3.01e-14	1.84e-10
cg24998649	0.994792	2.18e-15	2.12e-11
cg22770294	0.994792	7.67e-14	4e-10
cg10155891	0.994792	3.61e-19	1.46e-14
cg03885098	0.993056	2.51e-18	6.49e-14
cg15213689	0.993056	1.05e-14	7.85e-11
cg01288350	0.993056	1.98e-12	5.04e-09
cg10093679	0.993056	1.1e-11	1.87e-08
cg25973354	0.993056	3.53e-20	2.14e-15
cg02650266	0.993056	2.01e-17	3.9e-13
cg11082362	0.993056	8.18e-14	4.18e-10
cg12030226	0.993056	8.06e-14	4.16e-10
cg10729426	0.993056	2.7e-15	2.43e-11
cg15664640	0.993056	3.56e-14	2.07e-10
cg19901956	0.993056	6.27e-18	1.45e-13
cg13234275	0.993056	1.3e-12	3.76e-09
cg18569335	0.991319	4.05e-11	4.9e-08
cg11439308	0.991319	4.2e-16	5.52e-12
cg12663656	0.991319	4.3e-17	6.97e-13
cg24724428	0.991319	1.23e-14	8.93e-11
cg00405939	0.991319	3.35e-14	1.99e-10
cg25930146	0.991319	7.53e-14	3.97e-10
cg16528272	0.991319	1.58e-11	2.44e-08
cg22010909	0.991319	1.88e-17	3.8e-13
cg12894776	0.991319	2.38e-15	2.22e-11
cg12218406	0.991319	5.06e-15	4.05e-11
cg15076384	0.991319	5.91e-12	1.17e-08
cg12604058	0.991319	4.52e-16	5.77e-12
cg15789607	0.989583	5.09e-15	4.05e-11
cg14274019	0.989583	7.11e-14	3.79e-10
cg22396663	0.989583	4.32e-14	2.44e-10
cg05762616	0.989583	1.29e-13	6.08e-10
cg23945793	0.989583	2.27e-15	2.16e-11
cg17142149	0.989583	1.02e-11	1.78e-08
cg14633456	0.989583	4.7e-13	1.67e-09
cg13052101	0.989583	5.35e-11	5.93e-08
cg26109145	0.989583	1.11e-11	1.88e-08
cg05599536	0.989583	1.09e-14	8.05e-11
cg05104283	0.989583	7.22e-15	5.56e-11
cg18208742	0.989583	1.54e-13	7.02e-10
cg14273620	0.989583	5.07e-12	1.04e-08
cg24011073	0.989583	4.7e-15	3.87e-11
cg16867657	0.989583	8.06e-15	6.11e-11
cg11755933	0.989583	2.91e-11	3.86e-08
cg22451265	0.987847	6.52e-16	7.72e-12
cg07976816	0.987847	6.02e-16	7.31e-12
cg25826226	0.987847	3.18e-12	7.14e-09
cg00718470	0.987847	3.48e-15	3.02e-11
cg02113385	0.987847	4.46e-14	2.49e-10
cg02053265	0.987847	3.93e-12	8.4e-09
cg15149655	0.987847	1.75e-12	4.64e-09
cg21238257	0.987847	3.43e-17	5.73e-13
cg07706367	0.987847	9.48e-14	4.8e-10
cg19303162	0.987847	9.85e-14	4.93e-10
cg10846328	0.986111	1.99e-16	2.93e-12
cg23837683	0.986111	1.54e-15	1.61e-11
cg11071401	0.986111	9.28e-12	1.69e-08
cg05849772	0.986111	2.26e-11	3.23e-08
cg08886036	0.986111	4.42e-13	1.61e-09
cg26896748	0.986111	4.17e-14	2.38e-10
cg02084814	0.986111	1.36e-11	2.18e-08
cg02511363	0.986111	1.72e-15	1.74e-11
cg12460175	0.986111	1.56e-15	1.61e-11
cg11724984	0.986111	1.46e-14	1.03e-10
cg02856420	0.984375	1.99e-12	5.04e-09
cg06390585	0.984375	7.1e-11	7.36e-08
cg24302354	0.984375	1.71e-13	7.56e-10
cg03922146	0.984375	2.14e-12	5.34e-09
cg25924139	0.984375	2.23e-12	5.47e-09
cg16320626	0.984375	1.62e-14	1.13e-10
cg14753631	0.984375	9.23e-11	8.96e-08
cg23180925	0.984375	3.05e-12	6.93e-09
cg15262728	0.984375	1.5e-11	2.36e-08
cg02331561	0.984375	1.4e-14	9.98e-11
cg12014181	0.984375	5.37e-13	1.84e-09
cg06291428	0.984375	1.99e-14	1.34e-10
cg19586199	0.984375	7.18e-13	2.29e-09
cg18239920	0.984375	1.74e-12	4.64e-09
cg11222173	0.984375	1.05e-15	1.16e-11
cg27039501	0.984375	2.84e-16	3.94e-12
cg18253799	0.984375	5.1e-13	1.77e-09
cg05006473	0.984375	1.19e-11	1.96e-08
cg07475178	0.984375	9.37e-16	1.06e-11
cg14284055	0.982639	2.22e-12	5.47e-09
cg05066959	0.982639	1.56e-13	7.02e-10
cg04088338	0.982639	7.03e-12	1.33e-08
cg00799748	0.982639	3.66e-11	4.55e-08
cg17486429	0.982639	5.88e-13	1.98e-09
cg22850968	0.982639	1.75e-11	2.64e-08
cg11109027	0.982639	1.03e-13	5.09e-10
cg09476997	0.982639	2.51e-11	3.46e-08
cg25088009	0.982639	1.12e-11	1.89e-08
cg07315493	0.982639	8.44e-12	1.56e-08
cg03339817	0.980903	4.58e-13	1.64e-09
cg11344566	0.980903	1.52e-12	4.23e-09
cg05979020	0.980903	1.62e-12	4.4e-09
cg26681770	0.980903	5.54e-12	1.11e-08
cg05222243	0.980903	3.61e-11	4.53e-08
cg20731257	0.980903	3.65e-11	4.54e-08
cg11705722	0.980903	3.53e-12	7.75e-09
cg09509144	0.980903	1.74e-11	2.64e-08
cg20978858	0.980903	3.23e-11	4.17e-08
cg19291355	0.980903	5.2e-12	1.06e-08
cg26720682	0.980903	3.33e-13	1.27e-09
cg08722200	0.980903	3.21e-13	1.25e-09
cg02861260	0.980903	2.76e-13	1.13e-09
cg11349594	0.980903	8.41e-13	2.63e-09
cg07933682	0.980903	5.95e-13	1.99e-09
cg26946311	0.980903	3.67e-12	7.98e-09
cg25921609	0.980903	1.12e-12	3.34e-09
cg00335591	0.980903	1.5e-13	6.99e-10
cg12835012	0.980903	5.3e-11	5.89e-08
cg09315878	0.980903	7.54e-11	7.65e-08
cg13082654	0.980903	3.59e-14	2.07e-10
cg12637786	0.979167	4.13e-13	1.54e-09
cg16580935	0.979167	5.24e-12	1.06e-08
cg23571812	0.979167	1.34e-11	2.16e-08
cg15922553	0.979167	6.94e-14	3.74e-10
cg08356705	0.979167	6.77e-13	2.18e-09
cg18864926	0.979167	1.62e-12	4.4e-09
cg19117051	0.979167	2.4e-11	3.34e-08
cg12900690	0.979167	7.87e-13	2.48e-09
cg14174320	0.979167	3.65e-11	4.54e-08
cg04766529	0.979167	1.45e-12	4.13e-09
cg03034934	0.979167	1.58e-11	2.44e-08
cg12246472	0.979167	9.95e-13	3.02e-09
cg13163420	0.979167	5.34e-14	2.91e-10
cg09163035	0.979167	3.69e-12	7.99e-09
cg07324245	0.979167	6.02e-11	6.53e-08
cg23500537	0.979167	2.03e-13	8.73e-10
cg26672604	0.979167	3.09e-13	1.23e-09
cg06782035	0.979167	1.48e-12	4.16e-09
cg27141534	0.979167	3.24e-12	7.19e-09
cg02102832	0.979167	1.4e-11	2.23e-08
cg07243161	0.979167	2.03e-13	8.73e-10
cg25090604	0.979167	4.98e-13	1.74e-09
cg08156531	0.979167	2.38e-13	9.95e-10
cg10505902	0.979167	1.87e-12	4.9e-09
cg02976929	0.979167	3e-13	1.21e-09
cg12589298	0.979167	2.34e-13	9.9e-10
cg26550337	0.979167	8.78e-13	2.7e-09
cg06144905	0.979167	3.48e-13	1.32e-09
cg04509266	0.977431	2.56e-15	2.34e-11
cg16094026	0.977431	5.96e-11	6.48e-08
cg27518993	0.977431	2.61e-13	1.07e-09
cg22150680	0.977431	1.45e-11	2.29e-08
cg24587400	0.977431	4.51e-13	1.63e-09
cg03784994	0.977431	5.84e-13	1.98e-09
cg04368796	0.977431	5.41e-12	1.09e-08
cg05655953	0.977431	2.57e-11	3.52e-08
cg17185060	0.977431	1.12e-12	3.34e-09
cg11570383	0.977431	4.32e-13	1.6e-09
cg13218739	0.977431	1.76e-12	4.64e-09
cg15609237	0.977431	1.58e-12	4.35e-09
cg10130374	0.977431	2.5e-14	1.6e-10
cg10687031	0.977431	4.24e-12	8.96e-09
cg17532753	0.977431	4.75e-14	2.62e-10
cg25287474	0.977431	5.77e-12	1.14e-08
cg16132186	0.977431	5.05e-11	5.68e-08
cg05063670	0.977431	2.44e-12	5.77e-09
cg10586883	0.977431	8.33e-12	1.55e-08
cg10429508	0.977431	3.89e-11	4.74e-08
cg21583440	0.977431	2.8e-11	3.78e-08
cg26824850	0.977431	1.66e-11	2.53e-08
cg01885839	0.977431	7.23e-12	1.36e-08
cg02014125	0.977431	9.87e-13	3.02e-09
cg13485481	0.977431	2.36e-11	3.31e-08
cg00594148	0.977431	2.98e-11	3.92e-08
cg04590303	0.977431	4.69e-12	9.69e-09
cg21545013	0.977431	8.68e-11	8.51e-08
cg16601832	0.977431	6.74e-12	1.29e-08
cg26639401	0.977431	1.55e-12	4.29e-09
cg23318523	0.977431	1.11e-13	5.4e-10
cg20744163	0.977431	4.6e-11	5.36e-08
cg12141030	0.977431	7.31e-13	2.32e-09
cg04880546	0.975694	1.97e-11	2.92e-08
cg06841648	0.975694	1.01e-11	1.78e-08
cg27065717	0.975694	4.47e-11	5.26e-08
cg20505375	0.975694	1.51e-11	2.36e-08
cg08753172	0.975694	1.2e-11	1.96e-08
cg00900642	0.975694	3.24e-11	4.17e-08
cg12934382	0.975694	2e-13	8.73e-10
cg09596975	0.975694	3.59e-11	4.53e-08
cg01035616	0.975694	5.13e-13	1.77e-09
cg17755730	0.975694	3.29e-11	4.22e-08
cg26040060	0.975694	4.19e-11	5.02e-08
cg26830108	0.975694	8.74e-13	2.7e-09
cg07949777	0.975694	2.06e-12	5.19e-09
cg18136895	0.975694	2.36e-12	5.64e-09
cg06458239	0.975694	1.29e-13	6.08e-10
cg01552919	0.975694	2.21e-14	1.45e-10
cg07303143	0.975694	3.16e-14	1.89e-10
cg03781727	0.975694	2.8e-14	1.74e-10
cg05043909	0.975694	1.83e-11	2.76e-08
cg02281970	0.975694	2.5e-13	1.04e-09
cg05369582	0.975694	2.72e-12	6.31e-09
cg17681447	0.975694	6.47e-12	1.25e-08
cg24726783	0.975694	9.94e-12	1.77e-08
cg10239991	0.975694	6.77e-13	2.18e-09
cg16718263	0.975694	3.23e-13	1.25e-09
cg05726764	0.975694	2.87e-12	6.59e-09
cg06431105	0.975694	1.55e-12	4.29e-09
cg24885442	0.973958	1.41e-12	4.01e-09
cg09900371	0.973958	2.34e-12	5.64e-09
cg27574071	0.973958	1.2e-12	3.53e-09
cg00920668	0.973958	2.05e-14	1.36e-10
cg13429812	0.973958	1.56e-13	7.02e-10
cg24236839	0.973958	3.11e-12	7.03e-09
cg02281446	0.973958	1.1e-12	3.31e-09
cg05558539	0.973958	1.9e-12	4.93e-09
cg09336589	0.973958	1.03e-11	1.8e-08
cg22833809	0.973958	8.65e-11	8.51e-08
cg04055238	0.973958	5e-11	5.65e-08
cg16371080	0.973958	6.22e-13	2.07e-09
cg15578091	0.973958	2.99e-12	6.81e-09
cg04608651	0.973958	4.68e-12	9.69e-09
cg24428653	0.973958	1.05e-13	5.16e-10
cg26814650	0.973958	2.35e-11	3.31e-08
cg24701309	0.973958	1.03e-11	1.8e-08
cg04875128	0.973958	9.81e-12	1.75e-08
cg06796869	0.972222	1.62e-13	7.21e-10
cg01456640	0.972222	1.3e-12	3.76e-09
cg17346145	0.972222	6.4e-11	6.86e-08
cg19616783	0.972222	1.89e-12	4.93e-09
cg09022921	0.972222	6.13e-12	1.19e-08
cg09479818	0.972222	5.73e-11	6.25e-08
cg09407273	0.972222	4.07e-12	8.63e-09
cg26805503	0.972222	5.99e-12	1.17e-08
cg20729768	0.972222	3.14e-11	4.08e-08
cg06231385	0.972222	5.58e-11	6.15e-08
cg05404236	0.972222	2.88e-12	6.6e-09
cg22027946	0.972222	9.06e-12	1.65e-08
cg19392379	0.972222	2.08e-11	3.03e-08
cg19098465	0.972222	1.34e-11	2.16e-08
cg14390047	0.972222	3.11e-11	4.06e-08
cg01259258	0.972222	3.49e-11	4.42e-08
cg01911440	0.972222	9.06e-12	1.65e-08
cg15760709	0.972222	3.07e-13	1.23e-09
cg19373545	0.972222	2.24e-12	5.47e-09
cg24759599	0.972222	9.4e-12	1.7e-08
cg15702661	0.972222	1.68e-12	4.52e-09
cg17099445	0.970486	9.82e-12	1.75e-08
cg23995914	0.970486	4.11e-13	1.54e-09
cg04984556	0.970486	2.56e-12	6.01e-09
cg04505523	0.970486	4.63e-12	9.69e-09
cg13494037	0.970486	2.08e-11	3.03e-08
cg16320173	0.970486	7.83e-12	1.46e-08
cg13759946	0.970486	2.29e-11	3.25e-08
cg09132058	0.970486	3.24e-11	4.17e-08
cg10623198	0.970486	4.62e-12	9.69e-09
cg02263377	0.970486	2.5e-12	5.88e-09
cg14571537	0.970486	2.19e-11	3.16e-08
cg01448853	0.970486	1.12e-11	1.89e-08
cg02342148	0.970486	1.65e-11	2.53e-08
cg10582189	0.970486	1.96e-11	2.91e-08
cg03068843	0.970486	4.77e-11	5.5e-08
cg01921956	0.970486	5e-11	5.65e-08
cg15843262	0.970486	7.26e-11	7.5e-08
cg13203973	0.970486	1.58e-11	2.44e-08
cg01335674	0.970486	6.51e-11	6.93e-08
cg00136279	0.970486	5.75e-12	1.14e-08
cg26639906	0.970486	6.79e-13	2.18e-09
cg00664416	0.970486	6.4e-13	2.11e-09
cg16823009	0.970486	6e-12	1.17e-08
cg26673975	0.970486	2.72e-14	1.71e-10
cg26631178	0.970486	2.1e-12	5.25e-09
cg19021985	0.970486	1.13e-11	1.9e-08
cg00804468	0.96875	3.85e-11	4.71e-08
cg09257677	0.96875	2.12e-11	3.07e-08
cg02566157	0.96875	2.26e-12	5.48e-09
cg20852851	0.96875	5.17e-12	1.05e-08
cg05463813	0.96875	6.6e-12	1.27e-08
cg06653216	0.96875	1.46e-11	2.29e-08
cg12183032	0.96875	7.92e-11	7.91e-08
cg25502179	0.96875	4.01e-12	8.53e-09
cg05978527	0.96875	5.32e-12	1.07e-08
cg19805668	0.96875	6.02e-12	1.17e-08
cg09228402	0.96875	5.04e-11	5.67e-08
cg18259535	0.96875	1.4e-11	2.23e-08
cg12474824	0.96875	1.56e-11	2.44e-08
cg05878887	0.96875	7.73e-11	7.81e-08
cg27340723	0.96875	2.36e-11	3.31e-08
cg07102406	0.96875	3.48e-11	4.42e-08
cg12371704	0.96875	1.22e-12	3.56e-09
cg23884120	0.96875	1.91e-11	2.85e-08
cg26312965	0.96875	3.68e-11	4.55e-08
cg16075775	0.96875	2.47e-11	3.42e-08
cg26680989	0.96875	4.59e-11	5.36e-08
cg14462307	0.96875	1.7e-12	4.55e-09
cg03580801	0.96875	2.2e-11	3.16e-08
cg12739119	0.967014	1.6e-11	2.47e-08
cg00700412	0.967014	7.31e-11	7.53e-08
cg08351911	0.967014	2.71e-12	6.31e-09
cg18729787	0.967014	5.29e-11	5.89e-08
cg03456651	0.967014	3.23e-11	4.17e-08
cg02693505	0.967014	9.46e-12	1.7e-08
cg20155035	0.967014	3.91e-11	4.75e-08
cg15527168	0.967014	3.2e-12	7.15e-09
cg06120688	0.967014	1.05e-11	1.82e-08
cg07676145	0.967014	1.09e-11	1.87e-08
cg27179367	0.967014	6.83e-11	7.17e-08
cg21583694	0.967014	5.23e-11	5.84e-08
cg07096654	0.967014	3.04e-11	3.98e-08
cg16243359	0.967014	3.16e-13	1.24e-09
cg20248691	0.967014	4.3e-11	5.11e-08
cg13395086	0.967014	1.4e-11	2.23e-08
cg13309415	0.967014	3.35e-11	4.27e-08
cg11461875	0.967014	2.37e-11	3.31e-08
cg09364501	0.967014	2.78e-12	6.44e-09
cg09378783	0.967014	2.31e-11	3.27e-08
cg04295144	0.967014	4.67e-12	9.69e-09
cg25473794	0.967014	3.63e-11	4.54e-08
cg23580024	0.967014	2.36e-12	5.64e-09
cg22432760	0.967014	4.8e-11	5.51e-08
cg17724627	0.965278	3.6e-11	4.53e-08
cg02215560	0.965278	2.51e-11	3.46e-08
cg08228672	0.965278	2.15e-11	3.11e-08
cg15970666	0.965278	6.43e-13	2.11e-09
cg03981727	0.965278	2.53e-11	3.46e-08
cg08214329	0.965278	4.5e-11	5.28e-08
cg17801765	0.965278	6.2e-11	6.67e-08
cg05074946	0.965278	6.49e-11	6.93e-08
cg02216727	0.965278	4.36e-11	5.15e-08
cg22155786	0.965278	5.41e-11	5.99e-08
cg06861181	0.965278	4.34e-11	5.14e-08
cg05599759	0.965278	2.03e-11	2.97e-08
cg12858577	0.965278	2.99e-11	3.92e-08
cg11031372	0.965278	7.82e-11	7.85e-08
cg16342780	0.965278	4.28e-11	5.09e-08
cg10291119	0.965278	7.38e-11	7.56e-08
cg15456742	0.965278	3.03e-14	1.84e-10
cg04380800	0.965278	3.39e-12	7.48e-09
cg19025786	0.965278	1.89e-11	2.83e-08
cg27281030	0.965278	1.46e-11	2.29e-08
cg15798890	0.965278	8.83e-12	1.63e-08
cg15707332	0.963542	2.71e-11	3.68e-08
cg16130802	0.963542	3.74e-11	4.59e-08
cg17812026	0.963542	8.57e-13	2.67e-09
cg27411547	0.963542	1.39e-16	2.11e-12
cg08380252	0.963542	1.22e-11	1.99e-08
cg03459920	0.963542	3.58e-12	7.83e-09
cg12378817	0.963542	1.09e-11	1.87e-08
cg25224992	0.963542	7.04e-11	7.32e-08
cg27441228	0.963542	4.55e-11	5.32e-08
cg25492363	0.963542	1.34e-12	3.86e-09
cg20800391	0.963542	4.63e-11	5.38e-08
cg12003230	0.963542	6.93e-11	7.27e-08
cg10501210	0.963542	3.71e-12	8e-09
cg09533709	0.963542	2.83e-11	3.8e-08
cg07187233	0.963542	4.26e-11	5.08e-08
cg00120810	0.963542	5.14e-11	5.76e-08
cg14292220	0.963542	4.01e-11	4.86e-08
cg07544187	0.963542	1.93e-12	4.93e-09
cg05150973	0.961806	2.23e-11	3.2e-08
cg07101781	0.961806	4.09e-11	4.93e-08
cg05302441	0.961806	9.09e-11	8.86e-08
cg09525973	0.961806	6.34e-11	6.81e-08
cg16909962	0.961806	2.71e-11	3.68e-08
cg00849267	0.961806	7.32e-11	7.53e-08
cg07722995	0.961806	3.7e-11	4.56e-08
cg01495332	0.961806	8.8e-11	8.61e-08
cg01916610	0.961806	7.51e-11	7.64e-08
cg17117277	0.961806	5.5e-11	6.07e-08
cg07584066	0.961806	1.02e-11	1.78e-08
cg12219390	0.960069	2.83e-11	3.8e-08
cg06084073	0.960069	2.94e-11	3.88e-08
cg01643090	0.960069	1.19e-11	1.96e-08
cg18641463	0.960069	1.15e-11	1.92e-08
cg11983867	0.960069	1.93e-12	4.93e-09
cg10374499	0.960069	4.9e-11	5.6e-08
cg00349460	0.960069	5e-11	5.65e-08
cg13639901	0.960069	7.8e-11	7.85e-08
cg13751778	0.960069	1.93e-11	2.87e-08
cg20555682	0.960069	1.12e-11	1.89e-08
cg16577823	0.960069	2.75e-11	3.72e-08
cg06726820	0.960069	3.86e-12	8.29e-09
cg14759277	0.960069	5.97e-11	6.48e-08
cg04815835	0.960069	1.2e-12	3.53e-09
cg20667480	0.960069	1.48e-12	4.16e-09
cg08989214	0.958333	8.44e-11	8.35e-08
cg23896431	0.958333	2.19e-12	5.42e-09
cg04578317	0.958333	7.65e-11	7.74e-08
cg24816460	0.958333	6.97e-11	7.3e-08
cg27143695	0.958333	4.37e-11	5.16e-08
cg17466510	0.958333	8.33e-11	8.26e-08
cg19230755	0.958333	5.02e-12	1.03e-08
cg13340765	0.958333	4.68e-11	5.41e-08
cg11884933	0.958333	3.67e-11	4.55e-08
cg16399511	0.958333	2.05e-11	2.99e-08
cg07094340	0.958333	4.97e-11	5.65e-08
cg02549170	0.958333	2.47e-11	3.42e-08
cg17549725	0.958333	6.09e-11	6.59e-08
cg06241901	0.956597	7.26e-11	7.5e-08
cg20387391	0.956597	1.83e-11	2.76e-08
cg09225287	0.956597	5.64e-11	6.19e-08
cg19341309	0.956597	1.06e-11	1.83e-08
cg00890916	0.956597	4.8e-11	5.51e-08
cg09225701	0.956597	7.48e-11	7.63e-08
cg08390209	0.956597	6.43e-11	6.88e-08
cg13269964	0.956597	6.61e-11	6.99e-08
cg14204266	0.956597	5.68e-11	6.22e-08
cg24882332	0.956597	4.68e-11	5.41e-08
cg03992191	0.956597	2.94e-11	3.88e-08
cg00221745	0.956597	4.16e-11	5e-08
cg00747890	0.956597	9.16e-11	8.92e-08
cg04806177	0.956597	7.04e-11	7.32e-08
cg18184218	0.956597	6.56e-11	6.97e-08
cg06179303	0.956597	3.14e-11	4.08e-08
cg24944959	0.956597	9.38e-12	1.7e-08
cg04628369	0.954861	4.93e-11	5.62e-08
cg13898697	0.954861	4.78e-13	1.68e-09
cg04337403	0.954861	8.86e-12	1.63e-08
cg04204452	0.954861	1.17e-11	1.93e-08
cg06781213	0.954861	6.6e-11	6.99e-08
cg18457159	0.954861	7.02e-11	7.32e-08
cg07762003	0.954861	8.67e-11	8.51e-08
cg09760200	0.954861	1.15e-11	1.92e-08
cg18468088	0.954861	6.94e-12	1.32e-08
cg22714290	0.954861	3.18e-13	1.24e-09
cg10943179	0.953125	1.3e-11	2.12e-08
cg25914109	0.953125	3.31e-11	4.23e-08
cg25393429	0.953125	4.25e-11	5.08e-08
cg02820566	0.953125	2.88e-11	3.85e-08
cg15174791	0.953125	2.89e-11	3.85e-08
cg22711308	0.953125	7.36e-11	7.55e-08
cg00421335	0.953125	1.66e-11	2.53e-08
cg15356320	0.953125	5.65e-11	6.19e-08
cg24999105	0.953125	4e-11	4.86e-08
cg15730967	0.953125	2.3e-11	3.26e-08
cg17875760	0.953125	3.81e-11	4.68e-08
cg08201673	0.953125	4.84e-11	5.55e-08
cg12640817	0.951389	6.69e-12	1.28e-08
cg25940946	0.951389	3.54e-11	4.47e-08
cg02798899	0.951389	8.55e-11	8.44e-08
cg23502378	0.951389	6.15e-11	6.64e-08
cg19774782	0.951389	8.31e-11	8.25e-08
cg14576951	0.951389	2.37e-11	3.31e-08
cg07570470	0.949653	1.35e-11	2.18e-08
cg26566407	0.949653	7.86e-11	7.87e-08
cg07152520	0.949653	7.43e-11	7.6e-08
cg15222604	0.949653	5.19e-11	5.81e-08
cg16313758	0.949653	6.77e-11	7.15e-08
cg04216051	0.949653	2.01e-11	2.96e-08
cg27017630	0.949653	6.81e-11	7.17e-08
cg18797950	0.949653	7.63e-11	7.73e-08
cg14385008	0.949653	3.22e-12	7.18e-09
cg07827420	0.947917	1.1e-11	1.87e-08
cg20937101	0.947917	2.37e-12	5.64e-09
cg15770012	0.947917	7.18e-12	1.36e-08
cg09444070	0.942708	7.8e-11	7.85e-08
cg05132828	0.940972	7.75e-12	1.45e-08
cg07876450	0.940972	9.07e-11	8.86e-08
cg21480464	0.940972	1.93e-12	4.93e-09
cg19601293	0.9375	2.9e-11	3.85e-08
cg27535237	0.9375	2.01e-11	2.96e-08
cg27393769	0.923611	8.11e-11	8.07e-08
cg22210779	0.918403	8.06e-11	8.03e-08
