# Supplementary material for: Genome-wide DNA methylation changes with age in disease-free human skeletal muscle
Source: Aging Cell. 2013 Dec 2;13(2):360–6. doi: 10.1111/acel.12180 (PMC3954952; doi:10.1111/acel.12180)
Supplement: Supplementary file 13 — Table S10 List of overlapping CpG predictors of biological age with Hannum et al. study. [file acel0013-0360-sd13.xlsx]

## Sheet: Sheet1
CpG probes that were identified as perfect age predictors by our study and age predictor by Hannum et al. 2012
cg22454769
cg24079702
cg07553761
CpG probes that were identified as perfect/good age predictors by our study and age predictor by Hannum et al. 2012
cg10501210
cg22454769
cg24079702
cg23606718
cg07553761
cg02650266
cg23500537
cg16867657
cg04875128
