# Supplementary material for: Genome-wide DNA methylation changes with age in disease-free human skeletal muscle
Source: Aging Cell. 2013 Dec 2;13(2):360–6. doi: 10.1111/acel.12180 (PMC3954952; doi:10.1111/acel.12180)
Supplement: Supplementary file 14 — Table S11 Number of overlapping dmCpG sites with other studies. [file acel0013-0360-sd14.xlsx]

## Sheet: Sheet1
study	publication date	Illumina array	dmCpG sites	common dmCpG
Teschendorff et al.	2010	27K	589	6
Rakyan et al.	2010	27K	131	4
Bocklandt et al.	2011	27K	88	2
Bell et al.	2012	27K	490	5
Heyn et al.	2012	450K	5988	141
List of CpG probes that were found in our and Bell et al. studies
cg07850604
cg10234985
cg12373771
cg21801378
cg22736354
List of CpG probes that were found in our and Bocklandt et al. studies
cg21801378
cg11136562
List of CpG probes that were found in our and Heyn et al. studies
cg23469878
cg22726349
cg07917901
cg05886087
cg23433345
cg07056299
cg11399254
cg04739880
cg24065451
cg14042143
cg12016746
cg16603916
cg11153071
cg11328127
cg16642299
cg15382933
cg07880727
cg05398036
cg15676719
cg13006424
cg15580458
cg05283597
cg11671363
cg23050394
cg02856688
cg23989207
cg06000878
cg05436845
cg01910727
cg01183510
cg16824282
cg23281529
cg05820959
cg08772789
cg17950348
cg04868238
cg19374752
cg00899659
cg13208413
cg09122593
cg11142333
cg23119026
cg21473786
cg11526020
cg12079904
cg06898168
cg04079215
cg15609237
cg25616968
cg24236839
cg26792295
cg05251861
cg15157945
cg26313511
cg24011073
cg05753799
cg01332683
cg08438690
cg24277586
cg11847636
cg21901395
cg07824422
cg14173033
cg23098693
cg06760238
cg04958055
cg04242728
cg01792117
cg16922167
cg25221207
cg14186336
cg12181028
cg27170268
cg16959747
cg16785938
cg14801864
cg11934771
cg03389538
cg20366239
cg04457572
cg22088368
cg05697866
cg10219223
cg16836678
cg27570256
cg07280097
cg14315912
cg27532171
cg02003183
cg13622265
cg02225599
cg07589899
cg12231340
cg19247475
cg04625615
cg23403099
cg06638568
cg21850518
cg17110586
cg12765064
cg13872898
cg13954457
cg15691862
cg00664406
cg16969368
cg12080906
cg16092017
cg05399320
cg14566959
cg17885226
cg05310240
cg14525247
cg10760299
cg05726109
cg17280346
cg03771840
cg09017434
cg07584066
cg14130459
cg00156995
cg09476997
cg05333146
cg21572722
cg23109891
cg07553761
cg13187827
cg04079760
cg05404236
cg05308495
cg24724428
cg24079702
cg12934382
cg04875128
cg16867657
cg10099601
cg07038187
cg09932758
cg06639320
cg06783429
cg02532017
cg22454769
List of CpG probes that were found in our and Rakyan et al. studies
cg07850604
cg21801378
cg12373771
cg22736354
List of CpG probes that were found in our and Teschendorff et al. studies
cg22736354
cg21801378
cg07658590
cg12373771
cg15518883
cg20114394
