# Supplementary material for: Genome-wide DNA methylation changes with age in disease-free human skeletal muscle
Source: Aging Cell. 2013 Dec 2;13(2):360–6. doi: 10.1111/acel.12180 (PMC3954952; doi:10.1111/acel.12180)
Supplement: Supplementary file 15 — Table S12 Description of genomic regions. [file acel0013-0360-sd15.xlsx]

## Sheet: Sheet1
region	description
3prime	one third of a gene at 3' end
3prime-miscRNA
3prime-other
3prime-protein-coding
3prime-pseudo
5prime	one third of a gene at 5' end
5prime-miscRNA
5prime-protein-coding
5prime-pseudo
CGI-intra	intragenic CpG island
CGI-intra-miscRNA
CGI-intra-protein-coding
CGI-intra-pseudo
CGI-orphan	intragenic and intergenic CpG island (not Transcription Start Site overlaping CpG island)
CGI-tss	TSS overlaping CpG island (with at least 1 bp)
CGI-tss-miscRNA
CGI-tss-protein-coding
CGI-tss-pseudo
CGIshore-intra	intragenic CpG island shores (+- 2000 bp around CpG island)
CGIshore-intra-miscRNA
CGIshore-intra-protein-coding
CGIshore-intra-pseudo
CGIshore-orphan	intragenic and intergenic CpG island shore (not TSS overlaping CpG island shore)
CGIshore-tss	TSS overlaping CpG island shore (with at least 1 bp)
CGIshore-tss-miscRNA
CGIshore-tss-protein-coding
CGIshore-tss-pseudo
CGIshore-tss-snoRNA
TES1000	1000 bp each way around Transcription End Site
TES1000-miscRNA
TES1000-other
TES1000-protein-coding
TES1000-pseudo
TES2000
TES2000-miscRNA
TES2000-other
TES2000-protein-coding
TES2000-pseudo
TES250
TES250-miscRNA
TES250-other
TES250-protein-coding
TES250-pseudo
TES4000
TES4000-miscRNA
TES4000-other
TES4000-protein-coding
TES4000-pseudo
TES4000-snoRNA
TES500
TES500-miscRNA
TES500-other
TES500-protein-coding
TES500-pseudo
TSS-+1500	1500 bp each way around Transcription End Site
TSS-+1500-CGI-GCskew	1500 bp each way around TSS that overlap CpG island and GCskew (see METHODS section for description)
TSS-+1500-CGI-GCskew-miscRNA
TSS-+1500-CGI-GCskew-protein-coding
TSS-+1500-CGI-GCskew-pseudo
TSS-+1500-CGI-Gskew	1500 bp each way around TSS that overlap CpG island and Gskew (see METHODS section for description)
TSS-+1500-CGI-Gskew-miscRNA
TSS-+1500-CGI-Gskew-protein-coding
TSS-+1500-CGI-Gskew-pseudo
TSS-+1500-CGI-noSkew	1500 bp each way around TSS that overlap CpG island and no GC skew
TSS-+1500-CGI-noSkew-miscRNA
TSS-+1500-CGI-noSkew-protein-coding
TSS-+1500-CGI-noSkew-pseudo
TSS-+1500-miscRNA
TSS-+1500-noCGI-GCskew	1500 bp each way around TSS that not overlap CpG island but overlap GC skew
TSS-+1500-noCGI-GCskew-miscRNA
TSS-+1500-noCGI-noSkew	1500 bp each way around TSS that not overlap CpG island and no GC skew
TSS-+1500-noCGI-noSkew-miscRNA
TSS-+1500-noCGI-noSkew-other
TSS-+1500-noCGI-noSkew-protein-coding
TSS-+1500-noCGI-noSkew-pseudo
TSS-+1500-other
TSS-+1500-protein-coding
TSS-+1500-pseudo
TSS-1500+500	1500 bp upstream of TSS and 500 downstream of TSS
TSS-1500+500-CGI-GCskew
TSS-1500+500-CGI-GCskew-miscRNA
TSS-1500+500-CGI-GCskew-protein-coding
TSS-1500+500-CGI-Gskew
TSS-1500+500-CGI-Gskew-miscRNA
TSS-1500+500-CGI-Gskew-protein-coding
TSS-1500+500-CGI-Gskew-pseudo
TSS-1500+500-CGI-noSkew
TSS-1500+500-CGI-noSkew-miscRNA
TSS-1500+500-CGI-noSkew-protein-coding
TSS-1500+500-CGI-noSkew-pseudo
TSS-1500+500-miscRNA
TSS-1500+500-noCGI-noSkew
TSS-1500+500-noCGI-noSkew-miscRNA
TSS-1500+500-noCGI-noSkew-other
TSS-1500+500-noCGI-noSkew-protein-coding
TSS-1500+500-noCGI-noSkew-pseudo
TSS-1500+500-other
TSS-1500+500-protein-coding
TSS-1500+500-pseudo
TSS-500+1500
TSS-500+1500-CGI-GCskew
TSS-500+1500-CGI-GCskew-miscRNA
TSS-500+1500-CGI-GCskew-protein-coding
TSS-500+1500-CGI-Gskew
TSS-500+1500-CGI-Gskew-miscRNA
TSS-500+1500-CGI-Gskew-protein-coding
TSS-500+1500-CGI-Gskew-pseudo
TSS-500+1500-CGI-noSkew
TSS-500+1500-CGI-noSkew-miscRNA
TSS-500+1500-CGI-noSkew-protein-coding
TSS-500+1500-CGI-noSkew-pseudo
TSS-500+1500-miscRNA
TSS-500+1500-noCGI-GCskew
TSS-500+1500-noCGI-GCskew-miscRNA
TSS-500+1500-noCGI-noSkew
TSS-500+1500-noCGI-noSkew-miscRNA
TSS-500+1500-noCGI-noSkew-other
TSS-500+1500-noCGI-noSkew-protein-coding
TSS-500+1500-noCGI-noSkew-pseudo
TSS-500+1500-other
TSS-500+1500-protein-coding
TSS-500+1500-pseudo
TSS-700+200
TSS-700+200-CGI-GCskew
TSS-700+200-CGI-GCskew-miscRNA
TSS-700+200-CGI-GCskew-protein-coding
TSS-700+200-CGI-Gskew
TSS-700+200-CGI-Gskew-miscRNA
TSS-700+200-CGI-Gskew-protein-coding
TSS-700+200-CGI-Gskew-pseudo
TSS-700+200-CGI-noSkew
TSS-700+200-CGI-noSkew-miscRNA
TSS-700+200-CGI-noSkew-protein-coding
TSS-700+200-CGI-noSkew-pseudo
TSS-700+200-miscRNA
TSS-700+200-noCGI-GCskew
TSS-700+200-noCGI-GCskew-protein-coding
TSS-700+200-noCGI-noSkew
TSS-700+200-noCGI-noSkew-miscRNA
TSS-700+200-noCGI-noSkew-other
TSS-700+200-noCGI-noSkew-protein-coding
TSS-700+200-noCGI-noSkew-pseudo
TSS-700+200-other
TSS-700+200-protein-coding
TSS-700+200-pseudo
TSS1000	1000 bp each way around TSS
TSS1000-miscRNA
TSS1000-other
TSS1000-protein-coding
TSS1000-pseudo
TSS2000
TSS2000-miscRNA
TSS2000-other
TSS2000-protein-coding
TSS2000-pseudo
TSS250
TSS250-miscRNA
TSS250-other
TSS250-protein-coding
TSS250-pseudo
TSS4000
TSS4000-miscRNA
TSS4000-other
TSS4000-protein-coding
TSS4000-pseudo
TSS4000-snoRNA
TSS500
TSS500-miscRNA
TSS500-other
TSS500-protein-coding
TSS500-pseudo
exon	within exons
exon-other
exon-protein-coding
intragenic	within gene borders
intragenic-miscRNA
intragenic-other
intragenic-protein-coding
intragenic-pseudo
intron	within introns
intron-miscRNA
intron-protein-coding
intron-pseudo
middle	middle one third of a gene
middle-miscRNA
middle-protein-coding
middle-pseudo
middle-pseudo
