# Supplementary material for: Genome-wide DNA methylation changes with age in disease-free human skeletal muscle
Source: Aging Cell. 2013 Dec 2;13(2):360–6. doi: 10.1111/acel.12180 (PMC3954952; doi:10.1111/acel.12180)
Supplement: Supplementary file 16 — Table S13 Description of human subjects. [file acel0013-0360-sd16.xlsx]

## Sheet: Sheet1
Young subjects	Group	Age	Height	Weight	Body Fat %	BMI
Y01	young	25	181	78	22.1	23.8088
Y02	young	20	180	87.9	15.4	27.1296
Y03	young	22	179	90	8.5	28.089
Y04	young	23	168	65.3	7.4	23.1363
Y05	young	20	167	78.4	23.5	28.1114
Y06	young	21	185	96.6	18.4	28.225
Y07	young	18	185	75.4	9.5	22.0307
Y08	young	19	188	83.8	16.5	23.7098
Y09	young	18	185	84	27.4	24.5435
Y10	young	19	175	56.2	9.6	18.351
Y11	young	20	180	84	13.6	25.9259
Y12	young	19	184	75.5	21.2	22.3003
Y13	young	20	180	92.3	29.4	28.4877
Y14	young	20	181	60.2	9	18.3755
Y15	young	19	175	82.5	16.3	26.9388
Y16	young	23	185	100.5	23.8	29.3645
Y17	young	23	179	74.3	8	23.189
Y18	young	20	180	86.5	15.5	26.6975
Y19	young	24	175	64	17.9	20.898
Y20	young	25	178	80.5	24.9	25.4071
Y21	young	22	190	84	23.3	23.2687
Y22	young	22	172	57	14.2	19.2672
Y23	young	27	183	76	12.4	22.694
Y24	young	23	162	72.8	27.3	27.7397
AVERAGE		21.3333	179.042	78.5708	17.2958	24.487
STDEV		2.40772	6.75972	11.7576	6.81893	3.27358
TTEST		1.85762e-41	0.0790282	0.0134191	0.104915	0.000598686
Older subjects	Group	Age	Height	Weight	Body Fat %	BMI
O01	old	89.1	172	75	24.9	25.3515
O02	old	79.5	162	74	28.7	28.1969
O03	old	70	173	70	25.2	23.3887
O04	old	73	186	108.3	29.3	31.3042
O05	old	76	170	78.4	31	27.128
O06	old	70	170	103	30.1	35.6401
O07	old	73	174	73	14.8	24.1115
O08	old	72	180	84.8	25.7	26.1728
O09	old	74	181	93.8	32.6	28.6316
O10	old	70	171	66.2	24.4	22.6394
O11	old	76	177	80.5	25.6	25.695
O12	old	71	175	76.6	24.2	25.0122
O14	old	74	185	111.9	29.5	32.6954
O20	old	69	177	85.2	21.9	27.1953
O21	old	72	172	103.8	25.2	35.0865
O15	old	73	180	93.4	24.9	28.8272
O22	old	69	171	78.7	19.4	26.9143
O23	old	68	175	112.4	26.1	36.702
O16	old	73	179	122.7	27.6	38.2947
O13	old	73	183	92.6	23.8	27.6509
O17	old	79	178.8	88.468	0.34348	27.6727
O18	old	71	178.9	72.033	0.172129	22.5066
O19	old	75	175.9	89.14	0.215	28.8098
O24	old	68	174	95.2214	0.2227	31.4511
AVERAGE		73.2333	175.858	88.7151	21.4939	28.6283
STDEV		4.56429	5.44849	15.3366	10.3967	4.42415
