# Supplementary material for: Genome-wide DNA methylation changes with age in disease-free human skeletal muscle
Source: Aging Cell. 2013 Dec 2;13(2):360–6. doi: 10.1111/acel.12180 (PMC3954952; doi:10.1111/acel.12180)
Supplement: Supplementary file 17 — Table S14 Illumina 450 K data quality control report. [file acel0013-0360-sd17.xlsx]

## Sheet: QC
TargetID	ProbeID	Y1.Signal_Grn	Y1.Signal_Red	Y1.Detection Pval	Y1.Avg_NBEADS	Y1.BEAD_STDERR_A	Y1.BEAD_STDERR_B	Y7.Signal_Grn	Y7.Signal_Red	Y7.Detection Pval	Y7.Avg_NBEADS	Y7.BEAD_STDERR_A	Y7.BEAD_STDERR_B	Y13.Signal_Grn	Y13.Signal_Red	Y13.Detection Pval	Y13.Avg_NBEADS	Y13.BEAD_STDERR_A	Y13.BEAD_STDERR_B	Y19.Signal_Grn	Y19.Signal_Red	Y19.Detection Pval	Y19.Avg_NBEADS	Y19.BEAD_STDERR_A	Y19.BEAD_STDERR_B	Y2.Signal_Grn	Y2.Signal_Red	Y2.Detection Pval	Y2.Avg_NBEADS	Y2.BEAD_STDERR_A	Y2.BEAD_STDERR_B	Y8.Signal_Grn	Y8.Signal_Red	Y8.Detection Pval	Y8.Avg_NBEADS	Y8.BEAD_STDERR_A	Y8.BEAD_STDERR_B	Y14.Signal_Grn	Y14.Signal_Red	Y14.Detection Pval	Y14.Avg_NBEADS	Y14.BEAD_STDERR_A	Y14.BEAD_STDERR_B	Y20.Signal_Grn	Y20.Signal_Red	Y20.Detection Pval	Y20.Avg_NBEADS	Y20.BEAD_STDERR_A	Y20.BEAD_STDERR_B
BISULFITE CONVERSION I	15700381	72	339	0.00667	18	6	57	121	529	0	42	7	22	134	423	0	24	9	34	132	509	0	28	10	40	134	531	0	31	11	25	142	530	0	31	12	50	98	285	0	25	8	25	207	395	0	36	19	27
BISULFITE CONVERSION I	22711390	1081	148	0	22	54	14	2478	210	0	30	80	19	2202	251	0	20	59	19	3099	236	0	24	59	18	3158	237	0	34	59	22	1996	238	0	27	85	30	1991	138	0	31	48	17	6043	156	0	29	210	16
BISULFITE CONVERSION I	22795447	1853	174	0	25	64	23	3627	236	0	33	90	18	2811	263	0	20	73	29	3459	232	0	31	123	19	3785	240	0	36	94	18	3033	291	0	25	89	23	2678	181	0	29	71	19	6059	138	0	32	148	10
BISULFITE CONVERSION I	24637490	103	150	0.09	25	11	21	133	218	0.05167	25	10	21	139	174	0.34833	14	13	26	154	238	0.00167	35	10	21	124	261	0	32	10	24	165	229	0.02667	27	13	22	113	117	0.11667	29	10	15	301	133	0	31	20	12
BISULFITE CONVERSION I	26725400	115	2783	0	35	8	294	213	6798	0	49	11	104	184	5311	0	34	11	88	243	7282	0	40	9	141	257	7776	0	36	17	168	238	8751	0	38	13	154	158	5944	0	39	8	125	362	4389	0	44	14	101
BISULFITE CONVERSION I	33635504	160	452	0.00167	20	11	52	230	696	0	20	17	39	271	567	0	27	18	33	268	745	0	27	13	48	300	803	0	30	20	58	282	1167	0	25	18	62	204	448	0	27	13	35	343	367	0	29	27	25
BISULFITE CONVERSION I	33665449	306	205	0.00167	17	17	22	392	297	0	21	19	33	225	256	0	35	10	23	412	269	0	23	20	30	362	271	0	33	18	18	360	307	0	28	23	27	228	196	0	26	16	24	503	187	0	22	34	21
BISULFITE CONVERSION I	46651360	114	161	0.04667	19	10	27	156	217	0.01167	24	8	27	139	208	0.10667	31	12	17	152	243	0.00167	31	9	18	164	247	0	27	9	25	156	327	0	28	8	34	111	129	0.06667	23	9	19	303	168	0	24	22	17
BISULFITE CONVERSION I	49720470	109	1471	0	31	8	161	183	3702	0	36	11	117	154	3221	0	24	5	81	180	4078	0	32	10	106	166	4305	0	27	10	118	196	5318	0	31	15	161	127	3284	0	30	10	116	307	2695	0	35	16	74
BISULFITE CONVERSION I	54705438	86	2181	0	26	6	104	173	4991	0	25	11	188	134	3866	0	31	10	105	173	5883	0	34	10	103	144	6434	0	31	9	126	145	5444	0	24	11	133	114	4177	0	31	8	115	213	2927	0	34	13	84
BISULFITE CONVERSION I	56682500	2612	151	0	16	78	16	4858	292	0	21	91	26	4008	241	0	23	89	19	4841	305	0	33	92	30	5192	363	0	27	141	29	4947	398	0	17	71	45	3766	156	0	18	141	21	8730	225	0	36	232	16
BISULFITE CONVERSION I	57693375	81	136	0.38167	15	9	23	129	292	0.00167	21	10	35	115	199	0.33833	30	7	20	157	210	0.01333	24	12	20	129	215	0.03167	32	9	18	128	259	0.035	33	9	23	105	155	0.02333	31	9	20	193	138	0.04667	24	14	13
BISULFITE CONVERSION II	30724412	175	2360	0	14	11	201	222	5726	0	23	14	215	206	4452	0	19	16	160	264	6130	0	20	18	203	229	6869	0	23	17	176	206	6396	0	24	16	197	175	4186	0	25	13	210	394	3528	0	19	27	93
BISULFITE CONVERSION II	43720395	620	3734	0	19	39	342	836	8013	0	22	33	244	253	7439	0	13	16	189	612	8705	0	17	44	284	511	9381	0	22	22	182	1075	10491	0	19	48	309	328	6785	0	33	13	313	646	4885	0	17	58	124
BISULFITE CONVERSION II	70664314	189	1702	0	23	14	297	232	5648	0	28	16	109	196	5094	0	25	12	126	228	6402	0	40	13	141	216	6371	0	39	9	202	204	6848	0	25	15	223	137	5420	0	23	11	134	286	3687	0	34	21	111
BISULFITE CONVERSION II	71718498	211	1298	0	15	28	197	473	3983	0	21	23	147	368	2736	0	21	21	151	498	4254	0	23	22	132	508	4461	0	14	21	215	374	3826	0	25	22	125	290	3117	0	22	15	118	859	2976	0	21	48	100
EXTENSION	31698466	10857	734	0	31	748	87	15416	915	0	37	301	37	14373	881	0	31	349	66	14998	934	0	31	358	34	15345	845	0	46	270	29	15109	1201	0	36	286	56	13812	831	0	35	344	45	20307	598	0	27	495	29
EXTENSION	47640365	166	17322	0	26	11	2672	225	34671	0	23	13	831	242	33205	0	27	13	728	242	33873	0	32	14	454	271	34669	0	39	17	462	268	41539	0	34	12	1536	210	32806	0	43	16	716	318	20352	0	45	11	425
EXTENSION	63642461	203	21649	0	42	13	2473	299	29484	0	32	16	804	288	29202	0	32	16	738	274	29191	0	36	10	684	280	30522	0	36	11	589	299	31096	0	35	17	761	235	27964	0	38	11	607	331	18735	0	38	16	472
EXTENSION	74666473	12652	732	0	29	564	47	14588	881	0	30	382	59	14355	927	0	28	345	58	14742	817	0	22	261	59	15435	865	0	40	336	36	15858	1356	0	25	433	74	14129	869	0	33	550	65	21217	611	0	33	448	32
HYBRIDIZATION	21771417	1181	198	0	23	56	27	2158	250	0	34	49	18	2135	243	0	37	44	20	2150	210	0	22	58	25	2153	296	0	38	61	27	2348	266	0	27	65	29	1890	183	0	41	49	16	4625	160	0	49	133	11
HYBRIDIZATION	26772442	1588	306	0	32	119	47	3564	337	0	32	72	22	3367	451	0	46	59	34	3471	353	0	41	60	22	4133	365	0	39	68	25	4367	467	0	52	73	27	3403	274	0	45	78	24	8619	207	0	37	203	15
HYBRIDIZATION	28684356	6759	545	0	40	232	35	11757	805	0	40	241	45	11315	938	0	35	196	49	11804	711	0	35	269	39	12872	810	0	34	292	42	12638	1222	0	36	251	58	10932	710	0	37	161	37	19014	556	0	33	552	20
NEGATIVE	10627500	83	131	0.42167	19	7	30	116	134	0.93333	32	8	12	109	156	0.83	24	11	13	122	141	0.87333	22	10	15	97	125	0.98	21	10	14	118	225	0.2	21	12	40	72	111	0.775	34	6	13	165	89	0.87167	27	9	11
NEGATIVE	10721502	70	106	0.83833	19	6	14	111	155	0.79667	24	9	18	119	172	0.57833	22	13	15	110	185	0.49833	17	11	20	118	176	0.32667	29	7	20	139	221	0.11	19	16	31	87	123	0.35	27	6	16	208	97	0.21833	27	19	9
NEGATIVE	10731326	98	74	0.89	12	23	10	111	135	0.955	21	10	9	113	158	0.77167	24	9	25	133	161	0.52	27	13	15	113	171	0.435	32	10	19	112	156	0.90167	29	9	14	83	96	0.825	28	8	16	158	99	0.84167	24	15	14
NEGATIVE	10732387	84	139	0.32	22	7	20	141	177	0.22333	30	13	22	137	190	0.22667	33	9	16	123	195	0.22333	32	8	17	132	163	0.32	25	9	21	116	200	0.43333	26	7	26	87	137	0.17833	28	8	14	187	102	0.40167	32	14	11
NEGATIVE	10744385	85	179	0.06	14	12	40	95	141	0.98333	21	10	15	113	186	0.49167	24	8	20	119	177	0.48833	32	7	15	119	190	0.165	26	13	21	126	150	0.83667	15	16	21	63	84	0.99333	19	6	12	191	86	0.6	23	14	12
NEGATIVE	10760363	72	165	0.17167	20	10	31	110	210	0.19833	28	7	25	104	121	0.99	16	9	12	140	164	0.36333	36	9	14	107	144	0.83667	27	10	17	124	175	0.625	22	9	17	96	133	0.13	32	8	17	183	111	0.33	25	14	13
NEGATIVE	10766300	77	144	0.335	27	6	22	113	206	0.21167	28	9	20	109	154	0.84833	18	8	19	125	148	0.78333	16	9	27	119	155	0.57	30	8	15	115	198	0.46	26	10	19	94	83	0.84333	19	11	18	147	98	0.93	27	12	13
NEGATIVE	10806301	83	113	0.63167	15	11	18	102	172	0.7	24	11	19	165	183	0.10333	15	14	20	141	192	0.115	15	12	29	127	142	0.64667	14	13	30	147	159	0.52667	23	13	24	93	99	0.63	27	9	12	174	101	0.62667	32	16	11
NEGATIVE	11634395	76	114	0.705	22	6	20	105	149	0.91333	33	10	13	102	184	0.645	31	8	18	121	134	0.93167	21	12	14	100	133	0.95	25	6	13	127	208	0.26333	12	13	43	94	150	0.05667	9	11	44	192	104	0.30833	28	17	9
NEGATIVE	11694363	75	115	0.705	14	8	19	114	184	0.39333	40	6	18	113	228	0.145	32	8	25	122	152	0.77333	21	14	26	107	184	0.36667	33	8	21	140	278	0.00833	22	20	42	67	104	0.91	30	5	9	177	128	0.21833	36	13	16
NEGATIVE	11748306	78	114	0.67833	22	9	13	119	159	0.64667	25	11	19	99	141	0.965	23	7	19	127	150	0.74333	25	10	18	103	135	0.925	30	7	13	116	198	0.445	28	9	23	90	97	0.715	28	7	12	193	135	0.055	28	15	16
NEGATIVE	11773410	75	93	0.915	19	11	12	111	235	0.06	22	12	28	109	170	0.69833	28	8	21	139	164	0.38167	18	11	17	152	204	0.01333	15	21	34	136	135	0.88333	21	15	22	83	114	0.54667	22	9	14	158	102	0.825	24	11	11
NEGATIVE	11781405	72	92	0.94	13	9	17	146	172	0.22333	28	9	18	120	159	0.69833	29	10	19	132	159	0.56333	28	9	17	107	183	0.38167	32	10	19	144	243	0.035	28	12	24	73	118	0.645	30	7	15	173	113	0.44333	42	12	10
NEGATIVE	11799488	88	105	0.665	20	10	16	130	211	0.07833	17	16	34	119	170	0.6	23	11	21	107	184	0.56333	22	9	19	134	172	0.19167	17	15	20	110	234	0.18667	20	15	35	79	140	0.24667	22	7	20	184	105	0.40167	36	10	11
NEGATIVE	11807451	80	112	0.67833	22	5	12	150	203	0.045	29	11	23	147	159	0.41833	30	8	16	162	137	0.43833	33	10	14	164	176	0.035	28	17	19	147	206	0.14167	15	11	22	98	157	0.03167	31	9	18	193	135	0.055	23	18	20
NEGATIVE	12635324	108	116	0.30167	16	17	23	101	174	0.68167	26	5	17	99	115	0.99667	28	9	12	128	144	0.79	29	13	15	109	152	0.74833	22	9	20	119	194	0.46	30	11	21	74	98	0.905	19	10	20	181	95	0.615	33	13	9
NEGATIVE	12741433	79	145	0.30167	18	7	17	106	182	0.52	26	9	21	120	233	0.08167	28	8	20	141	114	0.93167	24	10	13	110	157	0.67667	42	7	12	113	196	0.49333	30	9	24	79	137	0.285	29	5	17	164	115	0.57667	37	10	12
NEGATIVE	12789492	69	110	0.81333	11	10	20	125	183	0.30833	29	8	16	90	230	0.28667	14	10	28	125	155	0.71167	23	10	19	117	248	0.01	27	9	24	119	258	0.05667	17	9	48	81	138	0.24667	24	7	14	166	74	0.95333	19	13	10
NEGATIVE	13610413	66	85	0.98167	19	6	14	108	86	0.99833	19	8	14	97	165	0.85333	11	9	27	100	147	0.95667	28	9	13	104	143	0.875	26	9	15	124	129	0.955	11	21	33	89	100	0.67167	21	7	17	200	114	0.12667	16	19	17
NEGATIVE	13614338	81	122	0.54	25	7	17	106	157	0.84333	29	9	15	124	222	0.11	25	10	17	122	149	0.805	32	10	18	105	123	0.96833	23	10	15	150	189	0.225	26	14	26	85	85	0.91833	28	7	13	195	111	0.20833	41	10	10
NEGATIVE	13639467	79	128	0.495	20	6	13	111	205	0.23833	33	6	16	118	186	0.44	28	10	21	137	194	0.12667	33	9	17	153	198	0.025	38	12	19	130	190	0.40667	33	9	24	92	142	0.1	29	8	20	168	104	0.67667	50	11	8
NEGATIVE	13642439	95	136	0.22667	22	5	23	152	185	0.09	23	14	16	147	168	0.32833	36	11	17	171	134	0.35833	19	12	15	143	179	0.09333	24	16	25	150	209	0.11333	28	12	23	115	140	0.03167	28	11	16	183	89	0.67667	23	18	10
NEGATIVE	13650327	100	128	0.25333	19	14	23	148	147	0.42833	28	12	15	129	203	0.19833	35	7	16	138	143	0.705	28	11	14	139	133	0.60667	32	13	15	139	238	0.05667	45	10	23	102	100	0.475	43	7	11	182	98	0.55333	35	13	9
NEGATIVE	13695465	72	92	0.94	20	6	18	115	164	0.63	45	7	14	118	187	0.42667	19	10	18	119	144	0.87333	22	9	13	108	140	0.86667	34	7	13	114	155	0.89167	27	9	18	79	80	0.96333	25	10	9	187	111	0.28333	30	21	13
NEGATIVE	13710478	92	152	0.12833	33	6	20	135	196	0.11333	27	10	20	132	189	0.27	29	8	21	158	200	0.01833	29	12	17	126	149	0.55833	26	8	16	131	244	0.06	31	11	23	96	95	0.645	29	10	10	200	103	0.23167	24	17	10
NEGATIVE	13728505	94	140	0.2	29	9	16	125	157	0.60167	29	7	12	165	167	0.19833	40	8	15	157	177	0.10833	40	11	19	152	161	0.14333	47	8	13	141	238	0.05333	35	9	22	100	119	0.24667	31	6	14	180	104	0.47833	34	13	13
NEGATIVE	13730428	66	119	0.75167	27	3	13	120	153	0.725	34	11	14	105	232	0.165	27	8	30	128	149	0.74333	29	8	14	107	160	0.67667	21	9	17	140	188	0.32333	31	11	23	96	93	0.67167	27	8	13	173	123	0.30833	37	14	11
NEGATIVE	13762418	77	120	0.61667	21	7	15	107	174	0.60833	27	7	18	93	198	0.57833	23	6	13	124	140	0.86167	18	12	15	112	190	0.21833	34	7	22	117	174	0.72	22	11	24	81	100	0.79833	29	8	12	175	108	0.495	34	13	13
NEGATIVE	13788497	100	97	0.61667	14	9	18	117	179	0.41833	35	8	19	144	220	0.04167	22	12	25	148	163	0.29667	30	11	21	118	172	0.38167	32	11	20	115	185	0.60833	20	9	29	104	104	0.37667	33	9	12	187	80	0.745	27	15	10
NEGATIVE	13792480	74	157	0.22667	16	8	29	107	139	0.955	21	7	22	115	193	0.4	26	9	16	123	150	0.78333	24	9	18	132	198	0.06333	21	13	23	152	234	0.04	17	14	27	66	151	0.275	20	7	24	186	123	0.18	23	11	17
NEGATIVE	14636449	76	116	0.67833	14	9	18	116	139	0.905	25	9	14	105	164	0.79167	23	8	15	115	153	0.82667	19	9	14	114	184	0.26167	26	13	23	81	218	0.625	24	7	23	94	96	0.65833	15	11	16	165	109	0.64	27	11	12
NEGATIVE	14667385	86	141	0.26333	25	5	17	112	163	0.68167	35	7	13	112	191	0.45	28	7	21	134	188	0.19167	39	9	14	115	197	0.15333	49	7	20	151	203	0.135	30	13	23	84	121	0.41667	36	6	17	171	133	0.225	37	12	15
NEGATIVE	14677363	73	143	0.39333	18	8	25	115	158	0.725	22	10	20	120	104	0.99333	23	13	14	110	154	0.86167	29	8	16	118	123	0.90667	23	12	15	121	206	0.33333	32	10	30	87	128	0.29333	39	8	17	155	129	0.47833	24	18	16
NEGATIVE	14693463	87	123	0.46167	20	11	13	118	135	0.92167	17	6	18	128	150	0.705	33	8	14	128	143	0.805	34	9	15	128	183	0.15667	38	10	18	138	193	0.30667	17	14	44	97	129	0.155	33	7	14	163	80	0.945	24	16	11
NEGATIVE	14694306	74	91	0.93	29	6	10	107	164	0.74167	25	8	16	130	166	0.525	27	13	19	128	139	0.83333	29	9	12	117	176	0.33667	26	12	17	115	211	0.34667	31	9	22	74	101	0.87333	24	7	13	147	88	0.97333	31	7	12
NEGATIVE	14719400	77	138	0.40833	18	9	13	100	178	0.64667	29	7	13	109	176	0.65667	20	12	23	119	195	0.26833	28	10	22	112	149	0.74833	16	11	26	89	169	0.94	19	8	30	84	143	0.14667	27	9	26	165	89	0.87167	15	20	15
NEGATIVE	14762352	82	151	0.21167	25	6	23	117	153	0.75333	29	9	14	106	158	0.84167	30	7	16	136	217	0.03	30	9	21	139	162	0.23	33	10	20	111	186	0.64833	34	4	17	90	112	0.475	31	7	15	228	85	0.13833	24	20	10
NEGATIVE	15612396	75	111	0.73667	18	7	15	105	183	0.52	21	9	22	125	151	0.725	22	10	16	118	201	0.21	19	9	28	93	150	0.89167	18	9	16	110	162	0.87167	22	10	22	97	88	0.74833	22	13	16	152	94	0.92167	18	14	16
NEGATIVE	15675471	80	225	0.03333	28	6	38	132	152	0.575	30	9	12	145	241	0.01833	38	9	16	135	188	0.18167	35	9	17	131	147	0.51833	34	10	12	144	236	0.05167	23	15	27	87	119	0.40167	28	6	17	167	103	0.70333	31	10	10
NEGATIVE	15719334	74	126	0.57	22	7	20	122	180	0.36	24	10	19	116	159	0.73667	19	14	20	95	138	0.99	15	11	21	97	165	0.735	17	10	17	108	248	0.125	34	9	24	79	84	0.95333	38	6	9	142	86	0.98667	20	16	14
NEGATIVE	15727485	86	163	0.09833	20	6	20	119	166	0.56	38	8	12	124	172	0.525	38	8	15	111	179	0.58333	30	8	16	113	145	0.78	39	9	13	136	257	0.03	33	11	26	95	126	0.225	42	7	13	189	93	0.52	45	12	8
NEGATIVE	15736392	78	140	0.37167	18	6	26	148	158	0.32667	24	10	20	123	144	0.80667	30	7	11	117	181	0.45667	30	8	11	149	158	0.18	31	12	17	122	163	0.76333	18	13	28	72	131	0.46	26	9	18	189	111	0.26833	26	18	14
NEGATIVE	15740334	79	160	0.16167	23	7	24	110	220	0.12167	36	6	21	118	153	0.77167	25	11	17	121	158	0.71667	27	8	14	115	144	0.77	34	7	13	126	184	0.485	32	10	19	103	140	0.06	28	9	16	175	111	0.44333	29	9	10
NEGATIVE	15760434	76	160	0.17667	19	8	24	126	179	0.33833	26	12	16	121	206	0.22667	27	7	21	122	178	0.42333	40	8	15	130	186	0.13167	46	9	16	136	245	0.04833	34	11	28	74	114	0.695	27	7	12	160	126	0.44333	23	12	17
NEGATIVE	15769506	71	172	0.14	23	6	28	127	200	0.135	40	8	17	123	154	0.71833	32	10	18	124	173	0.47167	34	8	16	97	159	0.80167	46	7	14	109	217	0.34667	34	8	23	84	117	0.49333	30	9	14	187	121	0.18667	24	12	9
NEGATIVE	15773503	83	123	0.51167	20	8	18	118	159	0.65833	27	10	16	115	183	0.50333	27	8	17	105	179	0.665	29	7	18	121	198	0.105	26	12	26	123	224	0.175	21	14	30	86	124	0.35	30	8	16	184	101	0.46	33	15	11
NEGATIVE	15781320	77	85	0.95	19	7	9	123	156	0.63	24	8	20	119	139	0.87833	20	11	19	129	201	0.13167	25	8	17	143	150	0.33667	20	15	20	133	216	0.16333	27	11	28	86	112	0.53167	27	9	15	184	114	0.28333	27	15	12
NEGATIVE	15783320	79	145	0.30167	16	5	25	106	216	0.18667	20	8	24	120	183	0.45	22	13	22	126	151	0.74333	26	7	16	130	218	0.02833	22	13	25	137	198	0.26333	20	11	34	89	136	0.16667	20	7	17	206	103	0.18	29	19	9
NEGATIVE	15794469	85	114	0.585	16	11	11	110	132	0.96667	15	12	12	94	175	0.79167	20	6	16	125	167	0.54667	29	11	13	117	130	0.875	21	14	21	122	161	0.77667	20	11	24	104	126	0.11667	24	10	18	190	86	0.615	18	15	9
NEGATIVE	15797317	78	130	0.47833	18	7	24	116	154	0.75333	23	10	14	133	188	0.27	32	8	23	113	184	0.47167	28	8	17	110	163	0.58167	32	6	15	134	211	0.18	33	11	25	81	92	0.9	30	7	12	182	86	0.73667	35	17	10
NEGATIVE	15797359	67	103	0.905	17	7	12	140	184	0.155	28	10	16	131	201	0.19833	26	10	24	135	161	0.48833	30	10	17	119	211	0.06333	31	9	17	111	183	0.68667	29	8	18	80	106	0.72667	28	7	9	170	112	0.52	19	19	10
NEGATIVE	16619433	67	109	0.83833	26	6	17	104	167	0.74167	28	9	15	126	178	0.44	31	10	20	115	198	0.27333	22	11	25	115	144	0.77	25	10	16	119	194	0.46	18	13	21	76	115	0.645	23	8	18	184	84	0.73667	33	17	7
NEGATIVE	16634315	80	154	0.2	16	7	39	133	190	0.17333	16	14	31	137	198	0.17167	28	11	22	127	173	0.42333	22	9	18	119	181	0.245	32	7	19	132	219	0.15333	23	10	28	86	111	0.54667	30	7	16	202	104	0.20833	23	18	10
NEGATIVE	16650480	84	113	0.61667	22	7	11	132	173	0.33833	21	14	20	146	164	0.37333	29	13	20	146	152	0.45667	25	11	22	137	144	0.47333	31	11	15	152	174	0.34667	25	12	26	98	111	0.36333	27	8	15	186	97	0.495	34	11	9
NEGATIVE	16662505	111	121	0.22	28	6	19	158	180	0.085	31	10	18	167	196	0.04667	18	13	21	183	170	0.03	30	12	16	153	202	0.01667	41	10	19	132	172	0.55	31	10	14	105	133	0.08	24	8	11	219	131	0.01167	29	19	15
NEGATIVE	16669449	63	123	0.73667	15	9	25	114	159	0.725	27	12	23	120	122	0.96167	19	12	14	118	177	0.49833	17	7	19	118	121	0.92	23	11	16	118	132	0.96333	17	12	23	85	111	0.57333	20	10	13	179	132	0.15333	16	13	12
NEGATIVE	16673481	69	244	0.02833	17	8	60	132	158	0.49333	22	12	23	112	165	0.71833	34	7	15	134	158	0.54667	28	10	18	109	186	0.32	32	9	12	136	184	0.40667	26	13	20	100	118	0.25833	29	10	16	186	94	0.55333	31	20	8
NEGATIVE	16717301	73	286	0.01667	13	11	85	136	163	0.385	24	12	14	120	173	0.555	24	10	19	133	203	0.09167	24	10	27	136	163	0.25333	18	14	21	132	157	0.74	23	9	25	86	137	0.195	11	12	25	226	68	0.33	18	20	10
NEGATIVE	16764335	74	122	0.63167	19	7	20	95	175	0.75333	22	6	18	106	118	0.99333	27	9	14	131	194	0.165	40	9	17	126	133	0.77	37	12	13	120	181	0.59667	23	8	27	70	103	0.9	24	7	14	165	86	0.88833	18	20	10
NEGATIVE	17606370	73	101	0.86667	26	6	8	111	182	0.46333	27	10	29	117	156	0.755	18	13	13	120	144	0.86167	34	8	11	118	149	0.67667	29	9	15	112	168	0.80667	30	9	22	79	117	0.57333	37	7	12	203	123	0.06333	21	20	23
NEGATIVE	17641445	72	157	0.24333	16	9	35	108	216	0.155	31	9	23	110	173	0.67333	28	8	14	128	151	0.71667	35	8	13	136	172	0.17167	30	12	23	151	243	0.02667	21	15	27	79	101	0.815	27	5	16	174	126	0.26833	31	13	13
NEGATIVE	17697426	84	96	0.80167	10	9	16	110	158	0.77167	21	9	12	99	151	0.93333	31	7	18	112	159	0.805	27	9	20	133	197	0.06333	36	10	19	116	190	0.52667	24	12	25	81	90	0.91	29	8	11	141	118	0.83	16	22	21
NEGATIVE	17711307	91	282	0.01	20	11	68	140	144	0.575	31	8	12	109	173	0.68333	31	8	17	116	189	0.35833	36	8	16	124	167	0.36667	31	9	19	141	128	0.89167	31	11	15	96	142	0.08	32	7	23	176	115	0.37333	38	11	8
NEGATIVE	17719340	100	138	0.16833	19	16	23	109	165	0.7	37	6	18	101	186	0.63167	28	8	22	133	181	0.26833	34	10	14	99	164	0.72167	33	9	15	104	159	0.91833	32	9	15	79	103	0.78667	30	7	16	180	120	0.26833	37	12	12
NEGATIVE	17728375	65	159	0.30167	18	8	27	98	156	0.91333	25	7	17	110	154	0.84167	31	9	13	106	164	0.81167	20	10	19	110	110	0.98333	27	9	14	122	201	0.37833	15	13	25	82	155	0.08167	25	7	25	169	82	0.88833	24	22	9
NEGATIVE	17739383	83	99	0.78167	22	5	16	105	134	0.975	20	9	17	122	210	0.19833	25	11	27	129	213	0.06667	27	6	23	112	169	0.47333	21	10	25	123	179	0.585	23	9	18	78	145	0.195	20	6	23	184	128	0.14667	26	16	14
NEGATIVE	17763347	70	112	0.78167	30	5	13	113	139	0.925	23	11	23	125	182	0.41	20	11	26	140	137	0.74333	23	14	19	105	141	0.88167	16	13	30	116	181	0.64833	25	12	17	83	102	0.74833	28	10	15	154	87	0.95	19	17	14
NEGATIVE	17780492	75	172	0.11167	21	7	39	126	146	0.73167	19	13	18	125	208	0.18333	23	13	21	136	142	0.72167	27	11	10	154	197	0.025	18	14	35	124	168	0.71	20	15	25	81	106	0.715	28	8	12	245	70	0.11833	18	29	7
NEGATIVE	17796358	68	117	0.75167	12	10	18	120	183	0.34833	14	11	25	117	190	0.41	18	7	22	145	222	0.01333	23	13	16	128	129	0.79333	14	17	18	147	190	0.24833	14	19	22	68	148	0.285	25	6	20	177	129	0.20833	21	17	19
NEGATIVE	17799458	87	143	0.23167	23	8	23	130	194	0.155	25	11	21	126	205	0.205	25	10	21	140	192	0.12333	29	10	19	114	196	0.16	26	10	25	136	250	0.04	19	10	34	90	128	0.25833	36	6	15	173	114	0.43167	22	14	16
NEGATIVE	18608337	78	128	0.51167	18	7	27	120	128	0.94	23	10	13	112	165	0.71833	29	7	14	131	171	0.39167	28	8	16	130	172	0.21833	29	11	15	121	228	0.16333	29	8	22	91	103	0.59833	27	7	13	162	102	0.78167	29	14	9
NEGATIVE	18610491	76	105	0.78667	15	9	15	136	208	0.06833	25	12	23	130	153	0.67333	32	7	17	145	154	0.43833	19	13	25	124	176	0.245	33	11	14	128	122	0.96333	22	13	17	107	104	0.32667	22	11	14	155	84	0.95667	18	19	8
NEGATIVE	18663425	92	105	0.61667	13	10	14	118	192	0.29167	20	9	22	133	224	0.065	16	17	23	143	162	0.35833	23	14	20	116	164	0.5	17	11	20	148	145	0.69667	20	13	18	97	136	0.105	20	10	20	164	112	0.615	32	12	8
NEGATIVE	18684312	62	111	0.88	18	6	20	107	158	0.81333	22	8	19	107	171	0.705	33	7	17	122	175	0.47167	16	12	30	133	118	0.83667	27	10	13	130	202	0.29333	24	13	16	92	120	0.31667	29	9	16	156	117	0.65667	25	11	17
NEGATIVE	18690397	78	110	0.71333	24	6	13	123	168	0.48833	25	7	14	136	216	0.085	29	11	24	113	186	0.43833	25	8	24	120	160	0.5	31	10	22	105	234	0.225	30	9	20	82	122	0.43333	33	9	16	184	101	0.46	24	17	9
NEGATIVE	18717404	73	112	0.75167	21	8	15	103	134	0.98167	20	7	16	121	188	0.39	18	9	25	145	139	0.665	20	10	15	122	145	0.67667	28	9	12	145	164	0.49333	25	12	17	89	101	0.65833	22	9	16	189	108	0.295	32	16	11
NEGATIVE	18727400	72	88	0.96167	16	9	16	99	157	0.89167	31	8	18	117	158	0.73667	25	11	23	106	162	0.82667	31	9	17	137	191	0.07167	24	12	22	121	176	0.64833	30	12	22	84	109	0.61333	29	9	13	169	99	0.73667	29	13	12
NEGATIVE	18731300	82	114	0.63167	17	8	16	172	181	0.045	30	14	19	133	151	0.665	24	10	14	125	146	0.805	23	9	14	112	180	0.34667	29	7	23	126	277	0.01667	26	8	31	72	132	0.43333	28	6	18	177	78	0.86167	26	17	9
NEGATIVE	18763320	79	143	0.325	20	7	24	153	148	0.365	16	17	22	108	184	0.56667	31	8	21	147	154	0.40833	24	11	13	104	130	0.94333	28	10	15	122	156	0.82667	23	12	19	74	90	0.94667	20	7	15	130	92	0.99167	21	14	9
NEGATIVE	19612454	87	110	0.61667	23	7	12	129	157	0.54833	25	10	18	122	162	0.665	29	13	15	115	131	0.96	30	9	12	141	176	0.12333	38	10	17	123	160	0.77667	26	10	22	80	112	0.63	24	8	17	196	147	0.02167	19	15	23
NEGATIVE	19625434	69	126	0.64	17	7	20	130	164	0.44833	30	11	13	122	221	0.135	20	11	25	140	175	0.25333	38	9	17	126	196	0.09333	34	8	15	100	205	0.535	20	10	32	95	116	0.32667	30	8	16	180	103	0.495	37	9	11
NEGATIVE	19642457	76	75	0.98167	16	9	11	115	145	0.87	28	9	12	102	169	0.77167	23	13	16	108	153	0.895	25	8	20	99	196	0.32	29	9	20	105	189	0.68667	24	9	25	77	88	0.94333	26	8	12	200	108	0.18667	31	15	10
NEGATIVE	19655377	86	138	0.30167	18	7	22	111	167	0.64667	32	10	15	145	173	0.305	24	14	21	116	195	0.29667	34	8	19	136	192	0.07167	30	13	20	124	178	0.585	28	11	20	94	147	0.065	17	7	24	203	98	0.255	17	28	8
NEGATIVE	19656361	91	125	0.39333	20	11	24	134	170	0.34167	31	9	13	127	165	0.56667	29	8	18	127	174	0.40833	26	10	17	100	150	0.85	30	7	15	115	150	0.91333	24	12	21	90	110	0.50167	30	6	13	166	98	0.78167	30	14	13
NEGATIVE	19658444	74	275	0.01833	19	7	75	110	139	0.93833	30	9	17	125	203	0.215	21	12	34	120	142	0.885	19	11	15	149	157	0.19167	28	18	15	119	147	0.905	24	7	17	92	99	0.645	27	7	13	189	98	0.43167	26	14	11
NEGATIVE	19659360	81	237	0.02667	18	11	82	135	132	0.78	20	8	11	134	173	0.41	33	10	17	120	161	0.705	22	12	17	118	173	0.36667	29	11	22	108	184	0.71	16	9	30	92	94	0.72667	36	7	12	189	81	0.70333	22	19	11
NEGATIVE	19666445	76	95	0.89667	16	8	17	111	179	0.49333	23	9	16	100	187	0.63167	24	8	23	128	206	0.10833	24	12	27	122	155	0.53	32	9	19	111	246	0.12	28	8	30	108	140	0.045	18	12	21	184	96	0.55333	23	14	8
NEGATIVE	19667322	62	169	0.22667	25	6	20	114	202	0.23833	33	7	17	94	181	0.73667	36	7	12	125	218	0.06	33	11	17	107	173	0.5	25	10	20	112	183	0.67167	27	8	23	95	124	0.24667	32	8	18	187	105	0.36167	30	15	11
NEGATIVE	19687436	86	171	0.08333	23	9	30	115	247	0.02333	34	7	16	88	262	0.095	20	9	29	130	226	0.02167	32	10	13	98	257	0.01667	30	9	22	139	318	0.00167	31	12	37	69	181	0.04333	38	6	24	194	150	0.02	37	17	14
NEGATIVE	19716351	72	105	0.83167	19	5	15	117	168	0.56	28	10	15	117	137	0.91167	36	8	16	104	180	0.665	21	14	19	120	159	0.50667	33	8	16	133	159	0.71	21	12	19	69	119	0.695	34	5	16	163	126	0.40167	16	25	19
NEGATIVE	19735359	76	127	0.54	13	8	21	108	200	0.30833	23	12	21	92	168	0.86167	17	7	16	137	122	0.90667	39	7	12	110	112	0.98	19	11	14	123	164	0.75167	18	11	23	82	97	0.825	30	7	12	148	97	0.93	30	11	12
NEGATIVE	19746379	69	106	0.85333	23	5	14	120	174	0.44833	28	9	17	132	155	0.63167	12	16	11	144	215	0.01667	19	12	30	132	132	0.70833	16	18	15	119	234	0.14167	21	11	32	91	151	0.06333	26	7	24	208	123	0.04667	18	26	18
NEGATIVE	19769414	78	162	0.15333	22	8	27	126	205	0.11333	29	9	25	130	193	0.25167	32	12	21	117	151	0.82667	30	10	16	120	149	0.64667	21	12	19	128	197	0.36167	19	9	31	107	97	0.43333	30	9	13	172	97	0.72333	29	13	11
NEGATIVE	19775306	83	117	0.57	24	8	23	106	169	0.68167	30	8	15	152	217	0.035	30	10	24	146	142	0.61167	16	16	22	129	122	0.83667	37	9	12	150	145	0.67167	22	12	19	74	95	0.92833	30	8	13	146	95	0.95	27	9	15
NEGATIVE	20650506	79	147	0.275	20	7	16	122	232	0.03833	27	10	18	161	233	0.01333	31	12	22	138	200	0.08333	26	10	23	158	220	0.005	23	15	19	127	208	0.26333	38	11	20	103	135	0.08	41	7	16	222	97	0.09	31	18	11
NEGATIVE	20661394	86	99	0.75167	19	8	16	111	136	0.945	22	7	21	107	187	0.54667	21	8	21	111	185	0.48833	30	7	16	138	143	0.47333	29	10	14	123	176	0.625	29	9	20	74	149	0.195	32	6	20	152	131	0.495	19	13	16
NEGATIVE	20661475	67	105	0.89	16	7	16	119	173	0.47667	25	8	17	137	129	0.82167	20	13	14	116	126	0.97167	17	8	14	127	134	0.74833	22	9	17	120	138	0.94	24	12	17	84	92	0.86333	23	8	12	178	135	0.13833	25	18	12
NEGATIVE	20666345	73	154	0.26333	36	5	20	131	149	0.61667	46	8	12	141	184	0.23833	29	13	20	142	154	0.48833	35	13	15	139	141	0.5	33	11	12	128	182	0.485	36	9	24	94	112	0.40167	28	8	13	186	104	0.39167	29	18	9
NEGATIVE	20768333	84	104	0.71333	12	8	15	124	195	0.21167	26	11	22	110	171	0.69167	21	7	24	123	154	0.74333	35	9	19	136	145	0.47333	36	10	15	120	250	0.085	35	9	27	96	93	0.67167	28	10	9	188	96	0.47833	19	17	16
NEGATIVE	20774308	66	121	0.72333	16	6	20	139	180	0.21167	28	10	19	121	146	0.80667	24	11	19	126	184	0.305	19	11	22	137	160	0.27833	26	15	17	129	202	0.30667	39	11	18	101	83	0.75833	26	11	10	178	96	0.64	23	13	9
NEGATIVE	20791303	72	166	0.16833	21	6	24	123	140	0.84333	27	13	11	112	170	0.68333	27	8	18	131	151	0.68167	31	9	13	112	161	0.58167	21	12	16	125	217	0.20833	26	9	22	99	96	0.58333	35	8	12	176	97	0.65667	23	14	14
NEGATIVE	21619366	67	116	0.77167	16	6	21	118	187	0.33833	30	9	19	135	203	0.16	20	12	35	110	153	0.87333	22	9	22	111	182	0.33667	26	7	19	111	222	0.28667	26	9	23	83	101	0.75833	26	10	15	146	73	0.99667	26	11	9
NEGATIVE	21620397	64	133	0.61667	21	7	26	121	184	0.33833	33	9	19	101	170	0.77167	23	12	20	139	146	0.65167	27	10	15	102	174	0.54333	40	8	15	152	199	0.15333	33	11	25	88	86	0.88333	36	6	9	171	114	0.46	37	16	12
NEGATIVE	21634460	84	202	0.04	26	7	41	109	149	0.88	28	9	12	104	162	0.82167	26	9	20	119	171	0.58333	23	10	21	110	186	0.30333	30	9	20	116	223	0.225	27	10	23	89	167	0.02667	22	9	22	173	110	0.495	28	21	14
NEGATIVE	21635460	78	146	0.30167	18	5	34	103	162	0.81333	22	8	21	117	158	0.73667	18	13	15	123	180	0.38167	29	5	18	120	157	0.53	24	12	19	111	186	0.64833	26	8	23	103	151	0.035	28	11	22	169	128	0.295	29	18	14
NEGATIVE	21643393	63	99	0.95	26	5	14	106	194	0.37167	25	8	23	116	161	0.71833	23	8	15	119	158	0.74333	32	9	14	118	143	0.74833	33	9	17	115	167	0.78333	20	8	18	68	94	0.95667	19	11	13	176	96	0.67667	29	10	12
NEGATIVE	21682456	62	97	0.965	14	9	15	86	157	0.96167	20	7	16	125	188	0.34833	10	17	27	94	138	0.99167	11	8	21	107	156	0.72167	38	9	17	135	191	0.34667	26	15	21	90	95	0.74833	30	6	14	140	96	0.96667	17	12	16
NEGATIVE	21698344	82	143	0.28333	13	12	37	112	175	0.53333	29	10	21	109	166	0.73667	30	9	19	136	157	0.53	29	8	13	122	182	0.205	22	11	19	113	167	0.80667	31	8	20	89	135	0.17833	35	5	17	206	123	0.05	27	14	13
NEGATIVE	21703446	69	155	0.30167	21	5	28	131	150	0.60833	31	10	16	109	148	0.89	25	12	21	129	169	0.45667	27	11	17	108	138	0.88167	38	7	14	136	156	0.71	27	11	16	87	73	0.96167	19	9	13	159	96	0.86167	31	13	11
NEGATIVE	21704406	74	175	0.09833	18	9	29	109	163	0.73167	31	9	14	99	184	0.67333	26	6	17	118	196	0.26833	22	10	19	103	182	0.425	34	8	15	107	127	0.98667	29	9	14	82	119	0.49333	32	8	14	173	117	0.39167	30	15	13
NEGATIVE	21705378	67	139	0.51167	23	5	20	110	153	0.84333	30	7	16	96	156	0.92167	21	10	18	119	144	0.87333	29	9	15	110	150	0.75667	24	9	17	106	146	0.95667	30	7	17	87	99	0.72667	22	7	16	176	86	0.81	30	16	8
NEGATIVE	21778313	90	145	0.185	21	6	33	104	165	0.76167	36	8	17	134	189	0.25167	20	16	26	143	224	0.01333	27	9	27	114	179	0.33667	35	7	16	112	190	0.585	41	7	19	88	111	0.52167	26	7	13	196	107	0.23167	31	14	10
NEGATIVE	21780347	71	112	0.77167	25	6	12	114	178	0.47667	24	11	23	121	164	0.65667	23	11	18	115	169	0.665	29	8	18	123	184	0.18	32	8	23	118	194	0.47	30	10	26	88	133	0.225	26	9	20	206	76	0.52	22	23	10
NEGATIVE	21787367	79	105	0.76	23	7	14	100	167	0.78	28	7	12	110	215	0.23833	29	10	23	134	180	0.26833	29	10	19	118	154	0.60667	34	10	13	121	200	0.39333	19	11	22	92	151	0.06	24	7	19	167	100	0.745	23	11	11
NEGATIVE	22609385	70	101	0.89667	28	6	15	100	121	0.995	20	6	13	88	127	0.995	31	8	15	114	167	0.705	32	9	16	128	117	0.885	33	9	13	104	167	0.88333	31	8	22	81	115	0.57333	32	8	14	163	83	0.92167	33	12	8
NEGATIVE	22623305	69	125	0.65	17	8	24	106	218	0.155	29	9	24	105	142	0.94667	21	8	19	137	123	0.9	23	10	13	133	152	0.425	21	15	23	115	245	0.11	33	9	27	84	104	0.695	26	10	15	176	112	0.41167	32	13	12
NEGATIVE	22624440	68	91	0.965	22	7	12	110	170	0.61667	26	9	20	109	86	1	15	10	15	144	183	0.15333	26	15	16	118	162	0.5	33	8	18	79	235	0.445	10	16	34	82	76	0.96667	19	5	10	186	122	0.18667	28	16	18
NEGATIVE	22626413	71	97	0.915	14	7	9	113	150	0.84333	28	9	17	97	145	0.96167	17	11	16	111	192	0.38167	38	7	16	108	164	0.60667	23	7	25	107	217	0.37	28	11	26	78	104	0.78667	24	8	19	201	145	0.01667	32	17	17
NEGATIVE	22636496	92	122	0.42167	15	15	30	107	155	0.85167	26	7	15	129	171	0.47667	26	12	20	136	192	0.13833	18	11	27	122	178	0.245	24	11	25	95	242	0.24833	21	9	41	93	87	0.815	30	9	12	186	104	0.39167	27	14	15
NEGATIVE	22667496	96	249	0.02	18	12	62	99	175	0.7	33	6	15	125	195	0.28667	39	10	17	118	196	0.26833	36	9	18	119	130	0.85667	32	9	14	124	162	0.75667	40	7	16	78	121	0.52167	32	7	12	168	101	0.72333	31	13	10
NEGATIVE	22674508	83	92	0.85333	21	7	13	151	120	0.74167	32	9	13	123	104	0.985	29	11	12	141	161	0.39167	34	8	18	122	136	0.78	33	8	10	160	144	0.55	32	11	18	109	81	0.65833	27	8	13	192	114	0.20833	43	12	12
NEGATIVE	22683471	88	183	0.05	21	8	35	118	193	0.27833	28	9	16	130	190	0.28667	25	9	21	102	184	0.63833	25	9	20	106	128	0.94333	34	10	11	97	168	0.91333	21	11	15	94	105	0.52167	40	7	12	171	96	0.745	32	13	11
NEGATIVE	22688305	88	169	0.08333	24	7	22	121	162	0.59167	38	7	14	127	172	0.49167	27	10	18	134	154	0.61167	37	10	14	107	179	0.41667	37	7	21	118	220	0.23833	45	8	23	96	96	0.63	40	8	11	157	99	0.85167	33	11	11
NEGATIVE	22694431	62	211	0.04833	18	6	65	126	192	0.22333	20	9	24	137	171	0.4	24	16	19	133	177	0.305	24	8	18	117	174	0.36667	32	6	19	125	201	0.34667	33	8	19	85	111	0.57333	29	9	13	182	96	0.58833	28	15	12
NEGATIVE	22705438	77	137	0.42167	30	6	21	101	159	0.87	21	7	20	125	144	0.79167	31	9	15	138	118	0.91833	26	13	12	117	131	0.86667	24	12	18	99	214	0.46	22	10	33	89	120	0.36333	30	6	14	171	98	0.72333	33	15	10
NEGATIVE	22706307	78	146	0.30167	27	8	23	128	140	0.77167	27	12	10	111	180	0.57833	26	6	17	124	164	0.61167	37	7	16	100	156	0.80167	37	8	16	95	131	0.99333	28	8	14	96	114	0.35	29	9	14	167	82	0.90333	31	14	10
NEGATIVE	22789350	84	119	0.54	19	9	23	105	186	0.48833	30	9	18	101	150	0.925	24	10	18	119	168	0.62167	19	11	22	110	166	0.54333	22	11	18	127	176	0.56833	24	11	16	92	121	0.30833	25	7	16	192	117	0.18	23	15	16
NEGATIVE	23624465	83	130	0.43167	17	6	21	138	140	0.64667	31	9	17	129	206	0.17167	24	12	28	113	214	0.15333	20	12	16	133	139	0.60667	23	15	13	130	168	0.63333	30	9	16	92	95	0.715	27	8	14	182	88	0.70333	30	15	11
NEGATIVE	23631316	82	128	0.46167	24	7	21	126	167	0.46333	28	10	22	122	163	0.65667	28	9	17	129	177	0.34167	35	10	18	109	142	0.83667	40	7	16	130	119	0.965	25	16	16	89	114	0.46	25	8	17	177	92	0.72333	30	17	11
NEGATIVE	23681509	73	162	0.185	19	8	30	122	185	0.31667	28	8	20	130	197	0.22667	19	11	18	108	169	0.74333	31	8	13	104	134	0.925	30	6	14	143	193	0.255	29	14	28	82	102	0.75833	21	7	18	167	101	0.73667	34	11	9
NEGATIVE	23698469	79	112	0.68833	22	7	18	121	162	0.59167	28	10	16	127	161	0.61167	39	10	9	135	170	0.35833	25	10	20	128	169	0.27833	27	9	15	115	192	0.51667	37	9	14	93	108	0.49333	35	7	15	195	90	0.46	31	14	10
NEGATIVE	23713493	92	109	0.55667	32	7	13	126	184	0.29167	32	9	16	138	219	0.065	32	13	18	135	165	0.42333	39	8	11	123	147	0.63667	48	7	13	102	178	0.80667	27	9	23	80	126	0.40167	39	7	13	197	104	0.255	36	17	12
NEGATIVE	23716350	63	127	0.705	29	6	21	113	170	0.59167	33	10	17	103	147	0.93333	33	8	17	113	190	0.38167	35	8	16	104	137	0.90667	41	8	14	115	210	0.36167	34	10	19	80	102	0.78667	40	6	12	165	80	0.93	18	9	10
NEGATIVE	23719447	86	141	0.26333	33	7	17	132	221	0.045	35	10	21	132	182	0.33833	46	9	14	120	191	0.29667	41	8	14	121	125	0.88167	25	9	14	133	178	0.47667	36	10	20	85	136	0.225	30	6	19	222	152	0.00667	41	13	14
NEGATIVE	23734321	70	105	0.85333	21	9	21	116	125	0.96833	29	9	17	119	184	0.45	27	11	19	115	158	0.78333	23	6	13	104	171	0.55833	34	8	20	106	151	0.94333	28	11	18	90	113	0.46	30	8	12	160	77	0.96167	27	16	9
NEGATIVE	23740309	78	167	0.12	25	6	31	112	196	0.30833	30	8	20	120	177	0.51333	38	9	17	118	132	0.94333	34	9	11	120	159	0.50667	24	12	18	105	146	0.95833	30	8	16	89	86	0.87333	31	7	12	168	106	0.64	41	10	9
NEGATIVE	23740406	86	168	0.08833	20	7	34	145	176	0.19167	21	13	16	142	190	0.19833	22	12	22	154	152	0.34167	28	10	16	159	177	0.04667	11	17	26	148	143	0.72	24	11	19	109	126	0.09333	27	10	17	206	89	0.31833	29	15	9
NEGATIVE	23760472	79	178	0.08333	14	7	72	104	188	0.47667	35	7	19	112	153	0.83	29	11	19	146	143	0.595	29	10	14	115	128	0.89167	31	8	14	119	208	0.33333	21	9	29	68	95	0.95333	33	6	13	192	109	0.255	25	21	10
NEGATIVE	23786490	68	157	0.28333	17	7	33	127	137	0.825	20	13	19	121	171	0.56667	25	11	24	120	127	0.95667	20	11	17	104	124	0.96833	20	10	15	113	191	0.55	17	12	30	88	104	0.63	22	7	14	158	104	0.81	24	14	15
NEGATIVE	24684310	73	138	0.44333	11	11	42	124	175	0.385	24	8	18	129	172	0.46333	27	10	14	134	199	0.115	25	10	28	129	168	0.27833	23	10	20	116	155	0.88333	15	10	21	87	121	0.37667	23	9	20	188	148	0.03	24	15	17
NEGATIVE	24685437	64	87	0.98167	26	5	12	72	202	0.7	17	8	26	102	127	0.98167	30	6	16	129	137	0.845	26	9	14	115	169	0.435	26	11	20	145	175	0.40667	23	13	23	89	125	0.30333	36	8	16	181	90	0.68667	34	14	9
NEGATIVE	24705436	82	132	0.42167	26	8	20	91	181	0.73167	23	11	18	111	152	0.84833	14	14	23	130	186	0.23667	37	10	17	135	199	0.05	33	10	23	113	169	0.78333	22	6	25	93	129	0.21	31	7	17	180	122	0.24333	36	17	11
NEGATIVE	24725313	95	128	0.32	19	12	21	124	149	0.725	22	11	21	115	140	0.905	24	11	21	119	175	0.52	18	9	25	136	137	0.58167	20	10	19	113	164	0.83333	24	13	21	77	122	0.52167	27	7	13	187	104	0.37333	12	19	12
NEGATIVE	24728321	80	123	0.54	17	7	20	131	166	0.405	29	10	20	125	170	0.53833	27	11	14	139	178	0.23	24	10	14	127	130	0.79333	28	12	14	108	231	0.225	26	9	26	70	107	0.84333	31	6	11	192	98	0.39167	27	13	11
NEGATIVE	24729405	75	126	0.55667	18	7	11	108	190	0.39333	28	9	19	129	176	0.42667	27	12	23	134	208	0.06667	21	12	22	92	131	0.975	22	9	22	120	200	0.40667	34	11	18	82	94	0.86333	45	5	9	188	99	0.43167	28	13	12
NEGATIVE	24741416	78	109	0.72333	19	10	18	100	154	0.91333	24	8	15	138	110	0.94167	22	8	14	122	154	0.75667	34	9	12	112	142	0.80833	39	8	17	108	134	0.97667	25	9	16	88	87	0.87333	18	10	14	158	125	0.495	26	9	18
NEGATIVE	24744393	80	93	0.88	21	7	9	116	137	0.92167	32	7	11	109	186	0.53833	20	11	23	119	206	0.165	34	9	18	106	147	0.815	27	9	22	119	174	0.69667	18	11	34	64	100	0.94667	30	6	15	165	119	0.47833	28	12	12
NEGATIVE	24750500	65	164	0.24333	11	7	31	127	146	0.725	17	20	11	115	207	0.26333	33	9	21	131	145	0.75667	20	12	15	140	217	0.01167	23	12	32	145	208	0.14167	19	11	35	94	102	0.57333	29	9	16	197	99	0.30833	23	21	15
NEGATIVE	24809342	78	112	0.705	24	7	16	104	194	0.39333	36	6	19	112	160	0.76167	25	9	17	127	195	0.19167	39	9	20	117	151	0.66	33	9	12	137	196	0.28667	35	8	21	100	103	0.46	36	7	11	154	98	0.87833	30	13	10
NEGATIVE	25616364	68	94	0.95	13	6	12	101	174	0.68167	12	16	19	122	249	0.02833	13	7	24	149	198	0.05167	15	15	22	117	180	0.27833	15	23	21	129	277	0.015	19	10	34	90	114	0.43333	23	7	15	166	100	0.76	16	23	16
NEGATIVE	25621346	79	282	0.01333	14	10	89	102	227	0.12667	25	8	26	99	169	0.79833	15	6	16	140	201	0.07	19	13	27	122	190	0.15333	33	10	24	131	270	0.02	30	9	26	78	127	0.41667	39	7	12	208	102	0.16167	36	12	10
NEGATIVE	25742329	83	158	0.15167	34	6	17	104	171	0.68167	32	8	16	162	165	0.22667	22	14	18	100	199	0.43833	20	6	26	121	154	0.55833	34	11	13	122	156	0.82667	19	7	21	99	88	0.715	27	9	10	180	106	0.44333	24	11	12
NEGATIVE	26648509	83	199	0.04333	18	9	48	121	167	0.52	34	7	14	140	214	0.07667	29	9	19	138	161	0.43833	18	9	18	131	171	0.21833	23	10	18	113	193	0.52667	29	7	20	85	113	0.53167	24	8	18	167	90	0.84167	18	17	15
NEGATIVE	26658411	83	102	0.75167	18	10	13	123	169	0.47667	21	10	19	120	146	0.82167	24	8	16	132	150	0.68167	21	11	14	113	149	0.735	21	9	17	128	258	0.04	20	14	29	88	114	0.475	32	8	10	190	87	0.6	21	17	11
NEGATIVE	26665427	87	151	0.16833	21	10	30	103	152	0.905	28	6	17	115	176	0.57833	30	9	17	119	179	0.45667	31	8	16	115	147	0.735	39	9	15	131	151	0.78333	28	14	22	95	108	0.46	35	8	12	204	119	0.075	29	18	12
NEGATIVE	26668378	84	144	0.25333	15	6	28	125	189	0.25333	21	11	21	98	189	0.63167	18	12	24	117	154	0.805	27	9	19	115	183	0.26167	23	14	24	97	148	0.97167	19	11	16	80	107	0.715	24	7	16	166	97	0.79667	22	17	12
NEGATIVE	26669386	85	159	0.12833	18	7	32	144	209	0.045	30	9	19	173	253	0.00333	35	14	23	155	178	0.115	31	10	13	136	138	0.57	32	9	16	143	250	0.03	31	11	31	94	114	0.37667	32	9	12	179	108	0.43167	35	10	12
NEGATIVE	26678432	70	146	0.39333	25	7	21	111	174	0.56	25	8	18	116	158	0.74833	33	11	15	128	168	0.48833	44	8	18	109	161	0.63667	24	9	12	120	152	0.87167	26	8	20	86	118	0.43333	24	7	21	177	92	0.72333	24	20	9
NEGATIVE	26701424	69	126	0.64	21	5	12	115	178	0.46333	20	9	13	124	169	0.555	29	10	15	139	188	0.15333	26	9	22	101	140	0.90667	26	10	17	129	199	0.32333	25	16	21	83	124	0.39167	33	6	15	189	131	0.085	35	13	15
NEGATIVE	26768510	114	143	0.08333	10	25	28	133	203	0.09833	20	12	31	169	176	0.12167	15	18	19	166	135	0.40833	19	14	15	154	160	0.13833	24	15	20	148	177	0.36167	19	11	24	102	107	0.36333	20	8	17	224	154	0.00333	18	30	16
NEGATIVE	26769463	93	146	0.16167	16	10	27	161	171	0.10667	33	12	15	176	193	0.035	31	13	18	144	149	0.53	23	9	19	127	163	0.38167	39	10	16	141	189	0.31333	31	12	19	104	112	0.285	31	7	13	203	97	0.26833	42	15	10
NEGATIVE	26770499	77	156	0.21167	21	10	29	117	161	0.64667	36	9	15	113	176	0.6	23	9	19	124	168	0.54667	37	9	15	117	132	0.85667	30	9	16	110	206	0.43333	25	8	24	78	125	0.46	36	6	15	185	112	0.295	33	15	11
NEGATIVE	27642486	67	114	0.78667	18	6	17	118	184	0.36	22	7	19	137	222	0.055	18	11	23	116	150	0.845	20	15	13	90	108	1	15	7	13	135	249	0.045	20	12	30	89	119	0.37667	31	6	15	191	77	0.73667	19	19	12
NEGATIVE	27668419	87	119	0.51167	24	7	14	133	205	0.085	34	7	21	166	253	0.00667	22	13	33	145	165	0.305	28	9	17	135	190	0.08	24	13	17	126	208	0.27333	22	14	20	105	100	0.41667	29	8	12	185	136	0.08	25	16	16
NEGATIVE	27691388	85	150	0.185	23	7	22	97	168	0.81333	25	7	16	112	143	0.905	16	13	17	107	160	0.83333	32	9	14	114	151	0.695	31	8	20	119	179	0.63333	31	9	21	100	136	0.08833	25	12	20	153	82	0.97333	36	11	7
NEGATIVE	27694462	82	114	0.63167	22	10	14	98	184	0.60167	27	10	17	110	134	0.955	21	6	14	126	161	0.62167	48	7	10	101	152	0.815	34	7	17	123	172	0.67167	28	12	16	75	158	0.105	27	7	18	182	93	0.62667	27	19	10
NEGATIVE	27699343	98	89	0.72333	10	29	14	97	169	0.79667	25	9	19	119	184	0.45	19	12	26	105	162	0.83333	16	9	20	117	196	0.14333	31	11	18	127	145	0.87167	27	13	16	72	100	0.905	22	7	17	166	117	0.495	24	17	14
NEGATIVE	27722502	79	126	0.52333	22	9	24	108	167	0.68167	33	8	16	136	192	0.215	21	12	29	107	121	0.99333	23	10	16	108	118	0.97167	32	11	12	116	148	0.91667	20	10	27	82	113	0.58333	23	10	20	162	101	0.79667	22	16	12
NEGATIVE	27748358	68	115	0.77167	24	6	12	111	159	0.75333	31	8	12	144	154	0.50333	29	12	14	138	180	0.22333	22	11	20	115	182	0.27833	20	8	26	133	156	0.74	21	11	20	106	123	0.13	25	10	14	152	146	0.28333	22	13	17
NEGATIVE	27797433	87	121	0.47833	26	8	16	111	199	0.29167	29	9	18	128	170	0.50333	28	11	16	120	166	0.63833	22	11	21	124	194	0.115	36	11	17	106	211	0.42333	31	8	25	69	100	0.92833	30	7	13	170	100	0.70333	28	16	12
NEGATIVE	27808455	62	145	0.495	26	5	22	106	172	0.64667	34	8	14	108	163	0.77167	30	7	16	143	172	0.25333	31	10	18	111	145	0.80167	32	8	15	97	174	0.88333	39	6	19	92	133	0.16667	30	7	17	175	98	0.65667	32	12	8
NEGATIVE	28616440	71	113	0.76	22	6	16	104	161	0.81333	27	9	15	107	182	0.6	22	6	22	122	150	0.79	24	12	20	139	199	0.04	31	9	19	114	168	0.78333	25	9	23	80	98	0.83333	36	5	8	183	103	0.44333	24	19	13
NEGATIVE	28620342	79	95	0.86667	17	10	14	106	145	0.93	20	11	20	107	145	0.92167	26	9	12	110	184	0.52	34	6	15	134	180	0.13833	24	11	16	125	144	0.89167	28	8	16	77	98	0.87333	25	7	10	172	104	0.615	26	13	14
NEGATIVE	28631434	65	107	0.89	23	5	11	102	188	0.49333	41	7	14	121	131	0.92167	24	9	13	122	133	0.93167	23	8	17	120	173	0.33667	35	10	19	114	158	0.87167	27	9	20	93	104	0.54667	25	10	11	181	106	0.43167	40	9	11
NEGATIVE	28650324	76	96	0.89	24	8	13	130	213	0.075	14	17	30	127	159	0.645	22	13	23	147	161	0.32667	27	11	16	145	166	0.15667	37	11	17	95	180	0.845	24	7	22	84	88	0.905	23	6	13	151	102	0.875	26	10	10
NEGATIVE	28715352	90	157	0.11167	19	16	31	87	135	0.99167	15	8	17	110	150	0.86167	19	14	20	100	156	0.91833	24	6	17	114	166	0.5	19	10	30	120	157	0.83333	23	8	21	100	123	0.195	21	6	16	180	134	0.12667	23	17	15
NEGATIVE	28717328	83	103	0.73667	22	13	18	109	151	0.87	21	8	17	115	159	0.74833	18	14	20	125	172	0.47167	27	11	13	118	186	0.205	29	12	18	107	165	0.87167	25	11	21	89	121	0.35	34	9	15	154	98	0.87833	24	13	11
NEGATIVE	28731304	119	156	0.04667	23	10	25	200	167	0.01667	18	19	24	159	130	0.6	25	13	15	149	185	0.10833	21	10	23	133	106	0.92	23	12	17	148	206	0.135	34	10	27	108	101	0.36333	31	9	14	198	81	0.57667	25	14	9
NEGATIVE	28772416	74	106	0.80167	19	5	18	131	155	0.54833	21	13	17	97	148	0.95333	29	7	16	112	153	0.85333	18	17	25	125	156	0.47333	33	11	16	119	168	0.75167	27	11	23	83	99	0.78667	35	6	11	192	120	0.14667	32	12	16
NEGATIVE	28799402	66	98	0.94	29	5	13	93	172	0.81333	23	9	20	103	183	0.645	29	8	19	129	166	0.49833	28	9	13	95	172	0.67667	33	6	16	113	209	0.38667	32	8	23	86	110	0.57333	24	8	14	186	109	0.31833	25	18	14
NEGATIVE	28800399	64	196	0.07	15	6	55	94	180	0.7	24	8	18	97	180	0.71833	31	6	20	122	142	0.86167	30	9	12	126	191	0.12333	26	12	21	110	162	0.87167	20	13	18	85	125	0.35	28	8	15	172	130	0.24333	24	18	20
NEGATIVE	29617416	106	157	0.065	25	8	19	123	169	0.47667	17	10	17	163	188	0.09	25	11	34	137	178	0.25333	31	9	15	123	153	0.54333	26	10	14	150	199	0.16333	27	13	25	103	125	0.13833	30	5	12	197	95	0.36167	13	27	16
NEGATIVE	29655354	77	108	0.75167	17	9	13	103	176	0.63	30	11	19	118	149	0.80667	36	9	15	118	190	0.32667	32	10	19	98	141	0.92	35	6	16	134	146	0.80667	20	14	23	70	139	0.36333	33	7	18	169	84	0.875	27	16	11
NEGATIVE	29657357	77	166	0.14	22	5	43	131	149	0.61667	27	12	18	133	153	0.645	29	12	13	138	122	0.9	29	8	14	135	153	0.4	28	12	20	128	205	0.28667	28	11	25	100	89	0.67167	28	10	9	148	90	0.95833	27	9	11
NEGATIVE	29726340	59	164	0.32	22	4	32	111	172	0.59167	31	9	17	107	208	0.32833	31	6	18	142	151	0.53	26	8	16	133	168	0.23	27	10	18	130	214	0.18667	20	10	32	91	128	0.24667	18	12	17	183	91	0.64	23	16	10
NEGATIVE	29745446	70	110	0.80167	32	5	10	123	151	0.7	35	9	14	115	146	0.85667	30	12	19	117	209	0.15833	20	11	28	124	150	0.57	31	9	17	122	180	0.585	21	6	23	100	93	0.61333	21	10	19	153	117	0.70333	27	15	16
NEGATIVE	29746457	81	141	0.325	10	9	13	136	150	0.54833	12	12	20	141	201	0.14	17	18	34	144	173	0.23	17	16	27	122	150	0.60667	23	13	17	153	189	0.20833	17	16	27	102	124	0.155	16	10	16	189	144	0.03667	14	14	20
NEGATIVE	29790482	75	86	0.95667	15	5	11	140	173	0.26	23	11	18	146	159	0.42667	21	14	24	114	151	0.85333	27	9	16	130	166	0.30333	29	9	24	127	163	0.73167	31	8	20	94	121	0.29333	38	9	15	180	95	0.62667	28	17	8
NEGATIVE	30633490	84	122	0.51167	26	9	19	93	167	0.87	20	9	21	131	151	0.68333	21	15	24	103	178	0.705	21	6	23	123	148	0.625	31	9	14	129	175	0.55	20	9	26	100	114	0.30333	21	8	20	165	130	0.31833	32	13	15
NEGATIVE	30675376	70	150	0.34833	23	6	22	130	221	0.05167	37	9	19	101	196	0.51333	25	10	20	125	196	0.19667	42	9	15	103	202	0.2	34	9	22	113	218	0.30667	35	9	22	109	109	0.25833	27	9	15	190	88	0.58833	26	17	9
NEGATIVE	30689326	75	125	0.57	23	6	13	121	172	0.46333	30	11	16	136	209	0.12167	25	14	29	135	138	0.78333	24	13	12	115	136	0.83667	37	10	9	143	204	0.175	28	11	24	86	119	0.41667	33	7	13	178	107	0.46	31	15	12
NEGATIVE	30748463	89	156	0.12	22	9	23	121	156	0.65833	22	7	15	120	159	0.69833	23	9	11	151	140	0.56333	24	14	17	120	121	0.90667	29	9	11	130	195	0.36167	28	11	23	89	88	0.84333	32	6	11	167	92	0.83	25	14	11
NEGATIVE	30754380	72	114	0.73667	15	7	14	116	220	0.09833	31	8	18	121	199	0.28667	32	10	24	113	177	0.58333	25	9	17	106	195	0.23	29	10	19	103	124	0.99167	16	13	18	94	114	0.37667	17	10	15	149	96	0.93	26	14	10
NEGATIVE	30762347	110	262	0.01167	12	20	92	136	170	0.32667	15	11	31	156	261	0.00833	18	13	44	116	166	0.68167	26	10	18	167	212	0.00167	22	19	34	141	215	0.125	26	9	20	85	118	0.46	25	9	11	181	85	0.76	25	15	11
NEGATIVE	30767497	75	143	0.37167	24	8	23	138	169	0.31667	28	10	17	126	214	0.15333	26	9	25	139	167	0.34167	26	12	13	104	176	0.5	20	14	28	135	182	0.42333	23	10	28	89	109	0.53167	29	9	14	174	104	0.58833	26	15	10
NEGATIVE	30809470	71	107	0.825	19	7	15	106	178	0.575	29	6	19	117	185	0.455	28	8	19	121	169	0.58333	34	9	14	168	121	0.38833	26	9	16	116	181	0.64833	28	9	22	90	120	0.35	26	7	15	147	155	0.24333	29	12	21
NEGATIVE	31635492	95	111	0.51167	13	11	28	124	219	0.075	25	10	20	124	160	0.665	29	10	14	129	194	0.18167	35	8	15	124	152	0.54333	33	11	11	115	185	0.60833	36	9	15	79	112	0.645	33	6	10	175	149	0.07167	31	10	19
NEGATIVE	31645490	85	135	0.34833	10	12	27	111	176	0.53333	18	10	20	109	157	0.82167	23	10	17	115	191	0.34167	21	13	23	100	121	0.98167	15	9	17	90	168	0.94	10	11	28	94	125	0.24667	24	9	20	171	78	0.90333	20	15	10
NEGATIVE	31665352	103	139	0.14333	13	26	25	111	155	0.79667	28	7	12	116	149	0.83	24	11	16	130	221	0.035	18	15	22	128	168	0.30333	20	17	17	103	217	0.40667	30	7	20	90	107	0.54667	22	7	14	172	110	0.52	30	16	12
NEGATIVE	31709433	64	140	0.52833	24	6	19	119	165	0.575	25	14	20	114	145	0.86667	27	8	21	108	125	0.99	31	8	12	116	149	0.695	34	10	13	114	229	0.2	22	10	41	89	139	0.13833	21	12	31	146	84	0.985	23	14	11
NEGATIVE	31766306	71	132	0.54	18	6	16	110	160	0.75333	28	9	13	122	114	0.975	18	12	11	155	192	0.05167	18	17	20	91	119	0.995	26	10	15	108	190	0.63333	21	11	31	91	89	0.815	21	9	14	168	119	0.43167	17	20	23
NEGATIVE	32708507	96	106	0.54833	18	11	16	137	168	0.33833	19	11	19	138	154	0.56667	17	13	16	153	167	0.20333	30	10	14	133	173	0.19167	18	15	32	139	188	0.33333	24	9	23	88	121	0.36333	21	8	14	209	124	0.03667	21	20	17
NEGATIVE	32711344	68	99	0.92167	20	6	13	107	175	0.60167	24	10	17	103	183	0.645	23	8	21	127	197	0.17167	28	11	18	105	166	0.625	23	7	24	127	161	0.745	27	12	19	83	102	0.74833	21	10	15	146	122	0.73667	23	14	16
NEGATIVE	32733455	93	108	0.55667	35	6	10	131	178	0.295	20	10	21	125	261	0.01833	25	9	25	151	175	0.15833	32	10	16	135	153	0.4	31	9	16	145	202	0.175	35	10	21	109	141	0.04333	27	9	21	217	111	0.055	32	14	13
NEGATIVE	32761481	74	99	0.88	15	5	12	106	157	0.84333	20	10	16	137	180	0.31167	18	12	21	126	191	0.23	17	10	24	100	168	0.66	29	10	19	126	186	0.47	20	10	20	93	84	0.84333	31	7	14	189	128	0.105	21	25	12
NEGATIVE	32769401	80	97	0.83167	25	5	9	130	206	0.09833	25	11	21	145	165	0.37333	23	13	20	154	201	0.02667	30	14	20	120	167	0.41	33	8	21	145	163	0.50667	29	14	13	86	137	0.195	35	7	15	152	128	0.55333	16	12	24
NEGATIVE	32782393	77	101	0.825	12	8	16	101	139	0.97333	25	8	13	101	133	0.97667	15	12	16	127	218	0.05667	23	10	30	126	146	0.60667	28	8	15	125	139	0.91667	24	10	22	90	113	0.46	24	7	12	154	92	0.92167	27	11	9
NEGATIVE	33621423	88	163	0.095	20	8	44	118	157	0.68167	35	7	11	119	206	0.23833	31	7	23	124	187	0.29667	30	8	16	132	169	0.23	32	10	15	135	235	0.085	44	8	19	96	130	0.155	34	6	15	177	117	0.33	27	14	11
NEGATIVE	33631362	93	111	0.52833	24	7	9	149	139	0.52	31	10	14	154	132	0.645	28	9	12	179	171	0.03833	24	16	25	139	161	0.245	36	9	17	160	257	0.01167	33	10	19	105	103	0.37667	37	5	11	203	101	0.225	30	20	7
NEGATIVE	33631454	73	141	0.42167	18	7	24	106	140	0.955	20	10	17	126	142	0.79833	14	17	18	117	175	0.54667	23	7	24	114	149	0.72167	26	11	23	116	188	0.55	26	9	22	83	84	0.93333	35	7	13	176	106	0.52	37	10	12
NEGATIVE	33651323	127	120	0.11167	17	16	17	150	165	0.25	25	12	20	167	191	0.06	23	14	32	171	147	0.22333	27	13	13	134	169	0.21167	34	10	18	148	190	0.23833	28	12	26	110	107	0.275	26	9	16	197	112	0.18	19	23	12
NEGATIVE	33657423	102	114	0.39333	14	16	18	127	133	0.87	27	9	13	163	155	0.305	31	12	13	139	142	0.705	34	7	13	144	134	0.51833	23	14	14	150	168	0.415	35	10	20	99	95	0.59833	20	11	19	197	96	0.345	28	20	12
NEGATIVE	33714465	79	111	0.705	16	8	20	143	187	0.12167	27	9	22	105	152	0.89	18	6	22	132	173	0.35833	28	10	19	128	108	0.92833	31	11	13	151	221	0.08	31	13	28	77	109	0.72667	39	8	12	152	91	0.945	23	14	10
NEGATIVE	33717438	73	101	0.86667	18	6	19	109	147	0.89167	26	10	17	122	206	0.215	17	13	29	120	135	0.93167	19	12	16	96	172	0.66	13	11	23	135	197	0.29333	17	10	24	85	75	0.96167	18	9	13	184	85	0.72333	17	20	13
NEGATIVE	33719470	70	146	0.39333	25	6	20	102	173	0.68167	26	7	15	132	162	0.54667	29	9	19	126	200	0.15833	38	8	17	127	169	0.30333	33	9	17	123	180	0.56833	21	14	22	76	116	0.63	24	7	16	163	103	0.76	24	17	13
NEGATIVE	33729325	70	117	0.72333	24	7	14	109	154	0.84333	39	7	13	99	178	0.71833	33	9	16	113	170	0.675	33	9	17	112	206	0.115	31	8	24	108	182	0.73167	31	8	21	68	109	0.84333	23	8	18	162	98	0.825	24	14	12
NEGATIVE	33730454	77	92	0.90833	12	11	12	122	196	0.22333	24	10	20	123	145	0.79833	27	8	14	137	148	0.65167	24	10	18	129	167	0.30333	23	9	19	151	128	0.81833	16	15	14	80	98	0.83333	18	9	18	172	89	0.81833	28	14	11
NEGATIVE	33730459	71	102	0.88	25	6	15	132	165	0.405	26	10	20	107	150	0.89	23	12	18	121	169	0.58333	33	9	20	101	194	0.32	23	11	19	121	151	0.87167	34	8	13	95	115	0.35	33	8	17	204	130	0.03333	20	25	23
NEGATIVE	33765459	81	152	0.21167	20	7	32	125	199	0.155	27	8	23	115	209	0.24333	24	8	20	116	226	0.06667	35	6	19	137	185	0.09333	24	14	16	123	237	0.11	20	12	31	106	139	0.055	39	7	13	170	102	0.67667	28	12	11
NEGATIVE	33790484	84	143	0.26333	19	9	28	119	134	0.92167	20	11	15	176	130	0.41833	16	24	24	123	216	0.07833	23	8	28	131	166	0.27833	32	12	14	123	183	0.52667	21	12	24	78	108	0.72667	31	7	11	174	106	0.55333	24	17	10
NEGATIVE	33794466	74	129	0.54	27	6	17	116	178	0.44833	34	9	19	120	154	0.74833	27	10	14	141	168	0.31667	32	11	15	90	132	0.98	16	10	25	111	136	0.96833	31	9	13	83	94	0.84333	23	6	14	165	94	0.83	19	17	9
NEGATIVE	34602505	74	133	0.495	24	7	21	116	169	0.56	30	7	18	109	167	0.725	31	9	18	121	184	0.35833	45	7	15	99	134	0.95	30	8	17	128	145	0.85667	33	11	15	82	112	0.59833	34	7	13	198	90	0.41167	23	21	8
NEGATIVE	34624334	82	117	0.585	20	8	17	107	198	0.33833	24	9	21	132	217	0.09833	27	10	19	131	172	0.38167	29	9	20	125	155	0.5	27	13	15	107	222	0.315	31	10	24	101	116	0.275	33	7	13	183	98	0.535	21	18	10
NEGATIVE	34630325	90	116	0.51167	14	8	13	120	200	0.19833	27	7	18	140	208	0.10333	19	15	29	129	184	0.27333	25	9	17	149	181	0.06333	30	12	16	156	192	0.17	21	15	21	94	130	0.17833	31	7	13	164	112	0.615	32	13	12
NEGATIVE	34646469	59	114	0.88	18	5	14	132	213	0.06333	27	9	22	129	171	0.47667	33	8	18	127	216	0.06	24	8	24	117	174	0.36667	36	8	17	115	198	0.46	29	14	20	85	110	0.58333	25	5	12	191	114	0.21833	33	17	12
NEGATIVE	34658309	59	182	0.15167	12	8	58	121	173	0.44833	25	12	19	119	201	0.28667	34	8	19	113	182	0.49833	26	11	22	131	140	0.625	29	11	12	139	199	0.23833	35	9	22	87	130	0.275	28	7	15	160	101	0.81833	24	15	11
NEGATIVE	34661497	80	95	0.85333	25	8	11	132	153	0.56	31	10	12	138	182	0.28667	27	8	18	137	168	0.35833	39	10	16	118	130	0.86667	37	7	12	100	223	0.37833	24	7	37	96	93	0.67167	33	8	12	171	92	0.79667	35	13	9
NEGATIVE	34681355	73	156	0.24333	17	8	37	109	155	0.825	24	8	18	108	215	0.25167	25	7	28	119	154	0.78333	30	9	14	110	152	0.735	30	11	13	91	145	0.98333	16	13	22	81	110	0.645	25	8	15	207	107	0.12667	21	28	10
NEGATIVE	34730322	102	137	0.16167	20	15	15	105	161	0.79667	28	8	12	127	193	0.28667	26	10	19	117	125	0.97167	17	10	17	129	135	0.70833	25	9	14	126	181	0.51667	22	11	29	89	113	0.475	24	11	15	200	109	0.18	20	21	15
NEGATIVE	34739488	67	100	0.92167	17	3	11	127	167	0.44833	19	9	19	121	223	0.13	31	8	19	139	160	0.43833	21	11	16	106	178	0.435	19	11	30	121	209	0.31333	21	11	15	93	145	0.08	31	8	18	176	99	0.62667	21	17	13
NEGATIVE	34772371	67	145	0.43667	19	7	24	153	193	0.06	31	12	22	137	220	0.065	29	13	24	135	151	0.63833	34	10	12	158	188	0.03167	39	14	20	156	212	0.08667	29	10	27	86	170	0.02667	24	9	26	188	107	0.31833	43	13	12
NEGATIVE	34779461	79	162	0.15167	21	9	25	105	174	0.63	26	6	18	104	189	0.555	26	7	22	120	161	0.705	32	7	16	110	174	0.435	32	8	16	139	184	0.37833	24	14	19	89	139	0.13833	29	9	17	187	110	0.295	24	17	13
NEGATIVE	35645419	69	123	0.67833	22	6	24	119	212	0.11333	26	8	26	111	189	0.47667	22	6	28	113	153	0.845	29	7	15	115	153	0.66	34	9	15	111	164	0.845	22	10	17	94	98	0.63	24	9	14	168	96	0.78167	31	14	12
NEGATIVE	35678453	83	161	0.12833	23	8	29	131	156	0.53333	28	9	15	160	185	0.12167	28	12	18	136	168	0.36333	25	12	19	158	195	0.02167	28	14	19	148	164	0.47	35	11	18	81	82	0.95333	25	7	10	168	104	0.67667	41	10	10
NEGATIVE	35714458	88	77	0.93	21	4	10	125	193	0.22333	26	10	25	130	158	0.61167	19	8	23	136	168	0.36333	24	11	17	148	115	0.72167	18	12	18	120	203	0.37833	19	14	26	85	71	0.97333	24	10	12	203	113	0.11167	23	17	15
NEGATIVE	35719437	90	145	0.185	15	10	42	103	179	0.60167	21	5	16	108	186	0.54667	27	10	23	134	203	0.08833	20	11	28	118	199	0.12333	25	10	24	108	172	0.80667	22	9	24	86	126	0.31667	25	8	14	201	95	0.30833	17	25	14
NEGATIVE	35733328	66	109	0.85333	22	6	12	111	164	0.68167	17	12	20	101	154	0.905	16	11	25	128	183	0.29667	21	9	18	122	147	0.64667	29	10	17	109	159	0.90167	17	10	24	73	108	0.79833	26	8	14	138	81	0.99667	11	15	11
NEGATIVE	35761501	88	135	0.32	23	9	19	120	188	0.30833	29	9	21	113	159	0.76167	28	11	18	106	179	0.65167	31	9	20	127	169	0.30333	29	10	19	111	243	0.135	29	7	24	101	131	0.11167	21	10	18	173	112	0.46	23	20	17
NEGATIVE	36628412	76	120	0.63167	19	7	20	116	148	0.825	32	7	11	99	201	0.47667	29	7	18	110	133	0.96667	26	9	17	136	149	0.425	28	12	17	95	162	0.94333	24	9	18	88	86	0.88333	27	6	11	168	82	0.89333	23	14	10
NEGATIVE	36642338	88	207	0.035	19	8	39	125	209	0.105	25	12	16	123	191	0.33833	17	15	32	111	204	0.25333	21	7	26	131	165	0.30333	19	9	25	127	222	0.16333	29	7	24	90	117	0.39167	22	10	12	186	102	0.41167	32	15	8
NEGATIVE	36647382	86	130	0.39333	19	7	16	112	186	0.39333	39	7	18	145	195	0.15333	29	12	24	130	171	0.40833	39	9	16	126	178	0.205	31	8	19	125	213	0.23833	22	13	26	77	106	0.775	37	7	9	173	109	0.52	30	11	13
NEGATIVE	36658331	82	136	0.37167	21	10	25	127	128	0.905	28	10	11	117	131	0.94167	24	12	16	118	150	0.82667	18	10	23	98	160	0.78	23	8	20	120	159	0.81833	29	9	19	106	98	0.43333	32	9	11	147	86	0.97833	28	14	8
NEGATIVE	36675490	85	173	0.07667	27	9	28	108	144	0.925	34	8	13	115	171	0.645	32	6	16	121	192	0.27333	36	9	15	97	142	0.92	37	7	16	113	170	0.77667	28	9	20	78	125	0.46	38	7	12	157	119	0.615	35	10	11
NEGATIVE	36688342	68	96	0.94	31	4	10	140	161	0.365	23	14	19	111	146	0.89	28	13	16	129	183	0.285	18	16	17	140	137	0.53	28	10	14	122	139	0.92333	28	11	17	83	106	0.67167	25	6	18	163	116	0.57667	33	11	14
NEGATIVE	36723508	81	129	0.46167	21	12	27	112	182	0.44833	28	8	18	119	180	0.49167	35	8	16	140	156	0.48833	30	11	13	141	157	0.26167	36	11	13	138	198	0.255	37	8	19	87	146	0.105	26	7	19	185	109	0.33	30	15	10
NEGATIVE	36733310	74	146	0.34833	15	8	31	108	205	0.26	20	12	25	121	166	0.63167	23	9	14	103	207	0.305	16	11	37	110	151	0.74833	31	7	13	133	210	0.2	24	11	33	74	114	0.695	24	8	15	180	91	0.68667	24	21	11
NEGATIVE	36739329	75	140	0.40833	22	6	20	116	190	0.32667	29	7	17	106	167	0.755	17	10	18	119	188	0.32833	20	8	22	97	171	0.66	20	10	21	118	186	0.55	23	12	27	82	73	0.97833	24	7	8	159	123	0.52	23	19	12
NEGATIVE	36759384	81	93	0.86667	15	7	14	119	157	0.66333	18	7	14	126	151	0.71833	15	13	26	133	145	0.72167	28	8	13	126	153	0.50667	33	9	17	123	173	0.65833	20	11	28	87	101	0.695	24	8	13	162	85	0.91333	21	14	11
NEGATIVE	36781404	98	117	0.40833	28	7	11	148	190	0.085	25	13	22	128	213	0.145	35	9	22	123	178	0.40833	32	5	16	164	207	0.00667	25	14	23	134	153	0.75167	27	10	15	88	95	0.775	26	7	11	191	119	0.16167	38	12	12
NEGATIVE	36803355	77	136	0.43167	24	6	24	110	186	0.41833	21	9	22	112	143	0.905	28	9	13	128	147	0.76667	21	11	16	137	150	0.41	21	17	16	119	192	0.47667	30	12	17	84	111	0.58333	29	8	14	177	94	0.68667	29	13	9
NEGATIVE	36808443	91	105	0.63167	21	8	12	124	162	0.54833	26	10	23	120	176	0.525	40	8	13	145	224	0.00833	27	10	29	108	164	0.60667	41	7	14	124	228	0.145	26	10	32	92	107	0.52167	32	10	15	141	93	0.975	27	10	12
NEGATIVE	37601420	105	127	0.22	37	7	17	184	168	0.04833	41	10	11	179	213	0.015	44	11	18	159	197	0.02167	36	8	21	136	201	0.04167	38	9	20	139	153	0.71	39	7	15	110	117	0.14667	54	8	10	165	105	0.70333	40	11	11
NEGATIVE	37635404	119	99	0.37167	28	12	13	197	181	0.00667	31	17	19	143	133	0.725	33	10	15	189	138	0.15333	43	11	11	160	132	0.34667	27	12	16	169	204	0.07167	36	10	20	119	105	0.17833	30	10	15	200	87	0.43167	27	21	11
NEGATIVE	37639436	78	130	0.47833	13	7	23	127	142	0.76167	40	9	9	115	181	0.525	21	14	21	125	199	0.17167	30	9	17	105	159	0.70833	38	8	13	137	183	0.40667	38	11	14	84	92	0.86333	32	6	12	183	125	0.18667	38	16	12
NEGATIVE	37654486	89	97	0.73667	27	7	14	105	137	0.96667	24	8	10	127	144	0.77167	24	14	18	120	133	0.93333	26	12	18	112	139	0.83667	27	9	10	123	119	0.97667	19	14	15	84	96	0.815	29	7	13	149	100	0.90333	36	10	12
NEGATIVE	37706335	82	297	0.00833	21	7	81	124	182	0.32667	27	8	13	131	214	0.12167	27	8	24	115	170	0.65167	21	9	13	118	133	0.83667	26	10	16	132	230	0.1	29	9	26	105	134	0.07	30	11	17	174	88	0.81	28	13	7
NEGATIVE	37714454	87	126	0.43167	20	10	29	104	211	0.25	23	11	24	114	168	0.68333	22	12	21	120	164	0.665	23	9	16	124	134	0.78	22	9	19	123	172	0.67167	27	10	16	86	119	0.41667	29	7	13	187	145	0.045	22	16	19
NEGATIVE	37716390	97	137	0.2	16	17	28	106	159	0.81333	25	8	12	116	188	0.44	27	11	18	103	178	0.705	32	8	21	121	191	0.15333	24	11	24	120	171	0.72	34	8	18	70	88	0.96667	21	9	16	174	108	0.52	31	15	11
NEGATIVE	37720318	89	144	0.21167	24	5	29	163	165	0.13	32	10	14	169	184	0.08167	23	11	15	170	162	0.12333	31	10	17	130	170	0.245	40	8	16	138	235	0.07167	29	12	31	101	131	0.11167	31	8	19	188	106	0.33	31	10	12
NEGATIVE	37727355	70	149	0.36	14	8	30	116	199	0.25	28	10	19	118	181	0.49167	25	11	19	118	161	0.71667	29	10	18	119	164	0.445	44	7	13	129	176	0.535	29	11	17	100	106	0.40167	21	10	11	200	101	0.255	33	13	12
NEGATIVE	37748499	73	119	0.67833	27	7	20	108	155	0.84333	22	10	16	94	162	0.89667	17	6	23	127	154	0.705	24	11	15	124	153	0.53	28	9	13	113	221	0.27333	24	10	38	82	101	0.775	34	6	12	134	151	0.46	29	11	19
NEGATIVE	37767334	76	118	0.65	34	5	16	125	172	0.405	36	9	15	132	165	0.51333	42	7	17	139	162	0.40833	31	10	15	108	148	0.80167	20	12	19	144	195	0.225	37	8	19	107	125	0.11167	40	7	13	208	94	0.24333	38	11	7
NEGATIVE	37773393	66	155	0.335	16	7	35	123	133	0.89167	16	12	18	152	156	0.4	16	18	21	126	199	0.165	23	16	29	107	152	0.77	40	8	16	134	164	0.63333	23	12	24	78	136	0.30333	27	5	15	156	92	0.90833	29	11	10
NEGATIVE	38610459	84	102	0.73667	25	8	11	103	174	0.65833	13	12	22	112	184	0.525	25	9	21	137	152	0.595	23	14	18	117	174	0.36667	24	11	22	111	222	0.28667	19	12	35	76	100	0.86333	24	7	15	170	139	0.18	13	10	24
NEGATIVE	38646418	96	99	0.64	19	11	12	117	199	0.23833	24	9	20	113	116	0.98167	10	19	23	115	124	0.98	23	10	14	114	114	0.96833	24	12	11	129	172	0.59667	26	11	18	82	94	0.86333	30	8	10	159	114	0.65667	25	19	18
NEGATIVE	38694476	66	96	0.95	26	6	12	106	148	0.91333	29	10	19	108	146	0.91167	39	8	13	119	150	0.815	39	8	12	112	168	0.5	42	7	16	106	179	0.76333	26	10	22	90	91	0.79833	31	9	11	190	99	0.40167	27	16	16
NEGATIVE	38707323	94	136	0.23167	16	9	29	171	173	0.06833	34	11	16	194	161	0.07167	31	11	21	173	173	0.055	23	15	26	138	158	0.30333	47	8	15	124	144	0.90167	22	7	22	98	128	0.155	27	9	17	164	96	0.825	25	15	10
NEGATIVE	38712342	70	110	0.80167	23	6	13	104	162	0.79667	32	8	14	135	150	0.65667	24	9	13	115	142	0.91167	29	10	16	119	142	0.74833	28	10	14	145	168	0.46	22	12	21	91	129	0.23167	27	8	17	152	104	0.85167	20	13	10
NEGATIVE	38749314	80	111	0.68833	14	8	20	128	147	0.68167	21	9	17	88	181	0.79167	17	6	28	118	165	0.675	22	10	19	128	139	0.67667	26	11	13	123	178	0.59667	22	11	21	75	109	0.75833	17	8	21	150	89	0.95667	12	17	25
NEGATIVE	38762391	75	100	0.85333	32	6	11	127	188	0.25	28	12	18	123	205	0.215	28	11	25	124	182	0.34167	30	10	15	154	151	0.2	32	10	17	112	147	0.93333	30	7	14	89	150	0.07	33	7	15	188	110	0.28333	29	12	12
NEGATIVE	38786493	88	140	0.25333	15	11	18	94	152	0.955	17	9	12	107	152	0.86667	20	11	22	134	158	0.54667	30	10	14	98	152	0.85	27	10	13	134	162	0.65833	30	12	19	91	132	0.195	36	7	16	180	112	0.36167	26	15	13
NEGATIVE	39605397	97	113	0.46167	20	9	20	125	148	0.725	17	14	17	133	193	0.22833	22	12	26	127	135	0.885	23	11	15	107	156	0.72167	22	10	17	128	145	0.85667	24	12	18	71	70	0.99667	27	8	9	222	107	0.05	28	19	13
NEGATIVE	39609442	79	120	0.585	17	9	11	99	174	0.725	14	10	25	112	170	0.68333	29	7	18	133	185	0.22333	22	13	26	136	137	0.58167	30	13	15	105	202	0.51667	19	11	21	82	84	0.93833	30	8	10	150	129	0.57667	23	16	15
NEGATIVE	39617465	92	248	0.02167	13	12	79	116	179	0.42833	20	13	14	102	123	0.99	14	11	23	126	147	0.78333	25	12	21	130	161	0.36667	20	13	23	141	190	0.30667	25	11	19	74	109	0.775	30	6	16	178	84	0.81	18	13	9
NEGATIVE	39627308	87	173	0.07	18	9	29	111	176	0.53333	29	7	14	99	165	0.84167	26	7	17	107	168	0.76667	26	7	15	113	146	0.77	29	9	17	116	131	0.96833	16	14	26	75	109	0.75833	20	10	16	168	95	0.79667	35	13	9
NEGATIVE	39628336	66	114	0.80167	23	5	18	111	162	0.725	23	9	19	113	156	0.79167	31	10	18	139	183	0.19167	31	8	15	130	150	0.5	29	10	17	112	203	0.43833	34	10	24	86	115	0.49333	36	7	16	172	110	0.52	37	13	11
NEGATIVE	39647340	79	139	0.37167	12	13	34	104	181	0.56	25	10	17	92	177	0.79167	28	8	20	137	178	0.25333	30	12	19	148	160	0.17167	28	12	19	106	105	1	22	9	11	78	137	0.29333	26	6	21	181	109	0.39167	20	16	12
NEGATIVE	39656464	102	100	0.54833	14	10	13	99	143	0.96667	23	8	16	128	125	0.91667	12	10	18	126	144	0.81167	26	10	14	121	154	0.55833	31	10	17	116	249	0.09167	21	11	32	89	102	0.645	29	8	10	181	97	0.58833	18	17	14
NEGATIVE	39657358	71	127	0.595	25	6	13	122	171	0.46333	25	9	12	101	171	0.76167	27	6	18	162	175	0.08833	30	11	20	122	108	0.95833	22	9	12	147	170	0.42333	28	11	13	93	95	0.695	24	9	13	137	95	0.98167	27	11	10
NEGATIVE	39679476	75	132	0.495	25	5	17	114	169	0.59167	26	8	18	100	199	0.49167	18	9	18	137	239	0.00667	19	11	34	113	162	0.55833	29	8	17	139	245	0.045	21	15	31	82	138	0.23167	39	7	13	173	116	0.40167	25	17	13
NEGATIVE	39733339	69	130	0.585	22	4	26	92	173	0.81333	24	7	20	116	196	0.35667	17	10	19	114	176	0.58333	19	10	25	94	148	0.89833	22	11	18	122	169	0.72	26	11	16	76	97	0.9	27	6	10	195	132	0.06	22	19	12
NEGATIVE	39736424	65	181	0.115	13	7	41	118	243	0.02667	10	13	32	140	218	0.06	18	14	14	109	132	0.97333	13	9	14	97	135	0.95333	18	9	19	151	175	0.34667	16	14	23	86	115	0.49333	27	9	12	211	162	0.00833	18	21	29
NEGATIVE	39742442	74	135	0.47167	18	5	21	135	185	0.19833	21	11	22	123	193	0.32167	22	8	18	136	148	0.665	10	34	25	171	153	0.08667	23	14	18	118	218	0.255	18	14	30	76	158	0.1	17	12	29	174	113	0.43167	16	17	17
NEGATIVE	39799352	84	123	0.495	20	6	27	103	163	0.79667	24	5	16	129	146	0.73667	23	11	19	134	149	0.675	28	10	14	126	157	0.445	33	8	15	116	218	0.27333	28	11	24	88	129	0.275	29	7	15	133	110	0.945	26	12	12
NEGATIVE	40619329	75	208	0.04167	20	4	43	109	162	0.74167	29	8	12	123	135	0.87833	38	8	14	138	134	0.79	23	10	14	127	188	0.13333	37	9	20	118	172	0.73167	21	9	24	85	82	0.93333	28	8	11	193	92	0.46	33	15	7
NEGATIVE	40629493	77	162	0.16167	26	6	18	145	190	0.10333	27	8	14	173	236	0.01	32	12	16	154	188	0.06667	50	8	16	112	175	0.41	42	9	15	142	179	0.39333	39	8	16	101	118	0.24667	37	7	15	236	89	0.065	35	15	8
NEGATIVE	40671337	74	91	0.93	14	7	11	114	155	0.76167	26	9	18	127	175	0.455	23	12	21	120	179	0.43833	22	9	20	123	140	0.72167	20	9	21	147	210	0.12	24	10	26	87	95	0.78667	30	9	10	173	82	0.86167	17	13	14
NEGATIVE	40674383	104	106	0.46167	24	8	9	175	186	0.02667	32	12	17	190	187	0.02167	24	11	20	143	132	0.76667	32	5	13	148	170	0.115	29	12	22	164	178	0.20833	33	11	19	118	111	0.13	34	10	13	177	123	0.26833	27	18	15
NEGATIVE	40718477	78	95	0.88	27	6	10	126	161	0.53333	32	9	17	131	127	0.87833	30	9	14	136	178	0.26833	36	9	13	120	176	0.30333	42	8	19	126	155	0.79333	30	9	20	87	86	0.9	36	9	12	166	107	0.65667	34	14	12
NEGATIVE	40747444	73	151	0.30167	20	5	29	146	177	0.17333	25	11	15	167	163	0.20667	29	14	18	140	158	0.45667	37	9	11	144	168	0.15333	28	11	24	120	205	0.36167	32	8	23	91	113	0.43333	29	6	15	164	129	0.345	35	13	12
NEGATIVE	40757376	75	116	0.68833	30	5	14	131	204	0.10333	37	9	17	116	217	0.18333	26	10	26	137	215	0.03333	26	8	20	151	159	0.16	37	12	14	159	178	0.24833	24	10	19	98	171	0.01833	34	7	17	207	109	0.11167	31	12	12
NEGATIVE	40758350	91	153	0.12833	19	8	23	164	190	0.03833	24	11	19	120	191	0.36333	23	10	19	126	197	0.18167	31	8	20	130	150	0.5	19	11	26	128	192	0.40667	22	8	26	114	155	0.01833	30	11	18	243	133	0.005	26	15	15
NEGATIVE	40765481	72	128	0.57	13	9	30	117	160	0.65833	23	13	18	116	172	0.61167	28	12	20	120	166	0.63833	28	12	15	112	137	0.85667	34	9	15	113	161	0.84833	33	10	18	88	67	0.97833	31	8	11	183	89	0.67667	29	15	7
NEGATIVE	40772413	100	259	0.01667	24	13	56	124	155	0.63	36	8	13	167	191	0.06	31	11	21	149	140	0.595	34	13	13	150	142	0.34667	16	18	19	126	174	0.60833	28	13	21	112	107	0.24667	32	8	15	141	102	0.945	26	12	12
NEGATIVE	40783477	95	130	0.28333	34	8	14	128	163	0.48833	43	8	12	148	175	0.25167	26	10	21	137	129	0.845	24	13	19	146	111	0.79333	31	12	14	128	175	0.56833	39	8	18	96	94	0.65833	42	7	10	175	112	0.43167	41	12	13
NEGATIVE	40807480	78	100	0.825	27	5	13	146	153	0.385	27	11	14	169	175	0.13	28	10	19	151	170	0.19667	33	11	14	149	194	0.03333	34	9	18	132	154	0.75667	26	11	17	98	99	0.54667	30	9	14	178	118	0.30833	36	12	14
NEGATIVE	41618467	76	141	0.38167	18	7	33	116	152	0.77167	31	9	12	116	138	0.91167	26	10	17	115	160	0.76667	32	10	16	107	175	0.45333	44	9	15	113	176	0.74	27	10	22	88	154	0.06333	34	9	19	208	82	0.39167	24	21	11
NEGATIVE	41655506	70	151	0.335	16	8	24	132	171	0.34833	32	10	16	105	169	0.74833	15	8	22	147	180	0.15333	27	10	17	111	190	0.23	20	12	13	162	233	0.025	24	13	24	98	154	0.03667	18	7	24	171	129	0.26833	35	10	14
NEGATIVE	41671439	81	138	0.36	22	6	25	138	173	0.27833	46	9	15	111	176	0.63167	31	8	15	132	187	0.21	26	9	15	128	188	0.13167	32	10	25	125	180	0.535	22	11	21	89	133	0.21	34	6	17	224	112	0.03	31	16	14
NEGATIVE	41689490	82	117	0.585	22	4	14	138	160	0.39333	36	8	16	113	141	0.91167	18	15	15	158	171	0.135	15	18	17	111	146	0.79333	29	8	17	124	201	0.36167	28	11	21	90	144	0.1	31	4	18	185	133	0.095	37	12	15
NEGATIVE	41705442	91	135	0.275	28	7	22	125	177	0.36	40	8	15	123	210	0.18333	31	8	22	136	147	0.675	39	7	14	129	145	0.57	36	9	13	114	194	0.50667	37	8	21	104	118	0.21	34	6	13	164	107	0.68667	35	11	9
NEGATIVE	41746382	77	102	0.81333	20	9	25	148	163	0.27833	21	8	15	140	147	0.63167	34	9	17	147	162	0.31667	31	12	16	138	143	0.47333	25	12	22	144	248	0.03333	20	12	25	88	102	0.65833	41	5	10	197	94	0.37333	14	24	14
NEGATIVE	41802497	88	136	0.30167	19	9	19	133	177	0.29167	24	10	12	162	186	0.10333	24	15	19	159	160	0.21	25	12	14	112	179	0.36667	30	8	14	143	190	0.28667	33	10	22	98	175	0.01167	25	9	23	194	98	0.36167	26	18	10
NEGATIVE	42634319	93	102	0.64	22	10	10	116	164	0.61667	39	7	14	142	167	0.39	25	11	18	131	157	0.61167	40	8	15	91	138	0.96167	29	9	19	131	217	0.17	26	9	27	92	91	0.775	35	6	10	212	87	0.27333	27	17	10
NEGATIVE	42643451	80	129	0.47167	27	7	14	134	157	0.48833	32	9	13	117	187	0.44	31	10	16	96	147	0.96667	27	9	15	117	168	0.425	37	11	15	138	170	0.50667	33	8	15	96	134	0.11667	37	8	14	210	94	0.225	22	16	7
NEGATIVE	42651436	81	167	0.10333	19	15	28	107	205	0.26833	33	7	18	112	204	0.32167	24	12	19	114	187	0.40833	32	7	21	93	183	0.54333	32	7	25	117	234	0.15333	32	12	26	69	124	0.61333	30	4	14	163	108	0.68667	37	12	10
NEGATIVE	42690458	118	126	0.12833	13	16	18	164	288	0.00167	16	13	38	173	254	0.00167	17	18	30	175	163	0.08333	17	14	18	181	197	0.005	25	13	21	180	238	0.00833	13	16	36	124	111	0.09333	10	17	27	150	135	0.46	16	19	24
NEGATIVE	42731444	84	95	0.81333	23	7	14	115	190	0.33833	25	11	23	147	191	0.16	32	9	21	147	183	0.13167	27	8	16	127	172	0.25333	20	12	23	146	254	0.02167	21	13	36	96	115	0.32667	27	7	14	161	114	0.62667	28	8	15
NEGATIVE	42751432	81	116	0.61667	16	10	11	105	159	0.825	40	7	11	93	144	0.97	16	11	16	131	170	0.40833	29	11	14	128	173	0.23	37	10	18	138	177	0.43833	30	10	11	77	103	0.815	28	7	15	135	114	0.90333	29	17	12
NEGATIVE	42762374	96	149	0.12	23	7	22	133	145	0.64667	22	11	18	138	170	0.4	20	9	29	130	187	0.23	30	8	19	147	165	0.15333	31	11	14	140	154	0.68667	23	13	22	98	100	0.53167	36	7	10	170	141	0.15333	18	19	26
NEGATIVE	42768497	88	126	0.42167	19	7	12	128	202	0.12167	39	8	11	149	201	0.095	25	13	21	122	178	0.42333	36	10	13	116	173	0.38833	37	10	14	116	235	0.15333	35	8	21	77	136	0.30833	30	6	22	199	107	0.20833	24	21	16
NEGATIVE	42770436	72	141	0.43167	24	6	15	130	171	0.365	26	10	18	130	136	0.82167	19	11	15	143	205	0.045	29	10	22	131	168	0.25333	33	12	20	132	167	0.625	35	8	17	94	116	0.35	31	8	17	209	86	0.31833	32	17	10
NEGATIVE	42777359	87	120	0.495	24	8	14	124	159	0.59167	23	11	12	128	182	0.37333	16	12	24	125	156	0.705	19	7	15	105	191	0.30333	25	8	20	116	185	0.59667	23	11	28	71	102	0.9	26	8	16	160	82	0.94667	20	13	13
NEGATIVE	42792342	72	69	0.99667	13	10	11	132	152	0.575	27	11	13	106	132	0.96667	33	6	12	114	163	0.74333	29	9	18	96	154	0.85	28	11	17	116	217	0.28667	23	14	31	70	93	0.95333	24	7	13	164	108	0.67667	23	12	13
NEGATIVE	42797349	98	134	0.22	14	20	22	117	166	0.59167	17	10	20	116	146	0.85333	21	10	19	98	127	0.99833	20	13	16	106	125	0.95667	15	13	22	125	174	0.625	23	12	22	81	84	0.94333	24	11	10	152	154	0.20833	13	24	19
NEGATIVE	43623510	83	95	0.825	12	8	15	119	175	0.44833	23	12	21	114	198	0.35667	19	11	23	114	137	0.94	23	9	12	132	214	0.03167	21	9	22	137	174	0.47667	27	12	24	82	117	0.52167	23	8	16	178	86	0.78167	19	19	10
NEGATIVE	43648347	65	141	0.51167	18	5	33	98	191	0.50667	18	8	20	119	162	0.69167	27	9	21	105	146	0.94	18	11	13	122	136	0.78	22	14	18	106	189	0.67167	15	14	25	77	111	0.695	26	8	16	146	102	0.90833	30	13	12
NEGATIVE	43667476	77	133	0.46167	31	5	16	101	178	0.63	23	11	18	106	158	0.84167	25	8	18	120	174	0.52	31	8	19	129	153	0.45333	29	12	15	123	185	0.50667	40	7	16	71	91	0.95667	36	5	9	151	106	0.84167	33	9	13
NEGATIVE	43700387	54	107	0.95667	16	7	15	125	201	0.13833	36	8	21	128	187	0.32833	15	16	19	113	181	0.52	24	9	17	115	176	0.36667	34	9	18	117	183	0.60833	27	7	22	81	135	0.285	31	9	17	145	98	0.945	40	9	9
NEGATIVE	43704397	69	84	0.975	20	5	12	104	159	0.84333	39	6	15	123	147	0.77667	32	9	16	133	144	0.74333	26	13	13	105	145	0.85	25	9	17	119	185	0.55	29	9	25	63	94	0.97	33	7	12	159	131	0.39167	22	15	15
NEGATIVE	43724337	72	145	0.38167	16	7	36	104	178	0.60167	28	8	19	117	192	0.39	21	9	18	105	153	0.91	28	7	15	108	127	0.935	21	11	21	93	188	0.79333	20	11	25	106	149	0.03167	27	9	23	187	122	0.18	18	25	22
NEGATIVE	44618314	74	161	0.185	22	8	25	107	159	0.79667	36	6	15	117	178	0.53833	29	10	19	118	168	0.63833	39	8	12	121	160	0.47333	46	8	17	128	244	0.08	27	11	23	76	111	0.715	27	8	14	165	99	0.78167	36	11	8
NEGATIVE	44623355	82	224	0.03167	19	14	53	126	136	0.85167	29	8	11	101	157	0.87833	31	8	17	107	155	0.885	38	7	13	105	172	0.53	30	8	20	120	170	0.73167	34	11	18	76	121	0.54667	35	6	15	169	124	0.345	32	10	14
NEGATIVE	44624509	77	106	0.77167	18	7	15	127	185	0.26833	28	12	22	111	171	0.68333	17	9	31	122	161	0.675	27	8	12	142	152	0.32667	33	11	12	121	164	0.76333	22	9	16	86	110	0.57333	27	9	18	161	86	0.91333	21	15	14
NEGATIVE	44684348	70	135	0.52333	16	7	27	107	167	0.7	25	9	17	112	154	0.82167	22	13	18	131	146	0.74333	22	17	20	120	177	0.27833	32	8	18	118	172	0.73167	22	9	26	77	89	0.93833	38	6	10	165	98	0.79667	19	17	18
NEGATIVE	44698389	86	133	0.36	18	10	21	151	171	0.18667	28	11	14	157	160	0.31167	26	13	17	141	168	0.31667	36	9	16	141	186	0.07333	36	11	16	116	139	0.94833	21	10	21	93	87	0.815	24	6	11	175	92	0.745	29	16	11
NEGATIVE	44702369	66	78	0.99333	16	6	12	100	158	0.88	24	5	21	114	228	0.14	21	9	33	119	216	0.09667	27	12	21	112	183	0.32	34	9	20	147	217	0.09667	25	10	30	72	101	0.9	20	9	14	197	102	0.27333	31	17	9
NEGATIVE	44715410	78	151	0.24333	27	7	25	117	203	0.19833	16	12	25	109	204	0.34833	16	14	28	122	201	0.18167	31	9	21	113	165	0.51833	27	6	17	107	255	0.1	26	6	30	81	106	0.715	33	7	13	177	81	0.83333	25	19	8
NEGATIVE	44746458	73	144	0.38167	14	7	27	167	156	0.17333	16	16	18	127	206	0.18333	26	11	27	135	180	0.25333	34	10	18	143	195	0.04	20	17	29	124	190	0.445	18	16	32	105	104	0.36333	23	11	15	140	91	0.98333	18	11	13
NEGATIVE	44760439	68	130	0.595	21	5	24	118	171	0.50667	30	9	18	109	189	0.50333	26	8	24	109	150	0.90667	33	8	12	81	123	0.99833	28	9	15	123	179	0.585	28	8	18	79	132	0.32667	31	5	19	170	107	0.6	33	15	11
NEGATIVE	44767440	97	157	0.08833	17	10	34	109	145	0.91333	25	11	18	117	142	0.86667	21	13	15	146	148	0.52	20	11	21	99	134	0.95	15	17	28	125	169	0.68667	22	11	23	84	101	0.74833	23	7	15	122	72	1	18	11	9
NEGATIVE	44795438	73	101	0.86667	22	5	16	127	167	0.44833	26	12	21	108	181	0.6	20	13	28	108	194	0.39167	24	9	17	136	164	0.245	32	13	21	113	158	0.88333	21	13	19	100	76	0.86333	21	9	11	158	108	0.76	31	10	13
NEGATIVE	44804473	74	125	0.585	21	9	21	121	174	0.42833	22	9	17	133	211	0.13	27	12	25	143	153	0.48833	37	11	15	137	195	0.055	33	11	19	124	207	0.30667	22	16	19	78	109	0.715	24	7	14	212	102	0.12667	33	16	13
NEGATIVE	44809397	91	152	0.14	14	11	30	128	116	0.96	22	11	16	97	143	0.965	19	11	19	127	122	0.94667	14	13	12	91	225	0.13167	13	12	47	144	158	0.585	22	14	21	86	80	0.93833	17	9	15	203	119	0.07833	23	16	16
NEGATIVE	45648397	94	233	0.025	27	9	43	152	203	0.03333	28	11	21	163	211	0.02333	21	15	26	126	229	0.02667	28	9	24	130	209	0.03667	18	13	27	133	284	0.01167	21	10	29	109	108	0.275	30	9	10	207	108	0.11833	32	15	11
NEGATIVE	45678305	89	136	0.28333	15	11	27	135	171	0.32667	20	14	20	94	171	0.83	20	8	18	112	176	0.61167	23	10	19	112	169	0.47333	24	12	13	117	198	0.43833	18	14	20	80	119	0.52167	34	7	13	163	99	0.81	14	20	15
NEGATIVE	45708406	93	197	0.03667	23	8	33	147	223	0.015	28	12	20	141	215	0.06667	24	12	23	142	205	0.05167	22	7	23	131	205	0.04667	35	11	18	118	220	0.23833	23	13	22	105	173	0.00667	35	8	18	197	129	0.06333	34	17	16
NEGATIVE	45735479	68	154	0.325	24	7	34	104	153	0.88667	28	8	11	128	186	0.33833	28	9	18	120	175	0.49833	19	10	27	109	172	0.47333	29	8	18	110	167	0.83333	26	9	22	68	87	0.97833	20	7	11	173	133	0.20833	32	14	14
NEGATIVE	45735494	82	111	0.665	24	6	19	94	167	0.86	20	9	16	106	183	0.6	27	11	20	120	174	0.52	33	10	18	130	151	0.47333	41	8	14	116	178	0.68667	33	9	18	77	94	0.91	27	9	11	179	85	0.78167	30	13	9
NEGATIVE	46635484	76	151	0.26333	21	6	18	96	155	0.93	25	7	13	114	154	0.79833	25	10	15	129	157	0.63833	23	10	15	109	172	0.47333	26	11	25	125	156	0.79333	26	11	19	98	99	0.54667	26	11	12	205	97	0.24333	26	14	10
NEGATIVE	46647425	76	116	0.67833	21	8	21	114	145	0.87333	29	8	15	102	186	0.61167	24	8	20	118	130	0.95167	24	12	18	106	179	0.425	41	7	15	102	132	0.98667	23	13	21	83	105	0.695	30	6	12	191	97	0.41167	30	16	10
NEGATIVE	46652385	81	177	0.07667	17	10	46	114	126	0.97333	18	10	15	138	223	0.05167	21	14	34	127	164	0.56333	26	8	18	115	156	0.625	22	14	16	127	166	0.69667	29	12	22	91	103	0.59833	24	10	18	175	138	0.13833	29	12	14
NEGATIVE	46657422	95	191	0.04	23	9	43	124	184	0.30833	30	8	13	137	214	0.09	34	10	17	133	155	0.61167	24	10	15	123	172	0.32	42	7	15	152	147	0.625	24	8	20	100	135	0.09333	31	8	17	173	104	0.6	30	9	11
NEGATIVE	46765460	80	171	0.095	18	5	18	116	183	0.385	20	11	23	120	226	0.11	22	9	35	134	168	0.39167	33	11	15	106	162	0.66	22	6	20	111	175	0.75667	30	10	17	90	116	0.40167	28	9	16	210	126	0.03	29	18	12
NEGATIVE	46770381	60	64	1	12	7	15	145	201	0.06	31	11	19	116	164	0.69333	23	11	13	114	148	0.885	30	10	18	115	124	0.92	19	13	10	128	175	0.56833	20	12	23	96	126	0.21	20	11	23	162	86	0.90833	24	12	10
NEGATIVE	46770480	78	115	0.665	22	5	12	113	173	0.54833	28	9	14	99	156	0.905	19	9	18	117	144	0.895	21	10	22	123	177	0.245	28	8	19	129	175	0.55	24	8	18	70	113	0.775	20	8	20	138	117	0.86167	28	11	13
NEGATIVE	46784419	80	121	0.55667	20	7	16	102	171	0.725	32	8	21	106	147	0.91667	26	9	18	123	175	0.45667	30	8	14	126	151	0.53	34	10	17	118	159	0.83333	25	10	17	81	139	0.23167	36	7	19	166	129	0.31833	27	15	14
NEGATIVE	46804470	73	124	0.61667	18	11	27	116	181	0.405	27	8	16	122	173	0.53833	35	9	13	132	127	0.90667	16	12	25	130	161	0.36667	21	18	17	122	210	0.29333	32	8	16	90	122	0.31667	26	10	18	174	100	0.64	26	15	10
NEGATIVE	46809455	69	157	0.275	25	6	27	127	169	0.41833	20	6	25	134	188	0.26333	25	10	18	131	217	0.045	26	10	27	106	161	0.67667	35	6	13	117	158	0.845	30	11	16	84	97	0.79833	27	7	17	199	114	0.13833	27	12	13
NEGATIVE	47638351	83	181	0.06	19	9	40	125	121	0.955	28	9	12	122	180	0.455	25	8	19	100	192	0.54667	32	8	20	128	172	0.245	26	12	21	142	177	0.41	22	12	23	81	105	0.72667	24	11	17	168	102	0.70333	23	14	14
NEGATIVE	47739456	66	128	0.65	26	5	20	115	171	0.54833	31	10	14	154	186	0.15333	19	14	20	143	172	0.25333	31	11	17	116	198	0.13833	32	10	17	112	157	0.89167	26	7	15	77	116	0.61333	32	5	13	200	94	0.33	43	13	8
NEGATIVE	47749327	79	154	0.21167	15	12	41	117	205	0.18667	28	11	20	122	194	0.32167	20	14	22	149	128	0.74333	20	14	12	111	153	0.70833	28	11	14	135	161	0.65833	27	13	23	97	121	0.25833	31	8	16	157	140	0.295	37	13	16
NEGATIVE	47764352	72	105	0.83167	19	5	21	112	167	0.63	27	8	17	109	172	0.69167	29	10	17	152	196	0.045	23	9	16	119	178	0.27833	33	10	21	119	176	0.67167	31	8	24	90	79	0.92833	30	9	9	200	96	0.30833	25	17	12
NEGATIVE	47774480	83	116	0.585	23	6	14	137	191	0.13	18	12	17	126	207	0.18333	25	7	22	147	208	0.02667	18	11	30	149	143	0.34667	34	10	11	146	148	0.68667	23	11	20	106	119	0.16667	29	9	14	165	97	0.81	23	15	9
NEGATIVE	47785348	93	117	0.46167	16	8	24	119	199	0.22333	21	11	22	129	158	0.63167	23	10	17	130	107	0.98167	18	11	11	118	180	0.26167	19	14	28	137	200	0.24833	21	14	19	101	128	0.13	28	9	22	162	98	0.825	15	11	15
NEGATIVE	47806304	97	108	0.52333	28	8	11	136	202	0.085	21	9	26	171	172	0.135	31	11	24	142	181	0.18167	28	8	18	146	162	0.17167	20	15	16	137	185	0.38667	28	10	24	91	126	0.275	29	6	20	182	125	0.19333	25	18	17
NEGATIVE	48614418	69	92	0.95667	18	8	10	131	188	0.21167	35	8	17	117	119	0.975	22	10	12	132	176	0.32667	22	7	21	125	132	0.79333	28	13	18	87	127	0.99833	20	8	19	79	102	0.79833	27	6	14	189	94	0.495	36	13	9
NEGATIVE	48623411	63	83	0.98833	18	5	14	115	153	0.77167	33	10	11	124	139	0.84833	24	13	15	121	179	0.42333	33	9	18	123	164	0.41	45	8	16	141	172	0.46	40	9	15	74	119	0.61333	32	6	16	157	97	0.87167	36	11	11
NEGATIVE	48631323	76	135	0.44333	33	7	25	96	159	0.905	28	8	14	107	150	0.89	25	6	18	132	160	0.54667	26	11	15	109	126	0.935	31	9	13	119	160	0.81833	30	9	17	80	117	0.54667	28	6	15	188	103	0.37333	33	14	12
NEGATIVE	48639474	102	161	0.065	28	10	24	153	170	0.17333	24	13	24	134	191	0.23833	22	11	18	134	164	0.45667	22	9	19	126	146	0.60667	24	12	13	134	200	0.27333	23	12	27	89	141	0.11667	26	7	19	174	117	0.37333	39	10	10
NEGATIVE	48671446	68	96	0.94	15	6	16	118	131	0.93833	34	10	12	128	173	0.46333	28	8	20	124	140	0.86167	31	8	14	120	149	0.64667	18	16	22	126	153	0.81833	35	9	19	102	91	0.61333	18	11	14	162	122	0.47833	33	11	14
NEGATIVE	48681497	96	210	0.03167	24	9	48	95	152	0.945	21	9	16	108	153	0.85667	25	8	14	132	190	0.19167	43	7	14	116	140	0.80167	40	8	12	126	224	0.155	28	12	25	90	101	0.645	36	6	13	150	101	0.88833	34	10	10
NEGATIVE	48683430	86	178	0.06	22	9	37	120	189	0.295	26	9	19	151	177	0.215	33	11	17	124	124	0.95167	22	10	13	145	115	0.75667	25	13	15	151	187	0.23833	29	8	22	91	103	0.59833	32	9	15	180	91	0.68667	27	14	9
NEGATIVE	48691496	74	136	0.46167	22	5	16	120	175	0.42833	38	8	16	114	186	0.47667	35	9	16	124	152	0.75667	31	10	15	115	157	0.60667	33	10	10	130	192	0.38667	32	10	23	83	105	0.695	25	7	14	159	106	0.76667	30	13	9
NEGATIVE	48693431	104	93	0.61667	17	15	21	103	164	0.78	15	8	19	118	169	0.63167	18	9	26	135	108	0.96667	19	10	14	128	162	0.38167	31	8	16	129	177	0.52667	16	16	22	96	91	0.715	25	9	14	225	91	0.11167	23	17	11
NEGATIVE	48728325	70	74	0.99333	11	8	12	125	153	0.64667	17	8	26	137	121	0.87833	22	12	14	134	149	0.675	25	11	23	132	160	0.34667	26	10	23	126	177	0.56833	18	11	25	104	88	0.63	27	8	12	195	114	0.18	27	18	12
NEGATIVE	48730356	82	131	0.43167	16	11	15	125	217	0.07667	18	13	28	152	195	0.10667	14	9	30	146	185	0.12667	22	12	20	106	157	0.72167	20	12	20	112	247	0.11333	29	9	28	107	108	0.29333	21	13	10	209	123	0.045	20	19	13
NEGATIVE	48759321	89	163	0.09167	21	7	31	129	151	0.61667	35	10	16	145	167	0.35667	27	17	18	146	181	0.15333	21	13	26	103	168	0.625	20	12	15	106	186	0.71	24	8	17	81	107	0.695	23	9	17	225	155	0.00167	16	23	26
NEGATIVE	48790370	72	112	0.76	20	8	15	128	150	0.64667	32	11	13	157	178	0.17167	20	16	25	141	143	0.665	20	12	18	130	167	0.27833	27	12	20	132	211	0.2	23	13	27	86	111	0.54667	35	7	13	160	84	0.93333	24	20	11
NEGATIVE	48796393	64	126	0.705	23	7	23	115	153	0.77167	18	11	23	89	161	0.93333	19	7	23	109	146	0.93167	24	8	16	96	181	0.53	20	8	22	111	127	0.98	19	9	21	80	89	0.92833	37	7	10	169	103	0.67667	37	14	10
NEGATIVE	48803364	75	95	0.905	20	6	12	123	208	0.11333	23	11	24	148	151	0.49167	18	14	21	119	147	0.845	27	10	13	134	157	0.36667	15	16	23	115	156	0.88333	20	12	22	86	104	0.65833	35	5	16	173	96	0.72333	30	14	10
NEGATIVE	49600340	65	140	0.52333	27	5	27	114	155	0.76167	32	8	14	136	159	0.53833	27	11	18	159	189	0.045	22	12	26	113	162	0.55833	20	13	19	144	209	0.14167	19	11	26	92	118	0.35	26	8	12	147	109	0.85167	22	13	9
NEGATIVE	49628475	72	151	0.32	21	8	29	155	161	0.23833	26	11	17	118	173	0.57833	26	10	17	124	210	0.10833	25	11	23	103	147	0.85	32	7	14	118	184	0.585	21	9	21	93	110	0.46	34	7	11	194	112	0.20833	22	12	16
NEGATIVE	49658386	72	95	0.92167	10	11	20	97	158	0.905	23	8	19	118	237	0.07167	18	14	41	134	151	0.65167	25	12	17	100	118	0.98667	23	12	17	107	161	0.90167	21	10	30	79	101	0.815	18	10	19	177	79	0.85167	19	15	11
NEGATIVE	49669412	69	92	0.95667	18	8	10	106	170	0.66333	31	8	18	112	151	0.84833	28	8	16	136	162	0.45667	39	10	13	114	128	0.89833	25	7	17	124	157	0.79333	25	12	18	90	98	0.695	31	8	15	187	103	0.39167	25	14	11
NEGATIVE	49680446	76	122	0.595	16	8	18	96	167	0.84333	19	9	18	114	193	0.41	23	10	23	143	171	0.26833	22	12	16	125	132	0.79333	24	11	18	108	167	0.845	19	9	24	82	139	0.225	38	6	15	209	89	0.28333	27	18	11
NEGATIVE	49690488	60	67	0.99833	22	6	9	123	177	0.37167	24	12	24	106	169	0.73667	34	7	16	124	136	0.9	17	5	15	111	108	0.985	26	9	10	133	166	0.625	28	12	19	92	120	0.31667	23	10	18	190	119	0.18	27	18	12
NEGATIVE	49700377	78	160	0.16833	28	3	28	123	140	0.84333	19	14	14	124	200	0.24333	25	8	24	122	172	0.52	22	9	19	142	183	0.08	34	10	20	126	207	0.28667	27	12	28	120	131	0.03833	20	13	21	162	102	0.78167	28	12	10
NEGATIVE	49756350	59	161	0.34833	14	4	32	115	123	0.97833	23	11	14	102	144	0.95	16	7	20	106	153	0.90667	13	11	16	112	177	0.38833	12	17	30	120	148	0.90167	12	14	23	86	132	0.25833	25	8	19	177	115	0.36167	25	16	15
NEGATIVE	49792491	122	141	0.065	11	26	14	129	186	0.25	35	9	17	124	195	0.29667	21	8	21	138	151	0.595	34	9	12	138	215	0.02167	28	10	29	139	205	0.18667	19	16	30	100	123	0.195	28	9	17	134	89	0.99	22	16	13
NEGATIVE	50636432	66	121	0.72333	24	5	16	112	179	0.48833	35	8	16	122	166	0.61167	29	11	17	108	160	0.82667	24	8	18	118	157	0.55833	33	11	16	149	194	0.2	21	17	27	102	120	0.21	30	7	14	215	78	0.345	33	17	7
NEGATIVE	50682301	70	126	0.63167	23	7	15	107	158	0.81333	19	12	22	112	228	0.15333	22	7	30	128	204	0.12333	23	9	14	131	165	0.30333	29	10	19	128	161	0.74	25	12	17	85	97	0.78667	31	7	11	181	99	0.55333	23	18	14
NEGATIVE	50698313	82	144	0.275	27	5	16	105	189	0.44833	42	8	14	124	181	0.42667	27	10	21	123	197	0.20333	36	8	15	116	179	0.32	40	7	18	130	227	0.12	31	13	24	102	161	0.02167	32	10	17	187	126	0.13833	40	12	14
NEGATIVE	50699483	64	93	0.96833	21	5	10	109	174	0.59167	30	8	14	127	205	0.19833	19	13	33	119	180	0.43833	29	7	20	108	220	0.07167	27	8	26	142	161	0.56833	27	13	16	69	116	0.74833	20	6	14	166	90	0.85167	35	11	8
NEGATIVE	50792435	87	624	0.00167	16	11	191	77	102	1	19	7	8	102	147	0.935	31	9	16	118	180	0.45667	39	8	15	106	174	0.5	40	8	17	106	131	0.98167	26	9	16	75	99	0.88333	35	5	10	164	114	0.58833	25	15	13
NEGATIVE	50809407	83	140	0.32	20	10	26	161	163	0.155	28	17	23	122	187	0.39	35	9	21	130	155	0.65167	35	7	13	131	136	0.67667	36	8	15	143	167	0.485	32	10	18	91	133	0.17833	36	8	17	180	102	0.52	27	20	11
NEGATIVE	51609389	79	118	0.61667	18	8	18	130	187	0.23	32	11	15	129	179	0.4	26	10	17	139	184	0.18167	27	9	19	114	173	0.41	34	7	23	104	186	0.73167	41	6	19	86	113	0.52167	34	7	14	189	116	0.21833	35	14	11
NEGATIVE	51617379	91	106	0.61667	25	7	19	139	165	0.34167	47	9	13	123	141	0.84167	28	7	17	130	145	0.76667	28	7	16	110	138	0.86667	39	10	13	132	209	0.21167	28	11	28	89	91	0.815	31	8	8	151	125	0.615	43	9	16
NEGATIVE	51630461	76	93	0.90833	13	5	26	116	177	0.46333	16	11	17	117	198	0.32833	23	8	19	118	168	0.63833	16	16	22	118	215	0.05167	19	11	30	122	139	0.92333	15	9	19	100	103	0.46	26	10	12	183	98	0.535	25	13	9
NEGATIVE	51649417	73	141	0.42167	23	8	27	110	163	0.725	24	8	19	101	183	0.665	32	8	18	118	168	0.63833	29	9	19	91	126	0.98833	25	10	14	80	166	0.97	21	9	28	96	124	0.23167	32	8	19	152	94	0.92167	31	13	8
NEGATIVE	51654304	83	115	0.595	29	5	11	116	171	0.53333	27	7	18	89	177	0.82167	25	6	22	122	184	0.34167	29	9	16	124	165	0.38833	32	8	26	105	198	0.56833	37	7	15	87	118	0.41667	34	5	13	148	95	0.945	25	14	14
NEGATIVE	51736450	76	161	0.17167	22	6	32	132	167	0.385	32	10	16	131	175	0.41833	20	14	24	143	196	0.07833	17	14	24	140	125	0.695	22	18	13	133	202	0.26333	25	8	24	83	119	0.475	27	8	16	187	94	0.535	24	18	12
NEGATIVE	51764357	76	137	0.43167	21	8	19	134	185	0.21167	24	10	18	104	188	0.56667	28	9	18	137	192	0.135	23	10	24	111	159	0.63667	41	9	11	126	198	0.37	34	9	22	83	102	0.74833	27	7	11	191	97	0.41167	25	15	12
NEGATIVE	51807349	85	105	0.705	21	10	19	129	147	0.66333	27	12	13	109	209	0.305	16	13	30	119	215	0.10833	20	14	30	127	145	0.60667	23	13	16	125	187	0.47	22	13	23	93	83	0.86333	16	15	12	184	103	0.43167	24	16	11
NEGATIVE	52665450	82	136	0.37167	15	9	33	93	171	0.825	32	6	13	109	245	0.07667	22	11	28	121	182	0.38167	19	12	25	114	121	0.935	32	10	11	138	156	0.68667	18	15	21	70	105	0.87333	23	9	16	224	95	0.09	13	19	15
NEGATIVE	52672329	84	94	0.825	13	8	12	128	196	0.155	43	9	14	144	198	0.14	21	16	23	125	178	0.38167	22	10	27	131	182	0.14333	28	10	16	131	185	0.43333	25	13	21	87	134	0.225	36	8	18	180	101	0.535	26	14	12
NEGATIVE	52673469	93	128	0.335	14	11	18	134	185	0.21167	25	12	17	121	178	0.49167	33	8	16	121	176	0.47167	21	10	24	119	131	0.85	37	8	15	126	182	0.50667	29	7	17	84	119	0.46	37	6	14	183	109	0.36167	39	12	11
NEGATIVE	52677505	84	148	0.22	31	5	19	119	204	0.17333	34	10	23	128	196	0.24333	34	8	20	141	164	0.35833	31	10	14	119	153	0.60667	40	7	16	110	163	0.85667	33	8	17	96	104	0.50167	34	6	12	202	94	0.30833	35	16	10
NEGATIVE	52685510	73	147	0.34833	17	5	34	91	129	0.99667	15	10	22	128	146	0.74833	16	13	20	125	167	0.54667	16	10	19	122	121	0.89167	22	12	16	116	163	0.81833	23	10	25	73	101	0.88333	22	6	20	199	113	0.14667	18	27	14
NEGATIVE	52742375	102	140	0.14333	16	11	27	93	131	0.99	21	6	13	104	141	0.95333	27	7	14	114	129	0.96667	22	11	18	111	103	0.99	31	10	10	135	156	0.72	25	14	17	91	79	0.91833	34	7	10	197	89	0.44333	29	16	9
NEGATIVE	52770489	82	123	0.52333	16	6	24	129	164	0.46333	25	11	19	113	137	0.93333	18	9	16	117	139	0.91833	22	11	15	114	158	0.60667	29	10	19	130	151	0.79333	19	10	19	93	114	0.39167	27	9	13	149	87	0.96667	21	13	12
NEGATIVE	52773311	68	97	0.93	22	5	12	104	193	0.405	16	12	21	129	211	0.15333	18	14	18	105	185	0.58333	24	7	17	115	118	0.95	18	11	15	119	187	0.52667	25	9	20	77	93	0.91833	28	7	11	146	103	0.90333	20	11	16
NEGATIVE	53677329	92	96	0.71333	16	13	17	140	177	0.23	17	14	25	131	191	0.26333	14	8	31	158	170	0.13833	18	14	17	142	187	0.065	17	16	30	146	154	0.60833	23	13	21	123	102	0.16667	15	16	18	197	116	0.13833	17	23	19
NEGATIVE	53687365	62	100	0.95	20	7	18	97	166	0.84333	22	10	18	131	142	0.755	25	8	18	114	149	0.87333	31	9	10	122	168	0.38167	24	6	20	124	190	0.445	27	11	22	91	120	0.32667	26	9	15	180	97	0.6	31	15	11
NEGATIVE	53732484	66	138	0.52833	18	5	23	114	148	0.85167	23	8	20	120	224	0.13	19	12	28	122	154	0.75667	19	8	24	106	165	0.625	15	13	24	121	212	0.28667	21	9	29	80	118	0.53167	26	7	17	157	108	0.76667	22	14	16
NEGATIVE	53743425	83	170	0.09	22	7	28	127	175	0.36	25	9	15	101	173	0.74833	26	6	20	118	182	0.42333	36	9	11	109	200	0.165	36	7	21	116	201	0.42333	28	10	23	89	111	0.50167	27	8	9	169	124	0.345	27	13	12
NEGATIVE	53747447	98	117	0.40833	13	10	20	132	220	0.04833	27	10	22	128	185	0.34833	31	11	17	117	146	0.87333	31	8	9	110	127	0.92667	25	10	13	114	203	0.42333	28	9	21	81	122	0.46	37	6	12	216	96	0.14667	42	15	9
NEGATIVE	53798451	80	176	0.085	17	8	41	134	180	0.25333	33	10	15	136	177	0.34833	34	11	21	116	150	0.845	16	13	23	121	175	0.30333	33	10	17	139	210	0.16333	32	9	21	97	102	0.52167	26	8	12	201	86	0.43167	20	13	8
NEGATIVE	54602452	92	166	0.07667	12	13	48	131	158	0.50667	28	9	9	137	195	0.19833	24	9	17	148	217	0.015	25	13	23	110	187	0.27833	15	11	37	123	197	0.40667	15	6	36	96	107	0.46	35	7	13	192	120	0.14667	32	18	11
NEGATIVE	54604316	83	185	0.05333	20	7	38	114	199	0.26	22	6	27	138	179	0.31167	27	12	18	134	166	0.42333	28	12	19	118	188	0.19167	28	7	21	134	211	0.18	19	14	23	83	102	0.74833	25	7	12	211	107	0.095	32	15	9
NEGATIVE	54610311	70	109	0.81333	20	6	17	110	178	0.52	19	6	19	98	159	0.89	29	7	18	129	139	0.82667	23	13	14	109	155	0.70833	21	9	19	112	164	0.83667	24	6	18	86	108	0.59833	21	8	16	185	94	0.57667	16	22	12
NEGATIVE	54620498	88	124	0.43667	23	12	25	93	168	0.86	20	8	16	114	151	0.83	39	8	12	117	130	0.95667	28	8	13	129	130	0.77	32	8	14	116	221	0.24833	26	9	27	72	69	0.99667	38	4	7	185	122	0.19333	33	14	14
NEGATIVE	54623464	60	147	0.495	13	7	40	124	144	0.77167	28	10	15	117	215	0.19833	35	9	23	119	195	0.26833	31	9	21	132	186	0.115	34	10	17	128	165	0.69667	32	11	17	109	131	0.06667	30	11	17	152	98	0.89333	27	12	12
NEGATIVE	54647418	71	115	0.73667	27	7	15	121	152	0.725	18	11	12	115	173	0.61167	25	10	17	115	237	0.03333	20	8	26	124	164	0.4	26	9	22	128	214	0.20833	21	13	33	95	95	0.65833	32	10	9	187	120	0.19333	33	15	13
NEGATIVE	54655320	78	139	0.38167	23	6	23	114	215	0.12667	39	8	21	116	209	0.23833	30	12	22	122	169	0.56333	26	11	23	119	122	0.90667	17	5	20	136	191	0.33333	23	10	22	90	122	0.31667	28	7	13	193	147	0.025	30	18	21
NEGATIVE	54660350	73	127	0.57	21	7	15	137	170	0.31667	35	9	17	127	131	0.87833	24	10	19	152	178	0.13167	26	11	18	134	118	0.82	20	11	14	145	216	0.10333	21	8	26	92	131	0.195	27	6	18	177	111	0.41167	28	14	15
NEGATIVE	54665394	76	98	0.86667	21	8	14	109	180	0.50667	20	11	15	112	188	0.47667	29	7	21	115	124	0.98	31	13	13	112	155	0.67667	33	8	17	94	194	0.745	27	9	23	78	121	0.52167	22	9	19	167	106	0.65667	25	14	12
NEGATIVE	54684414	70	120	0.705	15	9	23	117	113	0.98667	25	9	11	126	184	0.37333	19	10	24	117	149	0.845	27	8	13	97	156	0.815	32	6	16	117	201	0.415	8	7	17	70	104	0.88333	33	6	12	147	114	0.81833	29	12	12
NEGATIVE	54697374	79	141	0.34833	23	6	15	116	172	0.52	36	8	15	118	198	0.32167	28	10	21	106	174	0.71167	20	8	29	112	142	0.80833	30	10	12	125	196	0.39333	17	14	32	93	153	0.05333	20	11	27	186	111	0.295	26	15	15
NEGATIVE	54726487	85	112	0.61667	20	8	16	108	207	0.25	38	7	18	113	191	0.44	31	9	17	108	161	0.815	26	9	18	112	146	0.78	30	12	18	118	214	0.29333	21	10	27	84	122	0.40167	36	7	15	173	96	0.72333	30	15	10
NEGATIVE	55644371	77	130	0.495	13	8	22	99	190	0.50667	20	8	21	106	142	0.94167	21	13	19	113	214	0.15333	26	8	23	112	151	0.72167	30	11	14	123	179	0.585	25	9	22	97	120	0.275	27	7	14	151	100	0.88833	31	9	11
NEGATIVE	55659383	78	115	0.665	29	6	15	156	187	0.075	29	10	19	169	194	0.04667	30	15	14	165	203	0.01	43	11	17	150	172	0.09333	35	9	14	116	181	0.64833	41	9	16	110	119	0.13	39	9	10	186	107	0.345	27	20	12
NEGATIVE	55669483	57	149	0.51167	14	10	43	114	207	0.19167	26	6	25	137	224	0.05167	24	13	21	120	172	0.54667	30	7	15	114	193	0.18	31	9	18	109	185	0.68667	25	10	25	90	134	0.17833	21	9	20	207	125	0.045	30	17	18
NEGATIVE	55670455	82	151	0.21167	21	7	32	154	197	0.05167	24	12	17	152	230	0.02	26	9	17	134	207	0.07	29	7	17	131	185	0.13167	33	11	20	127	181	0.50667	32	10	22	98	117	0.29333	20	8	16	166	149	0.11833	29	13	15
NEGATIVE	55673311	80	95	0.85333	18	7	14	110	164	0.7	28	5	15	160	185	0.12167	26	15	20	144	191	0.09667	33	11	16	125	153	0.51833	26	11	17	122	200	0.38667	31	8	16	84	92	0.86333	29	5	12	200	120	0.085	28	17	17
NEGATIVE	55687425	96	138	0.2	22	13	20	120	238	0.03	32	8	27	108	165	0.755	28	8	14	105	188	0.53	20	4	14	122	160	0.45333	40	8	14	135	176	0.47667	36	8	17	103	89	0.63	28	9	9	172	112	0.47833	24	13	12
NEGATIVE	55696369	80	143	0.32	30	7	23	125	174	0.385	38	9	13	108	193	0.46333	37	6	14	120	177	0.47167	28	12	11	110	159	0.64667	25	8	21	102	178	0.80667	31	6	18	94	89	0.775	23	6	10	180	93	0.65667	39	14	10
NEGATIVE	55699322	84	135	0.36	22	7	26	133	163	0.41833	36	8	13	144	175	0.29667	23	12	20	113	135	0.95167	26	9	15	113	137	0.85	29	9	15	132	288	0.005	27	10	37	75	110	0.74833	29	6	12	166	144	0.16167	37	12	14
NEGATIVE	55716389	73	146	0.36	21	7	20	99	224	0.17333	28	10	20	85	240	0.23833	14	12	31	105	204	0.31667	26	6	15	110	160	0.63667	33	9	15	121	152	0.85667	28	10	19	86	128	0.30333	29	8	17	162	83	0.93	28	15	7
NEGATIVE	55763349	90	125	0.40833	11	6	23	146	175	0.19167	26	10	17	156	183	0.155	17	16	24	175	164	0.07833	26	10	19	136	132	0.66	21	10	17	124	160	0.76833	18	11	21	100	96	0.57333	26	8	15	198	126	0.07167	33	19	13
NEGATIVE	55765450	67	136	0.54	19	5	24	101	144	0.95667	26	9	15	105	182	0.63167	36	8	18	121	159	0.71167	28	11	15	94	141	0.935	25	9	18	108	187	0.67167	31	10	24	78	98	0.86333	31	6	11	146	123	0.72333	19	14	18
NEGATIVE	55788503	80	144	0.30167	20	7	23	115	158	0.725	29	7	16	116	197	0.34833	26	11	23	130	188	0.22333	24	10	26	101	164	0.695	27	7	13	120	254	0.065	26	9	26	88	113	0.49333	22	9	16	172	108	0.55333	20	23	18
NEGATIVE	56602420	76	106	0.78167	35	5	9	111	206	0.23	28	9	21	126	196	0.26333	27	10	24	111	183	0.52	29	8	19	123	168	0.36667	27	11	13	138	228	0.09	21	17	33	93	128	0.225	26	7	17	160	98	0.83333	32	15	10
NEGATIVE	56616504	72	99	0.89667	31	6	13	101	134	0.985	31	6	15	104	122	0.98667	35	8	9	124	163	0.62167	33	8	16	111	161	0.60667	30	8	20	123	186	0.49333	19	13	26	73	109	0.78667	36	7	11	197	95	0.36167	36	19	8
NEGATIVE	56626320	74	159	0.21167	15	8	25	108	194	0.36	18	9	27	106	195	0.46333	18	9	19	143	160	0.38167	24	12	18	111	123	0.94333	30	9	11	128	211	0.225	29	11	25	102	134	0.08833	25	11	21	223	88	0.15333	17	23	16
NEGATIVE	56669346	89	111	0.57	24	6	16	175	147	0.18667	35	9	13	189	176	0.04	27	14	17	186	138	0.17167	27	13	13	129	135	0.70833	23	10	19	190	167	0.12	23	17	20	119	82	0.49333	30	9	9	265	97	0.01	21	24	11
NEGATIVE	56698475	70	122	0.67833	17	5	20	123	173	0.41833	22	9	23	139	183	0.26333	21	11	22	152	180	0.12333	28	11	22	97	173	0.63667	15	12	21	133	228	0.10333	26	11	30	81	111	0.63	33	7	14	184	101	0.46	36	9	11
NEGATIVE	56705442	111	132	0.14	19	10	17	139	205	0.06833	21	10	28	146	149	0.53833	34	9	17	164	158	0.19167	35	8	14	158	196	0.01833	31	11	25	154	219	0.07167	24	11	23	118	111	0.13	34	9	12	190	108	0.28333	31	14	11
NEGATIVE	56717403	63	139	0.54833	18	6	36	106	175	0.60833	24	9	20	95	134	0.98167	17	9	17	104	159	0.87333	38	7	19	112	133	0.885	27	9	15	110	128	0.98	29	9	14	80	100	0.815	27	6	14	182	120	0.24333	21	20	21
NEGATIVE	56737301	82	91	0.88	14	11	18	107	186	0.46333	26	8	19	107	204	0.36333	23	9	25	117	154	0.805	30	9	14	138	186	0.08667	27	12	23	101	180	0.79333	25	8	22	88	144	0.11167	27	10	24	153	84	0.96167	17	18	13
NEGATIVE	56765474	88	111	0.585	11	14	24	99	156	0.905	20	8	22	91	151	0.96167	21	7	25	135	155	0.58333	22	15	12	126	128	0.80833	17	10	23	119	177	0.65833	29	7	26	77	92	0.92833	22	10	10	139	88	0.98833	25	9	9
NEGATIVE	56781365	83	100	0.77167	18	10	11	103	219	0.18667	17	10	30	108	139	0.94667	21	9	12	130	171	0.40833	32	9	15	111	162	0.58167	28	9	16	131	212	0.2	31	10	24	88	95	0.775	26	9	16	203	129	0.045	26	17	13
NEGATIVE	56788431	64	116	0.80167	13	8	24	117	180	0.405	25	13	21	94	142	0.975	24	11	17	112	121	0.99	31	9	11	105	174	0.50667	24	10	19	90	175	0.91333	23	10	25	77	119	0.57333	16	11	16	199	128	0.06	17	24	15
NEGATIVE	56793432	76	77	0.975	10	8	11	120	197	0.23	34	8	15	132	188	0.28667	25	10	22	156	159	0.25333	32	13	15	121	181	0.21833	44	9	14	149	195	0.18667	16	16	30	98	149	0.04833	27	8	16	176	94	0.70333	35	14	10
NEGATIVE	56810364	78	104	0.78167	23	7	14	112	165	0.65833	28	9	17	113	157	0.77667	27	8	16	124	201	0.165	17	9	30	114	125	0.92	22	10	16	125	167	0.71	21	12	27	82	65	0.99333	22	7	10	172	91	0.79667	27	17	11
NEGATIVE	57645303	82	134	0.39333	24	7	14	118	153	0.74167	28	9	11	97	199	0.525	23	9	21	120	175	0.49833	31	9	17	116	131	0.875	27	8	18	127	195	0.38667	29	11	27	77	110	0.715	21	7	13	170	106	0.615	31	13	13
NEGATIVE	57649451	72	114	0.73667	23	4	8	117	149	0.79667	30	9	12	124	163	0.63167	30	10	12	128	163	0.56333	25	12	18	116	160	0.54333	36	10	13	100	238	0.23833	22	9	36	70	81	0.98667	16	8	18	171	109	0.55333	33	16	15
NEGATIVE	57671333	86	120	0.51167	21	5	17	118	139	0.88667	28	9	12	134	149	0.67333	24	11	20	158	177	0.09667	30	15	15	132	142	0.57	33	11	14	119	190	0.49333	24	7	29	73	80	0.98	28	8	10	176	93	0.72333	34	11	9
NEGATIVE	57676381	83	113	0.63167	17	10	20	113	183	0.41833	26	12	27	96	168	0.84167	18	8	32	129	183	0.285	31	9	22	116	158	0.57	24	10	22	108	170	0.82667	22	7	25	87	101	0.695	28	7	15	198	92	0.39167	20	19	8
NEGATIVE	57708423	93	101	0.65	30	8	9	123	239	0.02333	27	9	28	123	167	0.585	26	11	20	112	150	0.885	30	8	17	135	197	0.055	23	10	22	128	196	0.37	26	10	28	62	86	0.99	20	4	11	235	114	0.015	25	24	14
NEGATIVE	57716426	76	132	0.47833	25	6	19	103	150	0.92167	18	13	25	89	162	0.925	24	9	12	107	135	0.97167	23	9	15	139	164	0.21167	21	14	22	107	143	0.96333	18	11	17	85	132	0.275	26	10	17	190	123	0.13833	27	14	13
NEGATIVE	57718401	73	106	0.81333	15	10	22	120	138	0.88	25	14	21	137	194	0.205	20	12	23	110	178	0.61167	21	12	33	115	197	0.15333	22	9	26	113	213	0.34667	23	9	28	89	115	0.43333	13	9	24	159	81	0.95333	23	16	9
NEGATIVE	57726345	73	126	0.585	25	5	14	117	144	0.86	23	10	11	123	184	0.41	29	11	24	130	168	0.45667	24	14	17	115	140	0.80333	21	9	12	129	205	0.27333	21	15	31	95	112	0.39167	27	11	13	201	117	0.095	21	24	10
NEGATIVE	57727413	73	94	0.92167	20	6	12	103	143	0.955	21	11	19	94	187	0.69167	18	7	32	96	150	0.96	23	9	16	126	136	0.735	19	8	15	103	141	0.97333	22	10	21	94	179	0.01167	19	8	26	162	105	0.745	17	17	13
NEGATIVE	57741357	59	91	0.98667	8	13	28	111	163	0.7	17	9	21	106	140	0.95	20	10	20	131	172	0.38167	23	12	18	119	180	0.25333	25	10	22	91	137	0.99	21	9	15	82	88	0.91833	25	9	9	201	99	0.26833	26	20	12
NEGATIVE	58607432	97	108	0.52333	24	7	13	134	190	0.155	22	12	16	132	209	0.145	37	6	19	156	156	0.285	24	11	14	155	161	0.13167	32	16	15	145	215	0.11	40	9	20	118	142	0.02333	34	8	18	166	106	0.67667	24	13	13
NEGATIVE	58610399	95	139	0.2	17	7	18	141	235	0.01167	30	9	20	112	180	0.56667	25	9	24	154	228	0.005	12	28	40	119	163	0.45333	24	8	14	138	234	0.08	25	10	23	125	144	0.01833	28	10	18	175	104	0.57667	24	15	15
NEGATIVE	58649309	94	149	0.14	22	11	23	105	187	0.47667	21	12	22	132	180	0.35667	28	12	19	105	147	0.935	27	9	18	134	137	0.625	35	8	12	128	196	0.37	44	9	18	91	114	0.41667	23	6	18	165	86	0.88833	27	15	12
NEGATIVE	58698497	76	118	0.65	19	8	21	149	181	0.12167	22	13	19	135	182	0.31167	25	12	16	132	166	0.45667	35	9	17	125	163	0.4	30	9	14	134	168	0.585	25	10	21	80	89	0.92833	31	7	9	189	120	0.18	38	13	15
NEGATIVE	58709354	72	73	0.99	16	12	8	101	165	0.79667	20	8	22	116	193	0.39	15	8	32	113	145	0.91	16	12	24	104	148	0.82	24	8	20	124	146	0.885	23	9	15	83	85	0.93	16	10	15	141	102	0.945	15	17	15
NEGATIVE	58728453	104	123	0.26333	20	11	17	155	204	0.02833	30	12	20	161	177	0.16	34	9	14	165	175	0.07167	33	13	15	140	156	0.30333	28	6	12	147	184	0.30667	32	12	26	95	107	0.475	26	8	11	225	99	0.07167	31	12	11
NEGATIVE	58743479	75	99	0.86667	22	6	15	108	156	0.825	30	8	18	127	182	0.39	24	9	20	123	179	0.39167	29	8	15	110	155	0.695	30	10	17	119	170	0.74	35	8	17	100	125	0.16667	29	8	14	164	91	0.86167	34	13	12
NEGATIVE	58795402	78	131	0.47167	22	6	20	131	176	0.31667	29	9	19	122	182	0.44	25	10	16	113	180	0.53	24	8	19	109	153	0.735	25	8	15	119	208	0.33333	31	9	17	110	89	0.52167	27	11	11	213	110	0.075	31	21	16
NEGATIVE	59616409	81	162	0.14	25	6	27	102	274	0.01167	25	9	31	104	184	0.61167	26	8	20	119	170	0.595	37	9	15	117	154	0.625	38	10	12	138	204	0.20833	29	10	23	81	119	0.50167	23	7	22	179	101	0.55333	22	15	14
NEGATIVE	59623346	81	121	0.54833	22	7	18	112	171	0.59167	32	7	15	117	220	0.165	39	8	19	134	212	0.055	28	8	22	116	187	0.21167	26	9	19	113	218	0.30667	33	10	23	81	108	0.67167	28	7	15	164	115	0.57667	28	15	12
NEGATIVE	59645487	55	86	0.99667	3	15	33	115	182	0.405	5	14	35	168	256	0.005	5	46	10	123	215	0.08333	5	17	34	121	186	0.18	7	28	47	133	174	0.51667	7	13	46	125	148	0.01167	6	38	33	147	123	0.70333	5	37	52
NEGATIVE	59664305	82	129	0.44333	20	9	22	112	191	0.34833	41	6	15	125	196	0.27	33	12	17	127	169	0.48833	34	9	16	132	148	0.5	29	10	17	126	193	0.41	32	10	21	91	113	0.43333	24	6	10	167	125	0.36167	33	12	15
NEGATIVE	59678332	86	194	0.045	20	8	34	148	160	0.30833	22	9	16	151	168	0.29667	20	12	19	137	181	0.22333	25	13	17	145	176	0.09833	29	9	22	150	189	0.225	20	13	25	102	119	0.225	30	7	16	146	90	0.96667	30	14	9
NEGATIVE	59684453	70	159	0.24333	20	7	33	115	209	0.155	20	12	23	104	205	0.39	39	7	16	138	156	0.52	29	12	16	140	155	0.32	38	10	15	108	152	0.93	14	9	21	93	86	0.825	25	8	13	196	100	0.30833	29	12	11
NEGATIVE	59700309	85	108	0.665	27	5	18	114	192	0.32667	40	8	18	112	181	0.555	27	8	14	128	163	0.56333	42	7	15	109	164	0.58167	38	6	15	127	156	0.77667	25	8	21	93	177	0.01333	30	8	23	166	118	0.47833	35	10	14
NEGATIVE	59731452	64	86	0.98667	12	6	12	108	192	0.37167	23	11	20	138	216	0.07667	19	12	24	122	179	0.40833	14	14	19	124	159	0.445	25	10	17	124	204	0.32333	27	10	28	74	139	0.30833	21	10	25	141	92	0.97833	16	20	15
NEGATIVE	59733458	83	140	0.32	18	7	20	109	194	0.34833	23	9	20	118	174	0.56667	21	11	25	120	183	0.38167	28	9	20	108	165	0.58167	30	9	16	126	222	0.17	23	11	30	82	125	0.39167	23	8	19	204	113	0.105	29	14	13
NEGATIVE	59785457	99	94	0.665	13	17	13	193	198	0.005	27	11	19	161	151	0.35667	25	12	16	148	166	0.26833	29	12	20	114	145	0.77	26	11	19	150	202	0.145	27	12	19	110	116	0.155	27	10	18	178	92	0.70333	30	14	11
NEGATIVE	59795323	82	374	0.005	15	10	104	101	183	0.575	20	9	16	130	174	0.44	20	14	19	145	202	0.05167	28	13	24	116	126	0.89833	26	11	15	130	234	0.09667	17	8	26	67	82	0.98833	25	5	13	154	118	0.67667	25	14	18
NEGATIVE	59809450	80	135	0.40833	17	7	22	129	183	0.26833	27	8	23	123	187	0.37333	29	9	19	130	175	0.35833	26	10	21	117	173	0.38167	28	11	24	119	165	0.76833	28	10	23	91	132	0.195	26	10	20	147	104	0.88833	14	17	15
NEGATIVE	60603394	76	100	0.83833	22	9	13	123	163	0.54833	21	14	19	128	155	0.67333	23	13	16	120	142	0.885	22	7	16	116	148	0.70833	24	13	24	110	104	0.99833	18	8	16	97	130	0.14667	29	9	17	179	103	0.52	32	15	13
NEGATIVE	60632306	93	116	0.47167	20	8	13	142	188	0.12167	31	10	22	143	227	0.03	25	7	20	146	166	0.285	23	12	19	123	173	0.30333	24	10	21	137	197	0.27333	26	13	17	104	112	0.285	29	8	12	187	123	0.16167	29	14	14
NEGATIVE	60632320	83	134	0.38167	17	8	24	132	151	0.59167	36	9	11	138	176	0.33833	27	8	16	143	173	0.23667	17	15	25	146	220	0.00833	23	15	30	181	229	0.01333	21	18	28	93	111	0.43333	26	9	16	183	103	0.44333	43	14	9
NEGATIVE	60644415	86	99	0.75167	14	7	16	119	216	0.10333	35	9	18	155	208	0.04667	24	16	21	117	182	0.43833	24	7	19	115	179	0.32667	23	8	26	141	251	0.03333	27	13	33	107	110	0.275	26	8	16	143	113	0.85167	34	11	10
NEGATIVE	60708460	69	124	0.665	13	9	30	104	163	0.78	19	11	23	113	203	0.32167	28	11	16	135	177	0.285	24	9	17	138	179	0.12333	25	10	21	119	135	0.95167	32	13	16	84	145	0.13	26	7	17	170	107	0.6	21	16	9
NEGATIVE	60726465	69	146	0.40833	21	5	20	122	188	0.29167	38	10	18	113	186	0.49167	25	8	23	134	198	0.12333	28	12	23	121	160	0.47333	23	11	18	143	255	0.02333	36	11	22	104	92	0.57333	31	10	11	191	102	0.345	34	13	10
NEGATIVE	60755343	87	160	0.11167	27	8	20	85	204	0.50667	14	13	26	132	239	0.02833	22	10	40	110	151	0.895	24	8	20	113	153	0.68	39	8	13	119	152	0.88333	27	10	16	79	115	0.59833	32	7	15	177	95	0.67667	25	15	10
NEGATIVE	60779460	89	121	0.46167	25	8	17	128	167	0.42833	27	10	14	116	191	0.41	36	9	18	138	172	0.305	37	10	16	132	164	0.30333	32	8	20	120	205	0.36167	31	10	22	90	135	0.16667	37	7	16	167	97	0.78167	38	12	10
NEGATIVE	61694431	82	157	0.16167	17	8	37	117	205	0.18667	34	8	21	121	188	0.39	33	9	17	135	176	0.29667	31	12	17	115	146	0.74833	31	10	17	144	151	0.67167	29	13	22	93	110	0.46	38	6	12	177	105	0.52	38	13	9
NEGATIVE	61721300	75	121	0.63167	24	7	13	125	167	0.47667	24	11	18	128	170	0.50333	31	9	22	101	187	0.61167	26	8	19	124	182	0.19167	31	9	19	131	176	0.51667	29	11	13	72	79	0.98667	21	5	12	163	110	0.65667	24	13	18
NEGATIVE	61729339	61	144	0.52333	24	4	22	136	156	0.47667	35	8	13	159	178	0.165	27	13	16	146	188	0.10833	25	12	21	110	141	0.83667	24	7	16	146	154	0.60833	31	12	14	80	119	0.52167	28	8	16	169	114	0.495	34	12	11
NEGATIVE	61794438	75	153	0.25333	21	8	21	113	206	0.21167	26	12	18	116	183	0.49167	27	8	22	122	175	0.47167	24	9	14	111	172	0.445	24	9	21	95	215	0.485	31	8	31	99	128	0.14667	29	10	14	179	90	0.72333	16	21	12
NEGATIVE	62632474	88	239	0.025	12	11	57	131	219	0.05333	19	15	35	112	247	0.055	21	10	35	154	143	0.47167	17	10	12	142	167	0.165	24	15	16	192	188	0.05167	20	16	28	107	103	0.35	25	10	14	193	79	0.67667	18	15	8
NEGATIVE	62653340	85	145	0.23167	22	9	27	114	160	0.7	23	8	15	125	176	0.46333	25	10	17	126	162	0.61167	23	13	16	111	128	0.92	24	8	13	108	191	0.625	21	9	32	90	132	0.21	30	6	16	171	94	0.76667	19	18	14
NEGATIVE	62672306	86	121	0.495	16	8	27	163	193	0.03167	20	13	27	128	193	0.27	17	16	34	131	109	0.975	13	14	12	112	128	0.90833	25	10	15	130	130	0.93	28	10	18	76	120	0.57333	25	6	20	169	110	0.57667	18	15	10
NEGATIVE	62687391	90	158	0.10333	22	8	31	152	158	0.29167	28	12	14	126	183	0.39	26	9	16	143	165	0.32667	28	11	16	149	168	0.12333	25	15	17	150	168	0.415	22	12	21	89	149	0.08	24	11	24	187	105	0.36167	29	17	11
NEGATIVE	62691388	65	181	0.115	20	6	48	145	192	0.09	31	10	16	129	202	0.205	34	8	20	142	195	0.08833	32	11	20	136	116	0.82	21	9	13	123	155	0.82667	36	8	10	86	110	0.57333	35	6	12	173	82	0.86167	29	14	8
NEGATIVE	62711365	64	120	0.76	11	8	24	103	159	0.85167	29	7	18	114	171	0.65667	30	8	20	92	144	0.98333	22	6	20	131	168	0.25333	35	11	16	145	227	0.08	18	20	30	103	107	0.35	26	11	11	211	111	0.07833	19	27	15
NEGATIVE	62715445	85	89	0.86667	16	8	8	141	171	0.26833	28	9	14	143	152	0.53833	23	10	16	167	172	0.07833	31	11	14	128	160	0.4	27	12	18	125	163	0.745	15	12	30	110	112	0.21	26	10	17	164	104	0.73667	29	16	13
NEGATIVE	63602509	81	99	0.80167	34	8	10	115	152	0.78	28	8	15	119	147	0.82167	48	6	14	122	139	0.895	32	9	15	112	130	0.89833	33	8	14	118	147	0.91333	25	9	18	75	98	0.9	32	7	11	159	116	0.62667	30	10	14
NEGATIVE	63609386	82	154	0.17667	23	9	34	117	156	0.725	37	7	10	137	194	0.205	41	9	15	124	170	0.52	33	9	18	116	172	0.4	26	11	19	115	215	0.31333	26	9	27	82	146	0.13833	27	6	14	197	119	0.11167	35	16	13
NEGATIVE	63616307	83	145	0.25333	19	8	26	100	171	0.74167	26	10	21	98	158	0.89667	26	9	21	98	151	0.94667	18	10	14	103	124	0.97	17	13	11	126	222	0.17	27	14	28	92	88	0.815	25	9	13	193	127	0.085	23	16	22
NEGATIVE	63641352	80	140	0.34833	30	5	21	118	173	0.48833	30	7	16	96	146	0.96167	26	8	14	135	137	0.79	32	10	15	128	148	0.54333	30	10	16	127	152	0.81833	33	9	14	77	74	0.98667	28	7	8	159	122	0.535	34	15	12
NEGATIVE	63642430	92	156	0.10333	24	10	27	144	201	0.06333	26	11	17	165	182	0.10667	32	9	23	172	143	0.25333	25	15	11	137	191	0.07167	30	11	17	145	171	0.43333	27	13	15	122	128	0.04333	31	11	14	184	133	0.105	31	13	14
NEGATIVE	63701462	75	77	0.97667	16	11	10	118	126	0.96	31	10	11	117	170	0.63167	30	9	15	125	151	0.75667	20	15	18	101	137	0.925	33	8	14	96	179	0.845	32	7	22	89	121	0.35	28	10	22	183	127	0.16167	30	14	15
NEGATIVE	63718317	90	95	0.75167	22	8	17	126	246	0.01333	24	9	23	137	161	0.50333	14	12	27	119	159	0.72167	22	11	17	132	152	0.435	29	9	15	124	189	0.46	19	11	18	81	104	0.74833	20	6	12	193	86	0.57667	21	24	11
NEGATIVE	63722503	74	119	0.665	21	5	12	95	184	0.63	26	9	21	98	169	0.80667	13	8	19	104	157	0.895	21	7	18	87	218	0.2	22	9	28	103	194	0.64833	22	7	25	114	124	0.08	31	10	17	212	105	0.105	28	18	12
NEGATIVE	63742465	74	147	0.335	14	8	47	125	201	0.13833	23	6	29	116	177	0.555	19	15	14	135	173	0.32667	13	13	14	147	174	0.09833	29	11	18	132	242	0.065	29	11	32	80	94	0.88333	35	6	11	173	88	0.81833	32	16	9
NEGATIVE	63782372	87	125	0.43667	28	8	10	106	132	0.97833	24	10	15	120	184	0.44	24	10	19	105	121	0.99667	18	9	14	118	147	0.695	20	11	21	126	202	0.32333	15	9	29	79	114	0.61333	39	6	12	187	117	0.225	20	22	18
NEGATIVE	63793358	60	117	0.83167	19	5	15	119	151	0.75333	30	6	20	128	195	0.25167	27	11	23	137	151	0.61167	30	11	17	126	179	0.2	37	11	16	130	157	0.75167	31	10	18	89	129	0.25833	29	6	15	184	117	0.255	35	11	11
NEGATIVE	63798462	78	90	0.915	24	4	11	136	187	0.17333	29	10	22	127	176	0.45	26	11	18	154	180	0.10833	28	10	15	152	167	0.105	33	10	19	136	185	0.39333	33	12	16	88	90	0.83333	40	5	9	214	110	0.07167	31	14	6
NEGATIVE	64601411	90	146	0.17667	32	7	19	124	158	0.60167	33	11	15	124	210	0.175	32	9	19	117	192	0.31667	38	8	16	124	156	0.5	35	9	15	125	202	0.33333	40	8	18	100	110	0.35	38	6	15	182	100	0.52	31	14	8
NEGATIVE	64607409	87	369	0.005	22	8	83	106	193	0.385	29	7	20	138	206	0.13	22	9	27	136	151	0.62167	25	10	19	100	160	0.75667	20	12	24	105	203	0.50667	17	10	25	99	112	0.32667	27	8	13	176	124	0.26833	23	25	16
NEGATIVE	64613447	76	139	0.40833	18	7	20	127	151	0.64667	27	12	13	115	141	0.89667	25	9	19	123	164	0.62167	34	9	20	114	148	0.735	35	9	14	117	187	0.55	23	9	29	83	105	0.695	28	6	14	181	108	0.40167	29	14	14
NEGATIVE	64670483	65	142	0.495	18	6	25	120	176	0.41833	23	10	21	106	121	0.985	19	14	16	117	118	0.985	22	10	8	98	161	0.77	24	10	16	113	145	0.94	25	8	24	89	135	0.17833	24	7	24	169	110	0.57667	21	13	10
NEGATIVE	64677468	64	205	0.05167	17	6	59	87	163	0.93333	16	10	26	125	172	0.51333	23	12	26	114	163	0.74333	37	9	16	117	112	0.96167	23	10	10	132	181	0.46	26	12	20	82	110	0.63	22	8	14	185	121	0.20833	43	13	12
NEGATIVE	64683305	61	111	0.89	24	4	16	114	141	0.905	38	9	11	102	111	0.99833	20	11	15	98	141	0.98	30	7	10	110	124	0.94333	25	9	10	112	148	0.93	28	10	19	83	113	0.57333	23	8	15	152	80	0.98167	28	13	10
NEGATIVE	64694405	70	156	0.275	23	6	34	108	192	0.37167	41	6	15	118	163	0.69167	36	8	16	122	159	0.705	36	10	16	125	121	0.88167	41	9	9	118	180	0.63333	35	9	18	81	104	0.74833	40	5	10	170	99	0.72333	28	17	10
NEGATIVE	64702437	66	99	0.93	24	6	18	132	170	0.36	29	11	15	112	138	0.93333	24	10	14	113	157	0.81167	18	15	17	98	164	0.735	29	9	17	104	174	0.82667	25	7	23	84	68	0.98167	26	6	10	146	89	0.97333	22	16	9
NEGATIVE	64711325	64	96	0.96167	20	6	10	113	160	0.725	19	11	19	108	158	0.82167	43	7	13	129	122	0.94	30	7	12	108	124	0.95333	32	7	15	114	179	0.69667	26	9	23	85	80	0.94333	21	10	14	146	70	0.99833	21	14	10
NEGATIVE	64727389	73	102	0.85333	25	6	14	106	141	0.945	25	9	15	114	183	0.51333	30	7	20	139	158	0.47167	31	9	13	123	178	0.23	41	9	17	127	169	0.65833	41	9	18	80	113	0.61333	30	6	13	152	127	0.57667	32	10	16
NEGATIVE	64729320	83	118	0.55667	19	5	15	118	231	0.055	23	9	26	119	138	0.89	24	8	16	139	183	0.19167	19	13	21	120	188	0.17167	24	12	25	115	146	0.92333	26	11	15	91	155	0.05333	26	7	29	193	112	0.21833	34	16	13
NEGATIVE	65642346	61	99	0.96167	13	6	7	107	216	0.17333	24	10	23	105	229	0.175	22	11	23	132	195	0.15333	19	12	16	102	181	0.445	26	11	18	121	252	0.07167	31	10	29	104	118	0.21	25	12	19	147	119	0.76	24	11	18
NEGATIVE	65645458	70	111	0.78667	23	8	11	94	193	0.53333	29	6	17	130	192	0.26333	38	11	15	124	156	0.71167	31	9	15	130	152	0.45333	46	10	12	126	171	0.64833	24	10	21	80	134	0.30333	24	7	23	169	85	0.87167	35	13	9
NEGATIVE	65676384	72	147	0.36	27	7	20	120	164	0.575	21	11	22	112	177	0.6	18	11	20	126	179	0.35833	38	7	16	133	170	0.21167	26	10	16	144	168	0.47	28	12	21	89	96	0.74833	27	6	13	188	114	0.24333	32	16	11
NEGATIVE	65679420	79	121	0.57	23	6	14	121	187	0.30833	34	9	17	125	207	0.19833	27	9	24	160	237	0.00167	30	10	24	114	180	0.32667	29	9	21	148	278	0.00333	34	8	32	95	112	0.39167	40	7	14	212	115	0.06	62	11	8
NEGATIVE	65692342	67	111	0.825	17	6	24	112	174	0.54833	25	11	25	110	174	0.665	29	8	17	103	171	0.77333	23	11	24	122	183	0.2	32	10	19	128	175	0.56833	29	12	25	82	79	0.95833	22	8	12	196	78	0.64	26	20	8
NEGATIVE	65692343	83	151	0.2	24	8	26	93	165	0.88	25	10	18	124	150	0.74833	24	12	16	134	121	0.93167	23	15	10	97	137	0.94333	26	7	18	122	186	0.50667	27	10	18	88	107	0.58333	30	6	15	194	123	0.105	21	24	14
NEGATIVE	65789315	70	114	0.76	16	18	21	135	188	0.17333	24	11	17	132	171	0.45	23	10	16	123	158	0.705	37	7	17	105	170	0.55833	24	10	21	134	146	0.80667	22	15	22	81	121	0.475	26	8	12	170	113	0.495	32	14	10
NEGATIVE	66624407	86	148	0.2	21	9	27	119	140	0.87333	31	8	11	122	178	0.47667	22	15	20	134	202	0.09167	25	8	22	126	198	0.08667	30	10	23	165	236	0.02	31	15	23	80	121	0.49333	25	9	21	174	105	0.57667	26	11	13
NEGATIVE	66645413	78	151	0.24333	16	10	29	93	128	0.995	22	10	15	120	149	0.79167	20	13	18	123	152	0.76667	29	9	16	103	164	0.67667	31	7	16	133	202	0.26333	30	14	24	76	100	0.86333	30	7	12	132	122	0.87167	22	13	18
NEGATIVE	66647505	67	142	0.47167	24	6	21	118	167	0.56	33	8	15	104	196	0.47667	25	9	14	126	198	0.17167	35	10	18	121	172	0.33667	33	9	15	110	214	0.37	27	8	20	91	111	0.475	26	6	17	159	148	0.19333	33	13	15
NEGATIVE	66703354	81	94	0.85333	7	5	11	122	189	0.27833	21	10	18	134	209	0.135	13	19	37	152	157	0.31667	14	10	19	107	188	0.32	21	10	21	135	203	0.23833	26	14	24	95	134	0.13	27	8	18	163	121	0.47833	25	14	13
NEGATIVE	66738419	91	150	0.15167	20	8	23	131	196	0.135	15	12	19	125	172	0.51333	22	9	25	130	188	0.22333	24	14	19	119	200	0.105	29	10	21	115	151	0.905	32	6	15	85	133	0.25833	36	7	16	175	103	0.58833	15	22	13
NEGATIVE	66765375	99	86	0.75167	20	10	14	101	161	0.85167	23	12	16	120	178	0.50333	24	11	16	121	160	0.705	25	10	18	136	128	0.70833	30	12	13	118	103	0.995	16	12	13	97	104	0.49333	32	9	13	156	105	0.81833	19	13	11
NEGATIVE	66777429	79	141	0.34833	24	5	19	106	271	0.00833	21	9	33	135	259	0.01333	29	9	29	137	190	0.15333	33	10	17	111	165	0.54333	34	9	15	143	221	0.09667	25	12	24	99	129	0.13833	32	8	13	176	127	0.23167	22	13	13
NEGATIVE	66793462	76	112	0.71333	15	5	24	122	207	0.12667	22	10	22	134	142	0.725	23	11	18	129	127	0.91833	16	12	20	124	150	0.57	19	12	19	102	163	0.91333	15	10	30	85	94	0.825	18	10	13	179	95	0.64	23	17	11
NEGATIVE	66808385	86	114	0.57	14	14	20	128	149	0.65833	14	8	15	96	173	0.79167	18	11	15	117	177	0.52	23	9	18	144	163	0.18	16	15	31	112	200	0.47	19	15	33	81	165	0.05333	15	9	29	164	126	0.39167	28	10	18
NEGATIVE	67640436	67	97	0.94	27	8	10	119	194	0.26	23	13	18	144	176	0.28667	30	10	20	121	149	0.81167	27	9	17	140	135	0.55833	25	14	16	116	221	0.24833	22	15	33	75	121	0.57333	36	7	14	182	111	0.345	29	17	12
NEGATIVE	67687427	77	96	0.88	34	6	9	117	152	0.76167	26	10	16	133	186	0.29667	30	10	16	140	176	0.23667	24	9	24	118	152	0.63667	31	9	11	120	160	0.80667	33	10	17	94	106	0.50167	37	8	11	182	150	0.045	36	12	16
NEGATIVE	67709387	85	143	0.25333	19	7	26	123	200	0.17333	23	9	18	108	159	0.80667	23	8	21	122	154	0.75667	27	9	15	118	180	0.26167	33	7	17	109	196	0.535	18	12	37	98	190	0.00167	24	11	34	186	98	0.47833	19	16	13
NEGATIVE	67759403	86	173	0.07167	20	8	41	113	161	0.7	27	9	18	147	171	0.305	16	9	19	138	151	0.595	28	8	17	106	145	0.83667	26	5	14	116	137	0.955	23	11	15	92	89	0.79833	20	8	15	165	99	0.78167	16	15	14
NEGATIVE	67796487	79	112	0.68833	24	5	15	105	181	0.54833	17	11	16	136	158	0.54667	25	15	19	123	173	0.48833	30	7	13	115	157	0.60667	32	10	19	133	193	0.34667	19	17	26	72	135	0.39167	27	5	17	199	102	0.255	23	16	14
NEGATIVE	68601372	78	132	0.46167	23	5	18	123	147	0.75333	32	10	14	130	205	0.17167	21	9	22	102	113	1	13	9	17	104	221	0.08	23	8	31	116	152	0.90167	29	11	15	79	97	0.86333	26	7	13	184	107	0.37333	29	15	13
NEGATIVE	68654502	69	84	0.975	30	5	9	119	175	0.44833	40	9	16	119	226	0.12167	24	9	20	119	167	0.63833	29	8	16	118	147	0.695	37	11	12	129	168	0.64833	36	10	19	83	93	0.86333	30	7	12	155	108	0.79667	25	13	11
NEGATIVE	68758332	71	152	0.32	16	10	48	140	155	0.42833	31	7	14	132	190	0.26333	26	11	26	140	144	0.665	20	11	20	128	178	0.19167	41	9	16	148	161	0.49333	28	13	20	107	127	0.1	25	9	17	185	97	0.52	12	23	18
NEGATIVE	68774378	89	105	0.65	16	14	17	129	194	0.17333	33	8	18	135	183	0.305	24	10	23	112	164	0.75667	35	8	15	112	175	0.41	35	9	18	132	171	0.56833	40	7	20	78	125	0.46	29	6	13	164	137	0.255	30	14	16
NEGATIVE	68775364	69	111	0.80167	18	7	18	111	155	0.79667	22	10	20	119	208	0.22667	22	9	26	119	155	0.77333	22	8	13	111	139	0.85	26	10	18	83	173	0.94667	16	7	21	86	115	0.49333	28	6	13	164	123	0.43167	25	13	16
NEGATIVE	69649505	67	147	0.42167	21	4	16	107	230	0.09	32	9	18	122	250	0.025	35	8	16	114	269	0.00333	21	10	35	125	195	0.1	24	11	19	110	274	0.045	25	8	23	88	175	0.02167	39	7	19	196	139	0.03167	26	19	18
NEGATIVE	69652373	71	100	0.89667	25	7	13	106	159	0.81333	33	6	13	120	170	0.585	34	9	16	126	174	0.42333	20	6	23	118	142	0.75667	26	11	19	131	241	0.08	19	14	33	92	155	0.04833	22	13	28	189	156	0.01833	29	10	17
NEGATIVE	69659385	87	131	0.37167	26	9	18	108	149	0.88667	26	8	15	120	152	0.76167	26	10	17	136	154	0.58333	30	13	16	127	142	0.64667	45	9	13	143	156	0.625	32	10	18	93	117	0.35	38	6	12	186	79	0.76667	36	11	9
NEGATIVE	69706451	86	124	0.46167	19	8	16	130	224	0.03833	28	10	24	140	179	0.29667	31	10	19	130	164	0.52	31	9	14	144	162	0.19167	27	14	20	122	194	0.43333	33	10	16	97	93	0.65833	30	8	11	211	130	0.02333	20	24	12
NEGATIVE	69728489	94	101	0.64	18	9	18	149	169	0.22333	29	11	13	133	161	0.54667	26	11	15	156	156	0.285	35	12	10	108	149	0.79333	28	6	17	133	160	0.69667	27	8	24	79	94	0.9	29	7	12	162	84	0.92167	34	13	8
NEGATIVE	69752425	79	111	0.705	37	5	9	116	145	0.86	29	6	11	136	215	0.09	33	10	14	125	161	0.63833	40	7	12	123	195	0.115	38	8	18	145	155	0.60833	35	11	16	91	110	0.49333	43	8	10	191	106	0.295	37	12	12
NEGATIVE	69775303	94	166	0.07	11	17	38	120	191	0.27833	24	9	20	135	231	0.03833	18	13	34	121	170	0.56333	19	7	17	111	157	0.66	22	10	15	104	221	0.36167	21	11	37	83	142	0.16667	32	6	15	188	105	0.345	27	17	11
NEGATIVE	69781500	72	193	0.055	19	7	45	137	199	0.09833	27	13	18	124	182	0.41833	24	11	24	142	174	0.23667	20	14	15	103	183	0.41667	27	8	23	133	203	0.255	21	9	24	102	117	0.24667	23	10	13	166	109	0.62667	24	15	15
NEGATIVE	69786328	74	96	0.905	17	7	11	109	190	0.385	29	10	19	105	164	0.79167	22	8	17	130	120	0.94333	24	10	11	130	141	0.625	35	9	15	109	121	0.98833	23	9	16	102	100	0.475	18	12	18	156	121	0.6	31	13	17
NEGATIVE	70610367	69	101	0.905	20	7	13	138	253	0.005	29	12	28	112	257	0.035	27	10	25	121	170	0.56333	32	8	15	114	216	0.06333	24	11	32	110	244	0.135	20	9	36	79	99	0.83333	26	6	9	186	131	0.105	22	14	14
NEGATIVE	70616500	72	86	0.96667	23	5	11	105	135	0.97333	22	9	8	95	195	0.585	15	9	43	113	177	0.58333	27	6	18	107	104	0.99333	16	8	19	125	176	0.59667	16	18	17	79	108	0.715	31	6	12	197	87	0.47833	22	14	12
NEGATIVE	70623422	77	101	0.825	23	7	13	106	149	0.905	29	8	14	127	181	0.4	33	10	15	109	146	0.93167	23	11	14	93	155	0.86667	30	9	17	107	153	0.93	27	8	21	91	145	0.08833	22	11	26	157	154	0.15333	24	14	20
NEGATIVE	70648471	60	119	0.81333	11	11	25	168	140	0.30833	16	16	18	168	182	0.095	33	15	17	161	189	0.03833	24	12	19	117	96	0.99167	25	9	11	139	231	0.085	18	12	41	102	86	0.695	17	7	13	162	101	0.79667	15	14	12
NEGATIVE	70683410	80	102	0.78167	17	8	15	128	235	0.02	23	14	27	116	197	0.34833	19	12	31	136	156	0.54667	15	18	19	125	175	0.245	20	8	21	122	206	0.32333	22	11	23	80	99	0.825	23	9	12	193	80	0.65667	18	22	13
NEGATIVE	70717333	75	93	0.915	18	11	13	113	171	0.575	24	11	14	112	177	0.6	26	7	21	125	168	0.53	17	12	17	112	224	0.04667	17	7	34	121	151	0.87167	28	10	21	89	107	0.57333	33	6	15	172	96	0.73667	26	18	11
NEGATIVE	70720399	64	91	0.97	22	4	11	117	185	0.36	35	6	16	118	167	0.65667	27	7	13	103	123	0.99667	20	10	16	91	153	0.88667	21	7	16	120	136	0.94667	27	10	15	77	117	0.59833	24	5	18	188	93	0.535	25	17	10
NEGATIVE	70766461	60	131	0.68833	15	7	25	118	176	0.44833	21	11	25	131	183	0.33833	28	11	19	90	177	0.83333	15	7	30	91	189	0.5	23	7	19	121	158	0.81833	19	7	20	89	97	0.72667	22	8	16	180	100	0.55333	24	15	10
NEGATIVE	70800305	69	93	0.95	20	8	12	115	160	0.68167	28	9	17	114	177	0.57833	23	10	19	109	162	0.805	33	7	15	107	121	0.96833	27	10	16	134	205	0.225	13	9	38	76	109	0.74833	23	8	13	165	101	0.76	26	7	10
NEGATIVE	70803473	77	149	0.275	16	7	30	134	182	0.23833	19	13	20	141	186	0.22667	19	10	22	115	153	0.82667	21	7	13	139	182	0.09833	15	19	13	117	238	0.12833	20	10	19	97	99	0.57333	30	7	15	195	99	0.33	28	18	11
NEGATIVE	71602471	73	129	0.54833	31	5	13	113	199	0.26833	27	13	17	127	187	0.33833	21	10	24	121	153	0.77333	16	7	14	108	143	0.83667	17	14	17	110	191	0.59667	21	9	22	93	105	0.53167	35	7	10	183	79	0.81	14	25	11
NEGATIVE	71624317	80	112	0.67833	19	7	27	128	156	0.575	29	8	16	146	173	0.29667	22	13	18	129	167	0.48833	27	9	20	118	130	0.86667	25	11	14	146	228	0.065	27	10	30	83	171	0.035	28	7	24	149	108	0.84167	23	16	11
NEGATIVE	71628482	75	97	0.89	20	7	11	107	212	0.21167	31	10	18	94	168	0.85333	28	6	16	107	164	0.805	18	11	20	107	117	0.97333	29	8	14	117	250	0.08833	20	13	38	93	128	0.225	19	11	17	155	123	0.58833	27	18	14
NEGATIVE	71637302	81	102	0.77167	25	7	10	85	166	0.93	26	11	15	100	177	0.71833	30	7	14	110	155	0.85333	18	13	20	134	146	0.5	36	10	14	102	172	0.84833	23	9	23	69	101	0.91833	29	6	15	182	99	0.535	26	15	9
NEGATIVE	71663505	93	150	0.14	19	9	20	145	198	0.075	25	8	16	167	186	0.08167	26	7	19	152	157	0.31667	32	8	14	135	183	0.115	15	9	29	147	208	0.12833	31	11	22	122	164	0.00333	30	10	17	195	89	0.47833	28	19	11
NEGATIVE	71684459	56	142	0.595	17	6	30	119	191	0.29167	23	15	16	109	236	0.12167	26	8	32	120	180	0.42333	30	7	16	118	143	0.74833	24	12	20	132	209	0.21167	25	8	26	100	121	0.225	18	12	16	201	108	0.18	39	13	11
NEGATIVE	71685343	64	145	0.47167	18	7	35	94	155	0.93833	22	8	19	100	148	0.94167	36	8	15	101	188	0.595	9	12	40	115	163	0.51833	17	15	28	128	166	0.68667	26	12	20	83	52	1	21	10	8	178	104	0.52	16	16	16
NEGATIVE	71702433	73	106	0.81333	16	11	18	98	155	0.92167	30	7	18	100	137	0.97	26	9	10	102	189	0.56333	28	9	23	112	97	0.99667	36	7	10	114	159	0.85667	24	9	19	60	96	0.97333	27	6	13	171	144	0.11833	29	17	18
NEGATIVE	71705328	73	125	0.595	22	7	24	114	213	0.135	22	13	24	106	180	0.645	29	10	20	130	190	0.20333	33	8	13	122	125	0.875	32	9	14	127	157	0.76833	20	10	23	67	71	0.99833	25	5	8	187	104	0.37333	20	22	15
NEGATIVE	71722434	67	124	0.68833	19	8	25	105	156	0.86	29	7	12	96	157	0.91667	25	10	18	115	150	0.85333	32	7	15	126	139	0.695	19	15	26	133	126	0.93333	33	11	11	69	88	0.97	26	6	12	161	101	0.81	37	15	12
NEGATIVE	71734366	77	154	0.22667	20	6	23	122	202	0.155	19	11	23	138	229	0.03667	30	12	28	118	172	0.58333	31	10	17	131	203	0.05	37	10	21	113	230	0.2	30	9	24	85	129	0.30333	25	7	15	187	116	0.23167	22	15	15
NEGATIVE	71743454	90	125	0.40833	15	10	20	97	239	0.09833	26	7	28	136	226	0.04833	22	13	24	141	171	0.285	20	17	24	121	169	0.38167	29	11	19	119	224	0.2	34	6	25	91	116	0.39167	30	9	12	163	72	0.97333	28	12	9
NEGATIVE	71762482	87	147	0.2	20	7	30	109	198	0.31667	39	6	17	109	147	0.89667	17	12	16	125	183	0.32667	29	10	16	108	182	0.38167	38	7	12	153	198	0.15333	23	13	29	99	94	0.61333	24	9	8	177	137	0.12667	24	19	18
NEGATIVE	71775347	87	324	0.00667	17	10	86	128	235	0.02	33	9	25	125	230	0.07167	34	8	15	99	163	0.885	21	9	19	111	181	0.34667	34	10	16	124	159	0.77667	22	10	20	111	169	0.005	24	8	22	209	140	0.015	31	18	14
NEGATIVE	72602362	90	135	0.28333	21	9	27	129	181	0.29167	21	10	23	133	145	0.705	27	11	18	138	127	0.85333	23	18	13	131	134	0.695	32	10	11	155	227	0.04667	21	13	36	99	74	0.9	22	10	11	177	104	0.535	20	17	14
NEGATIVE	72656385	78	109	0.72333	21	5	10	120	169	0.50667	26	8	23	120	171	0.57833	25	11	23	134	137	0.805	35	10	13	112	119	0.95667	25	9	17	133	183	0.43333	25	11	24	99	95	0.59833	31	10	11	162	82	0.93333	26	13	10
NEGATIVE	72703449	78	92	0.905	22	6	14	107	157	0.825	30	8	15	128	167	0.53833	28	12	16	111	150	0.895	25	8	20	131	140	0.625	22	9	17	113	172	0.76333	19	11	26	81	92	0.9	28	7	10	150	97	0.91333	22	16	15
NEGATIVE	72706346	65	118	0.77167	21	5	14	116	206	0.18667	36	8	16	104	207	0.36333	27	8	26	118	201	0.21	27	7	19	102	147	0.85667	40	8	16	124	148	0.87167	32	10	17	86	122	0.37667	32	6	15	185	88	0.65667	38	13	7
NEGATIVE	72751495	81	108	0.70667	13	8	16	124	164	0.52	31	10	16	120	190	0.37333	31	9	18	113	142	0.93167	19	14	11	129	143	0.60667	30	9	16	105	185	0.73167	32	8	16	84	111	0.58333	39	7	12	150	116	0.76	27	12	14
NEGATIVE	72759412	101	140	0.15167	18	11	23	154	139	0.46333	14	16	19	163	186	0.09833	20	16	23	162	171	0.115	24	14	22	152	196	0.02833	19	16	26	140	216	0.125	24	11	28	106	110	0.285	22	10	20	186	68	0.87167	17	20	8
NEGATIVE	72768454	83	151	0.2	17	7	22	126	131	0.88667	25	9	14	129	187	0.32167	30	13	17	131	184	0.25333	24	8	15	104	162	0.68	22	10	14	142	161	0.56833	30	12	13	81	94	0.87333	22	8	15	172	91	0.79667	27	11	12
NEGATIVE	73601495	89	134	0.32	15	6	15	116	172	0.52	28	8	14	103	208	0.36333	25	9	26	140	181	0.19667	21	13	22	106	184	0.38167	30	7	18	120	181	0.59667	17	14	21	94	133	0.14667	29	10	18	163	103	0.76	23	17	12
NEGATIVE	73646500	60	159	0.36	15	6	39	109	206	0.25	18	10	25	103	186	0.6	22	11	20	117	159	0.75667	14	13	30	97	150	0.875	30	9	17	115	216	0.30667	26	8	28	98	89	0.715	19	8	9	164	93	0.84167	20	19	10
NEGATIVE	73667338	71	176	0.11167	16	7	50	117	174	0.48833	26	10	15	120	176	0.525	26	10	23	122	198	0.20333	34	9	16	114	139	0.815	21	10	13	108	202	0.485	19	11	28	76	132	0.37667	33	6	10	185	96	0.535	31	14	12
NEGATIVE	73681335	91	106	0.61667	17	13	20	131	150	0.60833	27	9	17	116	169	0.65667	36	8	15	133	173	0.34167	39	9	17	116	141	0.79333	17	18	24	147	178	0.36167	18	13	28	99	123	0.21	25	8	18	125	96	0.99333	23	12	15
NEGATIVE	73697323	80	143	0.32	18	6	25	109	213	0.18667	31	7	21	114	156	0.77667	22	10	17	127	179	0.34167	23	10	21	96	192	0.4	28	8	17	110	182	0.71	31	9	20	78	158	0.08833	24	10	28	194	111	0.21833	34	15	10
NEGATIVE	73726427	77	149	0.275	23	6	30	98	139	0.98167	28	7	11	121	139	0.86167	23	12	13	116	174	0.58333	29	9	22	97	163	0.75667	24	9	22	117	182	0.625	26	11	24	87	120	0.39167	27	7	16	186	106	0.36167	31	13	12
NEGATIVE	73789449	62	88	0.98667	23	4	11	122	143	0.81333	24	9	13	102	145	0.94667	22	7	17	99	186	0.65167	20	8	19	107	177	0.435	26	9	24	140	162	0.585	26	13	20	100	89	0.67167	24	8	12	196	80	0.615	28	11	11
NEGATIVE	73794328	86	135	0.335	20	7	20	110	201	0.27833	32	8	19	129	176	0.42667	19	12	19	136	166	0.39167	23	12	19	122	156	0.51833	35	11	18	132	243	0.06	21	12	33	83	108	0.645	23	7	15	155	111	0.76	22	19	15
NEGATIVE	74602472	96	115	0.44333	19	12	9	136	153	0.50667	26	12	13	131	221	0.085	13	13	27	152	166	0.22333	18	15	22	117	208	0.08	21	9	22	158	147	0.535	18	14	17	94	85	0.825	19	8	13	161	89	0.89333	21	16	12
NEGATIVE	74684431	78	139	0.38167	23	7	22	111	149	0.87	23	11	16	111	147	0.87833	14	15	19	123	164	0.62167	25	11	16	111	172	0.445	38	9	18	124	130	0.95167	24	9	19	91	118	0.36333	24	7	13	156	118	0.64	21	12	16
NEGATIVE	74688409	74	119	0.665	22	7	22	152	144	0.41833	30	11	14	153	167	0.28667	35	10	15	132	149	0.705	29	10	12	118	160	0.51833	34	8	14	125	171	0.65833	17	8	23	89	116	0.41667	31	8	18	159	90	0.90333	25	12	11
NEGATIVE	74720399	62	114	0.83833	16	7	19	110	184	0.44833	26	9	19	120	189	0.39	22	12	27	127	154	0.705	25	8	13	104	191	0.32	26	8	20	117	190	0.51667	24	9	27	78	106	0.75833	35	6	9	187	112	0.27333	33	13	11
NEGATIVE	74726377	77	155	0.22	14	8	24	103	169	0.73167	26	8	18	97	167	0.84167	22	9	20	134	143	0.74333	24	9	14	110	160	0.63667	35	8	13	106	224	0.31333	26	10	35	86	119	0.41667	24	8	17	214	105	0.09	22	20	11
NEGATIVE	74737439	68	122	0.705	16	6	19	115	162	0.65833	28	10	17	123	183	0.41833	24	10	20	134	169	0.38167	22	11	19	108	178	0.41667	25	10	12	149	174	0.37833	24	12	17	92	131	0.195	29	7	19	190	89	0.57667	23	21	9
NEGATIVE	74738436	84	145	0.24333	34	7	21	112	175	0.53333	23	10	20	135	155	0.585	26	10	21	136	149	0.65167	24	11	16	146	140	0.41667	28	13	10	125	166	0.72	19	14	25	85	96	0.79833	29	5	13	198	92	0.39167	13	24	16
NEGATIVE	74748483	101	79	0.80167	12	11	9	108	120	0.98833	19	11	21	104	174	0.705	30	8	13	120	162	0.68167	40	6	13	141	183	0.08667	38	12	18	114	189	0.56833	29	7	21	76	102	0.83333	20	5	13	164	115	0.57667	32	10	9
NEGATIVE	74787491	85	97	0.78167	26	7	7	122	151	0.725	37	8	12	127	200	0.22667	22	12	29	134	177	0.29667	31	10	17	141	130	0.625	28	12	16	133	213	0.17667	30	6	15	78	105	0.775	31	6	14	167	113	0.55333	38	13	10
NON-POLYMORPHIC	18773482	178	2742	0	20	16	362	339	7617	0	28	18	154	318	6655	0	22	20	159	294	8316	0	23	17	194	340	8112	0	24	22	164	360	9747	0	23	28	191	206	6405	0	24	12	152	529	4435	0	29	33	70
NON-POLYMORPHIC	23663352	2454	152	0	23	112	18	4709	273	0	39	92	20	4556	305	0	24	112	22	4848	316	0	27	103	24	4712	302	0	24	99	22	5515	373	0	28	102	25	3879	207	0	28	92	25	7502	171	0	25	175	12
NON-POLYMORPHIC	24701411	146	2389	0	14	13	137	276	4078	0	16	25	260	269	4541	0	18	19	123	283	5587	0	30	14	84	304	5678	0	23	21	123	224	4834	0	11	27	56	202	3855	0	37	14	112	497	3109	0	14	35	79
NON-POLYMORPHIC	70645401	885	306	0	23	68	37	1670	471	0	22	67	50	1430	408	0	22	88	20	2121	352	0	34	74	23	2362	432	0	42	56	33	1488	462	0	30	49	43	1343	252	0	31	39	23	4669	223	0	31	163	14
NORM_A	11718309	106	244	0.01667	24	9	20	199	427	0	9	28	36	182	372	0	29	11	30	207	561	0	26	9	37	199	541	0	29	13	36	232	548	0	35	15	41	152	328	0	37	10	26	286	337	0	39	15	17
NORM_A	15639322	101	218	0.025	30	7	18	202	628	0	40	14	37	176	412	0	32	11	28	198	708	0	34	11	35	154	746	0	35	8	30	181	721	0	46	12	53	127	365	0	41	8	31	271	394	0	41	16	18
NORM_A	15747446	129	381	0.00167	18	10	37	247	1038	0	42	13	43	258	837	0	29	17	57	272	1187	0	41	14	52	297	1289	0	56	13	44	308	1263	0	29	16	65	198	760	0	49	12	45	427	935	0	51	15	29
NORM_A	16723352	118	261	0.00833	30	8	34	215	446	0	36	11	31	202	428	0	33	16	33	229	542	0	39	10	35	228	557	0	44	12	26	225	470	0	36	13	35	161	320	0	50	10	21	380	329	0	45	19	17
NORM_A	17630478	146	602	0	33	9	43	286	1531	0	36	13	68	256	1062	0	24	11	65	329	1868	0	34	15	42	304	1744	0	50	13	61	283	1762	0	44	13	73	222	1214	0	45	12	57	479	1191	0	32	27	49
NORM_A	18654457	145	338	0.00167	23	21	43	237	722	0	19	21	59	247	617	0	20	16	47	254	875	0	23	21	47	236	795	0	17	14	82	284	833	0	39	15	40	162	552	0	24	10	40	353	399	0	15	32	19
NORM_A	24636465	136	1056	0	24	9	97	264	3675	0	30	15	70	270	3097	0	36	13	82	305	4016	0	32	18	126	295	4151	0	45	10	97	309	5340	0	35	16	134	201	2943	0	38	11	101	432	2852	0	54	21	48
NORM_A	31786303	123	898	0	28	8	105	282	2783	0	22	20	121	267	2583	0	31	15	87	307	3175	0	41	14	64	311	3442	0	45	15	114	291	3950	0	31	14	120	172	2129	0	34	12	83	473	2315	0	22	30	62
NORM_A	31793441	105	218	0.025	24	8	25	196	472	0	37	11	29	229	437	0	27	18	35	260	533	0	38	17	35	191	608	0	40	11	32	209	639	0	34	10	50	146	261	0	45	7	19	268	330	0	25	23	24
NORM_A	33613483	107	467	0.00167	28	8	41	178	874	0	39	9	35	197	811	0	34	11	39	210	1139	0	28	17	64	233	1221	0	44	14	54	231	1458	0	29	14	56	151	819	0	33	13	52	304	931	0	58	15	27
NORM_A	36657375	93	411	0.00167	31	5	31	151	916	0	43	8	40	154	657	0	30	12	24	192	1128	0	34	10	48	200	1218	0	50	11	44	165	930	0	28	10	37	115	640	0	59	5	33	249	698	0	44	15	30
NORM_A	42624324	120	231	0.01667	23	9	30	252	406	0	27	12	24	229	378	0	37	12	24	255	446	0	39	12	33	250	444	0	36	13	29	225	440	0	31	11	41	195	311	0	50	9	23	386	287	0	41	20	17
NORM_A	43652393	110	690	0	26	8	57	204	1780	0	35	14	63	199	1351	0	38	13	56	229	2304	0	31	11	71	198	2320	0	39	12	77	182	2432	0	40	10	93	125	1331	0	44	7	77	319	1527	0	55	17	44
NORM_A	44620377	139	861	0	22	10	84	336	2579	0	33	15	82	333	1865	0	30	18	99	402	2630	0	26	25	96	371	2861	0	37	15	72	374	3482	0	34	14	123	260	1943	0	47	11	86	536	1821	0	28	35	63
NORM_A	48622429	110	290	0.00667	32	10	27	186	510	0	34	12	34	225	465	0	38	12	32	228	738	0	34	15	39	195	740	0	46	13	33	220	610	0	29	20	46	150	479	0	34	8	35	268	564	0	36	16	23
NORM_A	49636425	140	911	0	27	11	102	320	2954	0	30	15	93	279	2674	0	25	23	98	328	3040	0	31	19	89	311	3191	0	41	15	84	289	3300	0	39	15	82	209	2270	0	37	12	72	579	2389	0	33	28	75
NORM_A	49729303	117	458	0.00167	24	7	48	212	1564	0	29	12	60	192	1441	0	16	13	119	234	1677	0	27	18	81	241	1875	0	32	13	80	223	1744	0	26	16	128	161	1128	0	32	14	66	412	1427	0	37	21	82
NORM_A	61620502	94	460	0.00167	24	7	36	164	881	0	42	9	43	167	707	0	44	9	31	207	1131	0	44	15	53	194	1246	0	54	12	42	168	1105	0	47	9	57	132	720	0	47	9	40	289	1002	0	40	17	25
NORM_A	61626504	113	333	0.005	23	12	31	175	688	0	28	12	39	184	600	0	37	10	33	207	844	0	30	14	51	195	900	0	43	9	47	200	791	0	39	12	44	153	591	0	46	9	40	356	547	0	35	23	19
NORM_A	62710448	132	281	0.005	33	8	19	273	593	0	30	16	35	265	560	0	41	13	32	296	756	0	37	17	43	304	670	0	37	14	38	292	704	0	32	14	32	243	499	0	45	16	41	406	409	0	19	36	26
NORM_A	62796402	163	769	0	32	11	61	294	2253	0	32	13	88	341	1771	0	34	18	58	341	2872	0	28	14	92	372	3048	0	39	19	91	398	3400	0	28	13	138	242	1714	0	41	12	67	561	2244	0	46	26	56
NORM_A	63602392	131	500	0.00167	38	11	43	277	1776	0	49	12	37	245	1298	0	41	10	49	267	1672	0	46	11	62	292	1978	0	48	15	56	236	2016	0	37	11	66	189	1145	0	45	11	51	399	1242	0	29	18	45
NORM_A	66624473	86	760	0	21	9	106	149	2200	0	39	7	82	195	2271	0	28	17	86	167	2825	0	27	9	65	172	2996	0	37	10	78	188	3377	0	32	13	103	123	1837	0	41	7	81	240	2433	0	36	12	66
NORM_A	67699483	129	408	0.00167	31	10	33	240	957	0	34	14	35	247	657	0	34	12	42	287	1040	0	38	12	35	261	1136	0	34	14	62	247	875	0	39	12	45	186	543	0	45	10	33	394	652	0	33	25	29
NORM_A	68634356	87	387	0.00167	29	6	40	184	1079	0	42	10	42	160	850	0	28	14	54	186	1268	0	37	13	48	163	1375	0	46	9	44	171	1263	0	39	12	56	114	797	0	54	7	51	230	728	0	39	15	32
NORM_A	68641317	230	915	0	25	23	115	311	3082	0	50	13	66	337	2890	0	32	17	97	337	3516	0	40	17	88	332	3840	0	45	18	74	312	4236	0	48	13	94	232	2766	0	51	11	66	371	2523	0	39	19	57
NORM_A	68744490	128	337	0.00167	14	11	69	238	835	0	15	19	58	279	737	0	25	20	58	289	1000	0	21	17	67	278	1103	0	30	21	40	260	1067	0	30	17	77	206	563	0	12	20	59	375	587	0	11	40	40
NORM_A	70603486	93	341	0.005	37	8	24	158	673	0	43	9	31	164	429	0	35	11	24	184	836	0	39	12	38	192	953	0	55	9	34	169	689	0	45	10	47	125	506	0	46	7	29	310	560	0	41	21	24
NORM_A	70622474	226	324	0.00167	15	28	45	426	684	0	24	26	55	346	562	0	31	17	37	437	722	0	22	30	32	463	740	0	32	28	46	441	746	0	30	22	51	304	418	0	34	18	34	544	420	0	22	34	32
NORM_A	70700334	138	452	0.00167	31	11	45	289	1238	0	27	18	61	226	845	0	32	15	44	310	1304	0	25	17	51	296	1492	0	50	12	59	263	1355	0	45	13	65	225	854	0	33	16	48	472	959	0	24	37	60
NORM_A	72748406	136	328	0.00167	28	8	24	256	674	0	44	11	37	277	487	0	30	18	40	280	819	0	41	12	39	249	803	0	38	11	55	241	724	0	32	16	38	184	496	0	54	9	31	382	564	0	30	21	30
NORM_A	74662463	131	191	0.025	29	12	17	238	319	0	36	11	24	210	289	0	36	12	24	213	343	0	32	12	23	188	388	0	31	13	32	160	309	0	35	10	25	139	205	0	38	9	18	286	269	0	30	15	19
NORM_C	11651448	486	163	0.00167	24	30	31	1025	182	0	37	35	17	842	152	0	25	30	17	1361	197	0	23	35	20	1188	134	0	34	33	15	741	207	0	25	40	30	812	105	0	29	43	15	2340	99	0	23	92	9
NORM_C	11739368	791	98	0	15	67	17	1722	183	0	21	62	16	1516	209	0	25	51	19	1836	191	0	32	53	19	1919	211	0	28	67	24	1839	160	0	22	71	22	1225	122	0	38	43	13	2584	109	0	26	114	14
NORM_C	12606314	404	126	0.00167	21	27	18	884	208	0	30	28	17	551	233	0	29	26	22	962	238	0	27	39	21	1072	212	0	18	28	29	672	277	0	34	24	26	617	143	0	31	29	17	1728	123	0	21	63	12
NORM_C	14669466	774	121	0	24	57	15	1747	165	0	23	63	20	1476	161	0	25	55	19	1896	163	0	22	35	16	2121	180	0	36	50	16	2039	142	0	21	53	18	1397	101	0	25	68	11	2723	112	0	29	84	12
NORM_C	15751492	809	149	0	23	31	29	1627	210	0	29	41	17	1198	223	0	24	49	26	1904	196	0	34	58	18	1724	228	0	30	69	17	1033	281	0	30	51	28	1041	131	0	23	47	14	3405	126	0	38	92	11
NORM_C	16739368	167	133	0.03333	24	9	12	460	246	0	28	17	20	352	188	0	25	18	22	582	237	0	14	42	46	613	230	0	29	35	21	355	231	0	26	15	15	279	123	0	23	18	16	1201	125	0	27	61	10
NORM_C	17719492	190	291	0.00167	15	20	109	445	162	0	31	17	16	318	182	0	22	15	17	614	145	0	24	26	16	596	183	0	27	28	22	345	187	0	36	15	16	288	146	0	29	20	19	961	119	0	29	49	16
NORM_C	17801437	1107	183	0	20	62	31	2300	247	0	33	42	17	2074	268	0	26	68	28	2436	269	0	28	65	22	2314	247	0	32	66	25	2573	276	0	27	62	24	1783	197	0	30	54	19	3673	183	0	24	109	18
NORM_C	18791508	326	127	0.005	17	23	15	660	182	0	24	29	20	494	190	0	25	27	20	756	172	0	20	29	19	840	181	0	22	35	16	501	229	0	11	22	56	405	100	0	16	36	14	1129	138	0	20	58	16
NORM_C	21666326	215	137	0.01667	18	13	16	578	175	0	29	20	14	390	160	0	21	23	12	603	183	0	20	27	27	590	189	0	37	20	14	371	218	0	29	19	27	359	84	0	20	21	12	1022	115	0	15	59	20
NORM_C	22667482	374	156	0.00167	16	26	25	813	207	0	31	26	18	623	154	0	17	32	17	1032	222	0	24	44	23	936	184	0	27	38	18	582	210	0	28	36	24	564	95	0	29	21	12	1881	107	0	30	64	13
NORM_C	22786434	1299	142	0	21	97	15	3291	203	0	27	68	22	2834	161	0	28	61	19	4138	174	0	32	69	16	4316	197	0	23	108	25	3014	155	0	26	85	15	2277	103	0	31	64	10	7109	134	0	32	150	10
NORM_C	23684492	549	131	0.00167	8	42	30	1034	172	0	12	31	11	690	221	0	29	25	16	1090	183	0	16	36	29	1174	161	0	16	30	26	736	202	0	25	39	24	666	113	0	26	44	15	1577	123	0	34	36	13
NORM_C	24711322	732	135	0	24	24	19	1571	207	0	27	71	23	1187	192	0	35	46	16	1814	164	0	22	50	18	1840	130	0	27	39	14	1507	158	0	23	49	17	1181	125	0	25	45	20	3042	116	0	28	118	11
NORM_C	25717484	287	116	0.00667	27	15	15	568	170	0	25	20	20	418	172	0	30	25	21	621	168	0	23	31	18	639	206	0	24	31	28	473	166	0	20	32	27	346	144	0	24	21	19	878	96	0	25	30	9
NORM_C	26787359	481	215	0.00167	21	55	40	1279	249	0	28	36	23	1151	235	0	23	64	23	1542	266	0	42	43	16	1473	267	0	41	51	21	1142	322	0	26	50	41	923	196	0	36	36	21	3065	264	0	28	84	19
NORM_C	27756327	585	138	0	20	33	23	1408	186	0	23	39	18	968	190	0	25	34	16	1730	184	0	29	44	15	1884	218	0	19	65	20	1383	216	0	25	46	24	946	160	0	19	53	24	2625	129	0	29	108	17
NORM_C	28673402	431	144	0.00167	21	23	14	833	263	0	31	43	23	872	335	0	20	37	29	923	255	0	29	32	22	865	250	0	28	35	23	820	389	0	25	41	33	723	218	0	21	35	27	1709	187	0	28	68	18
NORM_C	29769366	501	147	0.00167	17	27	27	1116	150	0	18	38	18	951	171	0	23	21	18	1213	155	0	22	48	17	1360	170	0	20	59	15	1052	153	0	20	53	19	729	96	0	16	39	18	1798	105	0	24	61	14
NORM_C	33780372	656	151	0	14	53	30	1333	200	0	21	75	23	1149	180	0	19	34	18	1572	248	0	21	72	35	1723	219	0	27	40	19	1182	153	0	25	33	18	940	126	0	28	40	16	2956	107	0	21	79	14
NORM_C	34642451	289	113	0.00667	28	19	14	586	164	0	41	20	13	417	242	0	40	20	23	685	174	0	26	20	18	711	191	0	43	29	16	514	194	0	27	19	25	392	102	0	48	15	9	1010	131	0	31	42	15
NORM_C	34710461	365	118	0.00167	22	22	16	806	192	0	12	21	13	702	173	0	17	39	26	1044	223	0	28	57	22	964	190	0	32	37	19	653	230	0	30	26	21	583	146	0	24	31	19	1942	140	0	28	63	15
NORM_C	34720366	743	148	0	12	79	30	2114	176	0	20	70	18	1759	241	0	20	52	31	2392	210	0	20	63	30	2464	200	0	16	60	28	1698	181	0	25	58	19	1292	129	0	20	78	22	4876	134	0	29	171	11
NORM_C	35717396	1495	146	0	26	65	20	2898	188	0	15	110	12	2789	241	0	27	71	17	3121	221	0	32	58	18	3137	224	0	42	69	19	3427	263	0	20	93	26	2277	129	0	24	59	14	5693	179	0	30	185	17
NORM_C	35810456	168	224	0.00667	19	13	56	445	223	0	24	23	25	274	185	0	18	17	13	519	258	0	18	34	22	442	225	0	18	16	27	272	229	0	25	26	25	298	189	0	15	24	25	815	178	0	20	53	20
NORM_C	38663386	424	117	0.00167	18	34	14	1025	157	0	25	44	18	721	171	0	26	25	14	1219	250	0	19	60	24	1338	198	0	21	54	30	810	192	0	25	37	28	707	125	0	30	38	20	1944	122	0	12	90	31
NORM_C	38708375	367	185	0.00167	21	20	46	730	145	0	20	34	16	606	182	0	26	21	20	845	220	0	22	26	23	847	160	0	36	33	16	767	194	0	19	35	22	549	101	0	30	28	10	1413	111	0	21	60	18
NORM_C	38781340	397	112	0.00167	16	32	24	729	187	0	32	30	21	583	171	0	20	21	24	884	141	0	27	33	13	805	188	0	29	39	19	680	180	0	21	38	18	609	136	0	20	35	23	1371	122	0	32	58	10
NORM_C	39615318	553	217	0	14	43	61	1439	165	0	23	43	16	1019	180	0	26	36	21	1097	186	0	21	48	21	1209	197	0	21	48	17	1481	203	0	24	46	30	1007	103	0	17	57	12	2750	153	0	28	83	15
NORM_C	40720405	387	154	0.00167	24	21	30	880	191	0	31	27	15	757	127	0	26	33	13	977	219	0	19	39	25	1022	142	0	24	32	14	774	173	0	18	45	25	580	96	0	30	26	13	2209	104	0	28	57	9
NORM_C	41745372	1367	125	0	18	54	11	2842	252	0	25	87	19	2385	227	0	25	72	27	3221	259	0	22	88	29	3453	252	0	26	94	27	2978	283	0	29	76	31	1935	175	0	25	67	19	5635	156	0	29	250	15
NORM_C	43647400	449	165	0.00167	14	57	36	944	168	0	28	33	16	746	169	0	21	33	19	1122	216	0	21	44	30	1204	169	0	21	45	19	715	169	0	28	41	19	622	105	0	33	32	12	1701	104	0	25	67	12
NORM_C	43751315	445	170	0.00167	19	25	37	1011	200	0	25	48	21	887	195	0	27	32	23	1300	173	0	31	33	13	1405	245	0	21	35	32	1183	239	0	28	52	23	666	127	0	23	31	19	2390	140	0	29	77	13
NORM_C	44650346	434	139	0.00167	19	27	29	1044	176	0	24	30	18	770	138	0	17	34	16	1148	151	0	23	42	14	977	162	0	19	47	17	993	170	0	26	46	14	625	135	0	28	27	15	1847	127	0	23	77	11
NORM_C	47796462	394	177	0.00167	13	29	44	973	206	0	22	54	20	744	265	0	24	46	23	1329	125	0	18	42	14	1353	114	0	21	52	14	907	201	0	21	54	24	638	124	0	27	30	16	2305	107	0	26	106	12
NORM_C	48634496	499	254	0	28	31	50	1197	215	0	34	32	19	833	177	0	24	24	18	1253	164	0	33	39	12	1360	224	0	36	45	21	989	198	0	29	32	22	793	176	0	34	39	21	2387	151	0	42	78	14
NORM_C	49675379	917	112	0	16	59	13	2262	201	0	23	57	17	1739	176	0	25	51	15	2460	231	0	19	52	28	2409	239	0	27	66	26	1908	233	0	24	57	25	1658	195	0	24	54	32	4491	123	0	25	124	13
NORM_C	49714326	210	116	0.025	13	4	23	528	211	0	28	24	19	394	155	0	18	24	17	721	169	0	21	31	17	662	189	0	45	21	19	355	189	0	35	21	18	379	172	0	35	19	20	1160	77	0	27	52	8
NORM_C	51606350	651	192	0	22	48	40	1524	225	0	23	62	21	1119	250	0	27	30	27	1779	266	0	18	71	33	1192	275	0	26	63	33	1518	351	0	29	47	43	949	156	0	29	36	17	3040	167	0	37	91	14
NORM_C	51761481	334	251	0.00167	12	26	80	699	150	0	16	53	18	582	181	0	27	32	20	860	157	0	21	38	23	865	155	0	23	21	20	635	199	0	30	30	24	559	111	0	27	31	14	1386	137	0	24	52	17
NORM_C	52761413	768	118	0	22	54	14	1861	203	0	29	51	22	1521	140	0	20	54	18	2058	102	0	27	55	11	2061	178	0	28	53	19	1647	214	0	29	63	22	1354	117	0	29	41	11	3571	123	0	29	79	14
NORM_C	55732329	554	145	0.00167	18	28	26	1036	248	0	34	30	21	961	250	0	19	47	29	1097	242	0	21	39	26	1160	267	0	20	48	21	1021	307	0	30	42	27	779	174	0	28	32	18	2037	186	0	23	81	16
NORM_C	55747501	629	108	0	16	55	17	1270	168	0	28	42	17	1015	150	0	30	27	15	1409	226	0	22	45	25	1447	136	0	27	62	15	1313	220	0	19	58	39	815	189	0	20	51	29	2200	104	0	18	109	13
NORM_C	56656442	1382	156	0	20	77	19	2867	216	0	24	92	20	2348	201	0	31	57	20	3051	255	0	27	62	14	3134	172	0	25	78	18	2881	298	0	24	90	31	2136	154	0	27	59	17	5386	154	0	18	140	20
NORM_C	56738460	619	142	0	24	35	20	1712	222	0	18	83	21	1155	165	0	22	54	21	1868	151	0	28	51	17	1875	154	0	25	52	20	1416	249	0	18	75	36	1089	151	0	23	52	18	3068	89	0	16	109	12
NORM_C	56778357	473	151	0.00167	20	35	32	1096	186	0	24	37	17	700	177	0	27	31	16	1239	195	0	33	29	15	1340	164	0	16	46	20	941	194	0	16	51	33	679	137	0	21	45	20	2125	103	0	31	93	11
NORM_C	56806464	378	121	0.00167	10	30	18	775	162	0	16	38	21	442	170	0	10	55	25	888	167	0	14	42	19	874	148	0	12	49	25	444	126	0	18	36	26	504	150	0	19	30	20	1123	99	0	14	59	15
NORM_C	57640346	1513	190	0	20	52	26	2971	354	0	26	61	29	2872	369	0	33	53	24	2982	359	0	25	49	29	3109	371	0	34	75	29	3340	427	0	34	57	33	2544	265	0	29	68	20	4950	182	0	33	114	14
NORM_C	57649399	261	167	0.005	20	23	31	565	129	0	26	31	11	410	170	0	21	28	20	717	168	0	31	28	16	638	134	0	17	35	17	380	212	0	29	20	23	364	143	0	23	19	19	1015	111	0	28	47	13
NORM_C	57799313	524	184	0.00167	23	39	29	1195	159	0	17	35	20	874	201	0	18	25	16	1284	246	0	22	68	24	1318	214	0	34	43	21	1192	253	0	15	51	25	760	125	0	22	26	20	2015	120	0	20	99	15
NORM_C	59756399	1119	146	0	15	62	35	2218	222	0	19	47	24	2171	220	0	21	70	21	2556	179	0	27	53	18	2709	178	0	18	110	21	2722	191	0	15	108	33	1697	164	0	23	84	25	4402	126	0	21	161	15
NORM_C	62708477	625	176	0	23	30	24	1421	328	0	24	65	37	978	225	0	16	65	31	1329	232	0	25	41	26	1572	229	0	22	64	25	978	244	0	23	50	17	869	169	0	28	29	24	1847	157	0	31	82	13
NORM_C	63615474	357	132	0.00167	17	17	16	764	157	0	21	38	22	649	194	0	28	26	18	1048	210	0	20	38	13	954	224	0	32	32	28	486	200	0	34	24	20	544	142	0	21	43	23	1533	105	0	29	63	13
NORM_C	63709386	181	149	0.02167	17	25	20	369	179	0	28	20	17	237	159	0.01	22	18	19	509	172	0	30	22	18	456	177	0	26	21	22	222	168	0.03333	33	13	18	216	105	0	38	14	12	656	116	0	38	36	10
NORM_C	64609487	385	143	0.00167	19	22	23	841	223	0	29	28	21	696	178	0	36	27	20	1096	196	0	26	31	16	1115	210	0	31	38	19	681	184	0	28	28	22	615	124	0	27	35	21	1965	94	0	29	81	9
NORM_C	65610474	200	122	0.025	23	14	12	538	174	0	29	18	17	415	138	0	23	25	17	804	195	0	23	43	17	767	179	0	38	34	18	430	179	0	21	23	19	305	104	0	18	21	20	1457	122	0	34	44	13
NORM_C	67751351	178	166	0.02	16	19	9	523	205	0	19	22	23	383	264	0	27	19	24	582	231	0	13	15	21	607	249	0	26	21	27	486	335	0	14	29	21	262	164	0	33	14	18	909	128	0	13	54	12
NORM_C	67775306	711	184	0	19	16	30	1507	219	0	27	51	15	1293	171	0	27	31	16	1651	162	0	18	54	23	1635	197	0	33	63	26	1523	222	0	21	46	39	1096	147	0	34	37	21	3305	146	0	14	167	24
NORM_C	71670310	664	155	0	24	47	27	1457	253	0	26	49	22	984	194	0	22	44	23	1589	190	0	21	45	23	1587	242	0	41	43	25	1584	206	0	25	57	24	968	114	0	30	37	15	2870	143	0	31	96	12
NORM_C	73784382	402	176	0.00167	26	22	37	795	244	0	31	24	21	464	214	0	24	22	22	960	237	0	37	32	20	1042	250	0	46	36	16	578	272	0	42	19	24	554	162	0	35	25	18	1156	128	0	40	42	12
NORM_C	73794434	286	102	0.00667	17	33	17	658	218	0	27	32	24	560	167	0	23	27	22	978	154	0	23	44	18	985	161	0	25	33	17	525	179	0	25	36	24	382	107	0	22	21	16	1743	121	0	20	56	10
NORM_G	10804473	393	189	0.00167	32	17	31	961	283	0	32	50	22	958	296	0	35	38	22	1474	227	0	36	59	18	1517	265	0	48	37	18	1095	240	0	35	39	21	608	167	0	39	29	15	3181	197	0	35	104	16
NORM_G	15642403	263	258	0.00167	19	33	47	599	324	0	30	23	28	480	266	0	24	37	27	708	312	0	41	20	22	747	281	0	35	26	20	606	301	0	30	26	36	411	226	0	35	21	23	1107	184	0	31	51	16
NORM_G	15733328	1068	122	0	35	47	11	2989	266	0	48	53	18	2808	284	0	49	55	25	3276	225	0	39	77	16	3520	235	0	42	78	17	3338	283	0	29	52	27	2414	136	0	31	63	14	6074	169	0	45	123	12
NORM_G	16690480	1353	135	0	26	53	23	3627	228	0	35	80	18	3438	177	0	20	87	5	3791	210	0	34	74	14	4245	211	0	29	110	27	4147	231	0	28	80	22	2812	193	0	28	90	22	7373	180	0	30	183	17
NORM_G	18658347	368	197	0.00167	28	21	39	897	243	0	22	22	33	671	234	0	31	35	26	1108	229	0	32	38	18	1072	230	0	29	41	28	827	263	0	29	39	29	625	162	0	36	21	19	1642	143	0	36	55	11
NORM_G	18733503	927	127	0	36	30	11	2636	200	0	36	59	19	2119	209	0	32	55	19	2797	217	0	37	60	14	3000	203	0	52	56	16	2721	291	0	43	46	26	1953	140	0	42	54	10	4987	133	0	34	164	9
NORM_G	24744355	499	163	0.00167	17	29	22	1393	231	0	28	39	19	1214	285	0	30	52	26	1663	249	0	18	50	19	1651	273	0	40	43	25	1431	278	0	31	37	25	1010	178	0	26	33	19	3165	101	0	22	101	10
NORM_G	25661400	407	191	0.00167	27	23	22	864	334	0	28	35	21	733	327	0	25	29	36	944	361	0	30	39	30	1109	340	0	39	38	23	1025	448	0	34	40	33	742	234	0	49	27	18	2234	212	0	20	107	24
NORM_G	28724405	411	189	0.00167	28	23	27	1115	220	0	38	43	21	766	210	0	38	25	16	1242	241	0	26	55	25	1228	239	0	43	30	19	870	236	0	31	28	16	718	163	0	44	24	14	2062	171	0	40	61	15
NORM_G	32689421	354	142	0.00167	26	26	17	1143	265	0	40	41	22	835	362	0	36	30	27	1192	257	0	30	38	19	1415	296	0	38	38	20	901	286	0	39	33	26	769	176	0	33	29	19	2143	149	0	36	70	14
NORM_G	35689446	630	189	0	36	34	18	1451	296	0	34	41	20	1158	380	0	30	50	45	1745	360	0	28	36	25	1771	302	0	42	39	21	1453	359	0	36	40	24	1094	269	0	61	24	16	3237	225	0	48	88	16
NORM_G	36806404	1031	226	0	33	36	28	2369	259	0	27	81	25	2007	335	0	37	54	36	2689	315	0	28	70	27	2841	316	0	38	70	27	2720	377	0	36	56	38	1748	197	0	38	81	18	5645	232	0	38	172	17
NORM_G	38796356	719	281	0	30	53	40	1968	362	0	31	58	20	1755	380	0	35	63	31	2082	320	0	28	50	21	2275	290	0	33	61	21	2277	381	0	39	64	25	1453	213	0	44	56	13	4914	231	0	23	190	25
NORM_G	39662476	185	169	0.01667	28	11	19	470	250	0	35	22	17	349	190	0	26	19	19	571	202	0	28	23	16	510	248	0	33	26	20	420	244	0	36	19	22	325	139	0	35	15	14	886	161	0	35	34	15
NORM_G	48709470	526	298	0	13	40	76	1221	282	0	20	61	31	1112	284	0	9	73	17	1588	286	0	19	52	22	1570	255	0	32	58	24	1457	295	0	28	62	29	884	203	0	32	30	21	3492	151	0	15	150	11
NORM_G	48757493	260	147	0.00667	12	21	16	728	263	0	32	31	24	599	222	0	25	33	24	937	294	0	26	44	29	1029	235	0	33	32	21	719	246	0	23	31	26	562	153	0	28	33	14	1925	186	0	20	89	17
NORM_G	51668449	343	134	0.00167	33	26	11	858	213	0	39	26	20	665	252	0	38	25	20	1141	266	0	32	46	21	1083	207	0	50	27	15	662	236	0	46	26	23	711	158	0	32	32	18	1971	175	0	34	57	16
NORM_G	52807455	252	151	0.00667	23	17	21	588	274	0	26	33	22	443	296	0	33	16	25	761	273	0	31	30	25	845	246	0	37	20	24	686	341	0	34	32	26	441	175	0	35	22	15	1263	171	0	40	40	16
NORM_G	54708463	157	181	0.02167	26	12	21	404	226	0	29	20	18	331	289	0	25	19	26	467	248	0	19	23	22	498	260	0	28	22	28	330	307	0	26	20	31	276	184	0	31	18	21	778	151	0	26	40	18
NORM_G	58676498	350	194	0.00167	32	22	25	850	216	0	39	29	16	691	233	0	37	25	19	1006	226	0	44	28	16	981	224	0	43	28	16	773	310	0	52	27	26	626	158	0	52	20	12	1776	158	0	47	58	14
NORM_G	59624459	328	204	0.00167	14	32	31	824	442	0	22	25	44	636	359	0	20	33	32	869	336	0	25	36	27	1069	300	0	28	38	27	710	445	0	36	28	29	614	332	0	29	28	31	1944	218	0	17	84	27
NORM_G	59734347	798	194	0	37	38	23	2150	217	0	25	91	19	1947	284	0	33	52	16	2474	278	0	38	57	19	2844	289	0	33	62	25	2532	353	0	31	34	29	1605	193	0	43	34	16	5899	198	0	29	190	16
NORM_G	59764324	208	203	0.00667	14	11	27	400	255	0	22	23	19	348	303	0	19	24	33	512	264	0	26	25	18	528	314	0	31	22	26	367	389	0	27	22	30	395	186	0	31	20	17	977	140	0	11	86	12
NORM_G	61760309	268	161	0.005	33	15	17	581	279	0	34	27	22	420	279	0	23	26	25	768	296	0	39	27	23	847	223	0	38	31	14	621	364	0	30	30	33	436	178	0	26	20	16	1615	114	0	30	64	12
NORM_G	63640430	668	197	0	30	40	22	2069	426	0	24	92	41	1637	337	0	29	41	33	2279	348	0	32	58	27	2313	335	0	41	70	25	2229	449	0	33	50	35	1609	253	0	45	47	19	4321	260	0	28	164	23
NORM_G	63724326	325	145	0.00167	35	17	12	819	242	0	24	25	22	566	263	0	41	14	19	848	277	0	37	25	23	884	243	0	46	31	16	634	307	0	38	23	27	522	174	0	27	21	18	1616	139	0	38	57	10
NORM_G	63742354	559	200	0	28	33	29	1757	243	0	38	48	18	1542	231	0	39	50	22	1951	188	0	32	40	19	1958	201	0	50	49	14	1670	244	0	40	37	23	1267	122	0	34	40	13	4327	140	0	46	138	11
NORM_G	63775337	365	134	0.00167	34	20	18	1020	259	0	30	46	28	769	251	0	24	29	30	1288	231	0	44	36	17	1262	213	0	33	44	20	788	227	0	31	37	23	709	133	0	40	26	11	2115	161	0	33	77	14
NORM_G	67713480	398	156	0.00167	14	22	14	953	303	0	22	33	28	557	338	0	18	34	44	1046	283	0	21	62	33	1050	284	0	22	46	25	659	300	0	17	38	45	591	242	0	29	17	23	1687	157	0	11	60	15
NORM_G	67721390	349	166	0.00167	22	27	28	841	243	0	22	39	23	654	295	0	29	20	32	1055	358	0	34	35	19	1227	235	0	32	40	21	721	324	0	27	27	18	566	217	0	20	47	29	2050	151	0	20	71	15
NORM_G	69624309	317	127	0.005	16	41	18	756	354	0	24	39	32	552	272	0	23	27	24	868	333	0	25	32	25	927	278	0	29	36	21	653	312	0	29	32	26	475	264	0	30	28	22	1624	160	0	13	64	19
NORM_G	69667417	311	192	0.00167	28	17	17	680	281	0	17	43	30	536	308	0	19	24	27	840	321	0	29	29	30	956	280	0	31	29	23	610	378	0	31	31	29	525	223	0	35	25	20	1636	173	0	37	78	11
NORM_T	10714330	96	663	0	21	9	48	117	1832	0	28	11	83	131	1488	0	14	17	100	144	1975	0	35	9	54	132	2167	0	22	11	100	143	2369	0	30	14	103	105	1302	0	26	8	77	202	1049	0	21	16	51
NORM_T	11641439	98	669	0	22	13	71	173	1761	0	29	11	72	167	1208	0	24	11	87	175	1859	0	26	14	92	162	2209	0	38	13	79	165	2194	0	27	15	74	126	941	0	38	7	53	226	1027	0	28	20	30
NORM_T	11742370	91	481	0.00167	18	12	46	168	1080	0	26	15	47	133	904	0	25	11	72	149	1236	0	35	10	36	120	1479	0	26	10	76	151	1465	0	22	16	94	120	774	0	28	10	56	238	741	0	19	18	59
NORM_T	11749491	99	675	0	21	10	62	150	1905	0	24	10	116	142	1534	0	20	13	73	144	2245	0	28	10	77	140	2477	0	20	13	80	154	2477	0	25	11	124	109	1339	0	28	8	71	199	1422	0	24	16	42
NORM_T	11758414	79	476	0.00167	20	9	51	138	967	0	27	13	57	120	639	0	24	6	50	130	1107	0	28	10	60	156	1160	0	27	15	60	106	852	0	19	10	56	101	579	0	28	9	47	236	736	0	27	22	36
NORM_T	12713402	132	521	0.00167	19	17	69	201	1474	0	21	21	75	239	961	0	24	18	51	177	1716	0	23	16	73	212	1856	0	27	16	101	185	1321	0	20	18	64	127	972	0	31	8	54	174	1129	0	14	24	68
NORM_T	13742412	98	519	0.00167	20	9	52	182	1149	0	25	15	64	192	1023	0	17	21	40	192	1164	0	21	12	55	205	1105	0	28	14	53	148	1325	0	27	9	66	129	959	0	41	9	58	318	905	0	25	26	56
NORM_T	14656336	135	1754	0	18	11	195	250	4119	0	31	17	98	218	3045	0	28	16	119	269	4493	0	29	16	109	285	5094	0	26	20	135	245	4826	0	36	13	113	173	3195	0	35	12	151	417	2463	0	25	42	58
NORM_T	15681421	106	1096	0	15	13	140	245	3132	0	23	17	130	221	2140	0	18	13	86	271	3190	0	32	13	96	263	3753	0	21	23	164	245	3884	0	20	17	145	165	2412	0	18	11	117	417	2124	0	22	33	85
NORM_T	15681446	82	531	0.00167	23	6	67	154	1086	0	26	11	35	156	906	0	23	17	83	147	1217	0	37	8	56	140	1323	0	35	10	61	160	1444	0	35	12	73	111	775	0	35	7	42	219	693	0	27	18	28
NORM_T	15754447	79	305	0.00667	22	6	33	121	947	0	28	10	47	118	615	0	29	12	34	157	1092	0	29	9	49	145	1356	0	32	13	53	127	881	0	30	7	75	79	520	0	32	7	32	259	727	0	25	25	29
NORM_T	16759387	102	491	0.00167	28	7	50	155	925	0	31	9	55	131	617	0	25	9	36	166	958	0	31	12	50	138	1125	0	33	8	49	155	1227	0	25	13	70	98	673	0	31	9	48	264	641	0	22	28	37
NORM_T	19695407	107	1309	0	20	9	128	168	3156	0	24	11	111	161	2919	0	18	14	117	179	3563	0	26	12	131	180	3427	0	23	13	118	197	4525	0	15	13	190	160	2895	0	29	9	97	325	2335	0	18	26	90
NORM_T	20651487	97	650	0	22	7	64	131	1409	0	28	9	63	145	1081	0	19	15	67	152	1764	0	29	14	68	146	1787	0	28	16	75	97	1598	0	22	11	106	107	979	0	30	8	49	194	876	0	25	16	47
NORM_T	23770483	105	1205	0	26	7	96	159	3337	0	17	9	120	167	2459	0	21	13	141	189	4267	0	23	14	147	203	4524	0	32	14	132	153	3369	0	21	10	133	135	2035	0	19	10	170	273	2585	0	24	17	66
NORM_T	25790300	92	238	0.02167	13	17	31	134	347	0	14	18	32	136	283	0.00667	22	13	22	142	456	0	23	11	27	119	385	0	23	13	29	137	358	0	13	12	51	106	215	0	23	11	27	162	301	0	26	18	24
NORM_T	26704364	103	350	0.005	20	9	43	172	814	0	34	12	38	149	503	0	28	12	46	187	1037	0	30	12	47	209	1160	0	32	14	54	150	966	0	25	10	73	109	443	0	36	8	30	285	542	0	35	21	34
NORM_T	28790326	97	555	0.00167	23	10	46	157	1516	0	32	12	68	128	1166	0	23	8	73	178	1631	0	24	11	66	168	1589	0	35	10	57	161	1537	0	30	12	57	121	1062	0	34	9	59	267	789	0	27	21	37
NORM_T	29618498	99	719	0	33	7	54	181	1554	0	24	15	55	178	1048	0	28	12	64	227	1664	0	29	12	83	187	1762	0	22	14	70	173	1944	0	24	15	73	125	1143	0	33	7	61	357	871	0	34	22	38
NORM_T	29774306	101	491	0.00167	8	14	107	140	954	0	26	11	53	129	664	0	22	10	49	173	1009	0	25	12	39	154	1029	0	20	12	60	138	1118	0	33	6	69	100	602	0	23	8	43	238	584	0	24	22	38
NORM_T	30750303	103	1830	0	23	8	205	145	4617	0	31	9	110	185	4166	0	31	14	111	164	4850	0	32	10	145	139	5169	0	16	7	144	152	6734	0	29	9	159	125	4187	0	33	6	134	284	3103	0	30	28	75
NORM_T	31707322	80	424	0.00167	30	8	35	137	815	0	27	11	56	129	742	0	30	9	34	134	1141	0	25	13	69	137	1148	0	25	8	58	121	937	0	21	14	78	68	700	0	25	7	75	188	745	0	25	14	48
NORM_T	31736353	92	304	0.00667	22	9	33	139	946	0	23	11	53	137	619	0	28	12	42	135	1061	0	19	14	58	142	1221	0	18	16	69	127	777	0	16	18	102	84	523	0	23	7	47	215	698	0	27	25	51
NORM_T	31747339	64	254	0.02667	16	6	32	155	418	0	22	15	30	154	325	0	17	15	34	129	611	0	31	9	47	114	626	0	22	9	39	123	343	0	27	8	31	96	263	0	29	7	22	226	242	0	24	23	19
NORM_T	31775443	101	220	0.025	25	14	27	113	427	0	24	10	35	102	280	0.02	22	9	25	109	449	0	33	7	32	130	419	0	26	10	36	132	326	0	20	17	34	87	265	0	36	6	24	178	235	0	26	16	14
NORM_T	33644415	83	437	0.00167	20	6	39	122	902	0	26	9	50	116	858	0	31	10	47	147	1413	0	24	13	69	118	1117	0	39	7	52	140	803	0	24	12	68	82	563	0	35	7	37	210	855	0	39	15	34
NORM_T	33806355	80	301	0.00667	22	7	38	111	530	0	20	13	34	112	349	0	26	9	27	124	586	0	28	9	35	154	536	0	23	15	38	136	609	0	24	14	53	108	347	0	25	8	25	217	329	0	32	18	17
NORM_T	34667361	91	463	0.00167	28	8	33	130	1044	0	34	11	55	142	853	0	28	9	40	136	1226	0	29	9	84	154	1176	0	42	8	56	139	977	0	39	10	55	111	648	0	46	7	34	153	771	0	24	10	32
NORM_T	36621472	79	216	0.035	26	6	20	108	702	0	29	8	40	119	458	0	34	8	30	125	676	0	33	10	39	132	727	0	28	12	50	127	778	0	29	11	51	75	402	0	31	7	31	213	324	0	24	15	24
NORM_T	36629493	92	269	0.01333	18	9	32	166	575	0	31	13	27	152	439	0	30	11	36	147	656	0	41	8	29	148	726	0	37	10	39	135	688	0	29	13	56	108	395	0	47	7	33	236	406	0	34	17	21
NORM_T	36711421	170	651	0	19	20	64	290	1181	0	19	20	87	294	842	0	25	22	45	408	1477	0	18	22	63	395	1444	0	18	34	62	317	1208	0	21	28	79	223	779	0	31	14	56	706	808	0	30	41	47
NORM_T	37766401	85	216	0.03333	20	9	35	130	520	0	29	11	42	128	422	0	30	9	29	132	635	0	30	9	45	131	620	0	29	9	42	114	565	0	20	12	61	94	251	0	23	8	29	197	368	0	33	15	22
NORM_T	40666333	81	241	0.025	13	11	41	138	482	0	23	10	41	144	377	0	24	11	28	142	567	0	27	12	38	111	689	0	29	8	43	149	528	0	25	15	46	91	284	0	30	6	28	221	378	0	43	11	20
NORM_T	42722426	84	552	0.00167	25	5	90	130	1010	0	30	11	39	119	824	0	26	10	41	174	990	0	17	9	88	132	997	0	22	16	64	148	1143	0	23	12	78	106	645	0	22	7	55	280	723	0	24	26	34
NORM_T	43724438	90	518	0.00167	20	8	32	118	1325	0	20	12	74	122	963	0	22	10	42	146	1417	0	17	10	79	101	1206	0	17	17	95	117	1719	0	11	21	66	98	728	0	20	7	59	268	796	0	11	21	56
NORM_T	44612371	96	463	0.00167	15	9	61	160	1083	0	23	14	60	146	739	0	29	11	48	179	1257	0	26	15	62	180	1086	0	16	24	106	124	1189	0	29	9	56	116	554	0	37	9	35	257	590	0	25	25	38
NORM_T	44631336	77	462	0.00167	32	6	33	135	997	0	24	11	60	104	722	0	26	10	41	130	1128	0	28	11	60	89	1125	0	34	6	51	118	937	0	27	9	72	79	703	0	25	5	55	183	655	0	27	13	23
NORM_T	45648306	70	254	0.025	16	8	37	134	652	0	23	9	43	115	556	0	27	10	38	125	755	0	19	11	53	144	703	0	25	11	40	129	541	0	18	12	59	83	432	0	31	7	27	198	413	0	19	17	35
NORM_T	46610354	101	647	0	19	14	75	122	1624	0	22	12	51	116	905	0	23	7	46	153	1694	0	29	11	60	135	1561	0	21	12	80	136	1987	0	21	12	96	92	1023	0	25	9	70	228	921	0	31	16	38
NORM_T	47715450	128	1708	0	21	10	215	284	4419	0	29	12	77	265	4188	0	21	16	105	276	4391	0	25	16	103	277	4632	0	37	12	108	259	6151	0	26	12	179	211	4055	0	29	15	118	434	2477	0	28	29	56
NORM_T	49721486	99	503	0.00167	14	17	106	136	1718	0	22	12	84	112	1112	0	11	10	59	140	1897	0	17	10	93	146	1948	0	30	9	79	158	1708	0	33	12	65	104	984	0	25	10	71	244	965	0	15	20	28
NORM_T	52668393	111	337	0.005	23	9	42	170	605	0	32	10	35	159	571	0	31	10	45	183	682	0	32	10	34	195	730	0	38	12	47	163	766	0	27	8	37	123	637	0	32	10	51	252	419	0	32	17	13
NORM_T	52747473	80	225	0.03333	33	6	22	132	300	0.00167	23	11	18	144	282	0.00333	26	14	19	138	437	0	31	9	25	123	386	0	30	9	24	123	297	0.005	24	14	26	103	251	0	29	9	22	167	206	0.00833	16	19	29
NORM_T	54713306	81	629	0.00167	14	10	111	157	1499	0	20	15	57	160	1052	0	21	14	60	158	1188	0	19	12	76	157	1242	0	19	10	56	154	1916	0	16	14	114	103	1085	0	25	9	55	239	962	0	23	22	50
NORM_T	55662399	89	379	0.00167	20	10	40	157	595	0	33	9	24	127	457	0	30	9	28	139	747	0	30	10	34	146	652	0	32	12	40	144	499	0	31	7	44	108	417	0	27	6	31	231	402	0	33	17	19
NORM_T	55684415	92	636	0	23	9	54	133	1455	0	27	9	72	141	809	0	27	14	47	174	1710	0	23	9	81	145	1801	0	32	9	60	173	1165	0	22	12	70	126	848	0	17	13	52	257	801	0	28	21	39
NORM_T	55772319	126	1508	0	17	8	84	254	3439	0	22	16	107	231	3456	0	31	14	108	281	4248	0	23	23	164	251	4416	0	17	14	156	261	5084	0	27	18	150	147	2534	0	31	10	110	483	2717	0	28	29	82
NORM_T	55799383	75	299	0.00833	26	6	34	131	595	0	32	8	33	140	613	0	24	6	36	172	779	0	26	9	69	160	747	0	36	11	44	177	554	0	22	15	53	99	401	0	34	6	26	228	470	0	29	19	22
NORM_T	57713321	83	242	0.025	16	11	28	110	500	0	22	10	38	92	376	0	20	9	35	131	660	0	19	7	54	109	566	0	21	10	35	124	443	0	25	12	31	75	314	0	21	7	29	179	356	0	22	15	21
NORM_T	58768373	92	781	0	26	9	103	171	2410	0	30	10	96	142	1984	0	27	12	74	177	2827	0	35	11	99	177	2866	0	39	9	76	122	2134	0	29	11	82	92	1607	0	27	9	82	288	1708	0	36	22	57
NORM_T	59792509	86	401	0.00167	12	9	42	122	943	0	23	5	45	124	723	0	10	11	96	140	1001	0	12	9	108	169	1205	0	16	17	91	154	878	0	14	21	65	66	567	0	16	9	54	230	632	0	11	26	34
NORM_T	60810444	90	492	0.00167	16	7	57	138	1136	0	22	16	62	153	1128	0	16	17	68	140	1315	0	25	10	75	128	1348	0	24	10	56	146	1108	0	17	13	54	98	897	0	30	10	59	192	908	0	29	18	34
NORM_T	63623369	80	375	0.005	23	8	20	142	882	0	33	9	46	119	574	0	39	8	25	141	934	0	36	12	43	122	899	0	28	12	48	140	847	0	41	9	42	88	483	0	43	6	36	199	587	0	51	13	24
NORM_T	65622344	76	269	0.02	15	5	33	131	684	0	26	11	41	139	521	0	31	10	28	126	765	0	14	18	53	143	754	0	21	10	46	137	660	0	32	10	42	101	358	0	31	8	31	194	591	0	26	14	27
NORM_T	67735372	109	774	0	13	12	66	158	1758	0	21	14	91	151	1409	0	21	10	71	181	1985	0	25	12	74	172	1873	0	37	10	65	167	2140	0	23	14	90	100	1227	0	26	8	77	305	1431	0	17	14	55
NORM_T	68657384	88	459	0.00167	29	5	47	121	1181	0	36	9	57	116	867	0	29	7	56	129	1456	0	28	9	52	147	1309	0	35	14	65	119	1138	0	32	9	45	91	746	0	36	8	40	235	691	0	27	17	28
NORM_T	68705481	98	1166	0	24	8	94	149	2519	0	26	10	100	167	1876	0	23	13	102	165	2775	0	27	11	82	170	2699	0	33	14	99	134	2524	0	24	12	122	115	2116	0	31	8	72	314	1555	0	28	18	41
NORM_T	68726417	104	475	0.00167	18	10	47	168	1044	0	21	14	64	155	521	0	28	12	36	154	1071	0	33	10	43	151	1265	0	29	14	52	152	856	0	26	13	67	110	614	0	30	8	45	234	454	0	31	22	20
NORM_T	69660330	77	256	0.02167	24	6	26	114	538	0	19	9	43	140	381	0	20	15	42	135	614	0	34	9	46	155	643	0	31	11	39	134	583	0	24	11	45	94	261	0	35	6	17	196	356	0	18	15	33
NORM_T	71678368	85	438	0.00167	21	9	55	130	856	0	31	11	44	107	488	0	15	12	31	154	918	0	31	11	49	137	1053	0	32	10	45	134	988	0	23	13	52	97	471	0	30	10	42	205	561	0	25	18	27
NORM_T	73635489	91	378	0.00167	26	7	33	137	766	0	23	13	35	116	461	0	26	10	31	147	834	0	37	9	43	141	901	0	37	10	58	130	731	0	32	10	56	99	538	0	34	8	39	242	491	0	29	16	24
SPECIFICITY I	10673427	909	102	0	19	32	13	1859	200	0	42	39	13	1396	181	0	28	52	19	2093	246	0	27	60	25	2108	175	0	23	36	16	2006	235	0	25	57	29	1329	147	0	36	28	15	3600	133	0	29	132	13
SPECIFICITY I	12808347	75	213	0.03667	22	6	30	129	343	0	32	10	24	132	324	0	25	11	20	129	357	0	26	13	25	119	369	0	34	9	28	129	459	0	23	9	34	83	209	0	35	7	19	207	201	0	24	18	19
SPECIFICITY I	23777311	1738	132	0	21	64	13	3309	262	0	29	73	19	3311	287	0	24	49	28	3745	322	0	36	64	21	4025	300	0	30	83	22	3909	351	0	23	99	35	3058	181	0	33	65	22	5943	189	0	20	189	11
SPECIFICITY I	30684480	91	142	0.21167	19	8	22	160	186	0.06	28	10	15	135	167	0.455	21	9	21	187	201	0.00167	19	17	24	166	188	0.01833	31	11	21	155	208	0.09667	32	11	21	111	132	0.06	28	9	15	239	147	0	27	19	18
SPECIFICITY I	46779338	122	4292	0	21	11	326	226	7947	0	18	18	252	185	6227	0	20	17	227	215	8049	0	31	13	166	194	8724	0	25	12	180	251	10125	0	23	16	180	144	7086	0	33	10	240	302	4900	0	33	19	138
SPECIFICITY I	51745378	86	363	0.005	28	5	31	165	796	0	19	14	50	183	606	0	27	13	37	151	646	0	23	11	52	169	827	0	30	14	43	166	1006	0	31	8	67	126	483	0	29	11	31	316	405	0	17	29	36
SPECIFICITY I	51804467	1009	165	0	20	42	34	2304	250	0	19	45	28	1592	212	0	20	67	22	2417	188	0	22	71	15	2531	230	0	33	54	24	1818	214	0	26	61	18	1682	136	0	44	39	15	4371	157	0	31	123	14
SPECIFICITY I	53740460	97	1529	0	26	11	175	173	3745	0	26	17	205	156	3881	0	21	14	134	182	4350	0	39	9	91	201	4720	0	35	11	88	191	5965	0	39	14	143	140	3588	0	35	11	123	302	2988	0	35	17	89
SPECIFICITY I	58661465	97	136	0.21167	38	5	18	176	190	0.01667	28	13	15	142	175	0.31167	33	9	16	160	178	0.08333	35	10	17	191	164	0.01667	42	15	14	171	187	0.11333	36	11	14	119	118	0.08167	28	10	15	244	131	0.005	27	13	14
SPECIFICITY I	59783305	92	1844	0	19	7	205	178	4420	0	32	11	105	166	3782	0	27	11	154	184	5023	0	35	10	95	188	5291	0	40	12	122	162	6105	0	24	11	150	130	3920	0	23	11	67	288	2953	0	38	18	74
SPECIFICITY I	65797428	72	138	0.46167	23	6	19	115	209	0.155	28	8	17	139	190	0.20667	19	12	16	114	236	0.03833	27	9	17	112	217	0.065	31	7	18	138	296	0.00167	25	11	29	72	144	0.285	38	6	13	159	166	0.065	40	11	13
SPECIFICITY I	67672371	87	163	0.095	19	13	28	152	220	0.01333	24	11	21	180	290	0	23	15	32	176	241	0	20	16	22	164	218	0	29	14	28	162	328	0	28	13	31	105	137	0.06333	28	10	15	195	142	0.025	14	22	29
SPECIFICITY II	17661470	103	1742	0	22	10	219	174	4201	0	26	10	114	197	3874	0	22	13	125	170	4487	0	29	8	80	169	4768	0	36	10	153	210	5900	0	30	18	171	133	3866	0	38	10	141	238	2753	0	31	17	92
SPECIFICITY II	29662396	134	2212	0	16	12	442	183	7454	0	18	14	227	205	6622	0	24	17	245	214	8182	0	23	12	177	223	8467	0	33	11	168	264	10447	0	23	19	186	155	6955	0	24	11	237	305	4908	0	21	24	193
SPECIFICITY II	34730329	108	2717	0	18	12	245	200	5023	0	28	15	111	165	4633	0	29	10	126	172	5392	0	19	14	144	174	5550	0	29	12	105	196	7153	0	25	15	176	133	4572	0	30	7	102	226	3322	0	24	19	76
STAINING	27630314	73	8714	0	49	7	1061	48	15848	0	35	6	840	41	14759	0	26	6	1042	51	14277	0	18	8	1130	65	13607	0	28	8	670	114	15354	0	49	9	964	70	17969	0	67	5	727	67	15727	0	49	8	584
STAINING	34648333	54	90	0.99333	50	6	11	45	32	1	24	7	5	50	35	1	44	6	5	45	42	1	28	5	6	67	19	1	20	9	3	116	85	1	39	13	11	52	59	1	62	5	6	31	66	1	38	5	8
STAINING	41666334	5513	82	0	56	535	12	6114	73	0	36	218	9	5679	29	0	16	468	6	5389	26	0	15	537	5	5297	53	0	37	294	8	6219	85	0	34	393	12	7080	79	0	79	239	8	14552	122	0	97	383	9
STAINING	43603326	45	85	0.99667	33	6	19	47	48	1	19	9	8	48	19	1	11	10	3	58	20	1	8	6	6	47	38	1	17	12	8	110	104	0.99833	34	13	15	55	60	1	51	5	8	91	53	1	33	15	6
TARGET REMOVAL	13643320	93	255	0.01833	33	7	21	139	537	0	44	8	27	174	589	0	40	11	45	137	442	0	49	6	21	145	527	0	38	10	43	189	579	0	40	13	35	118	408	0	49	6	27	270	241	0	37	16	13
TARGET REMOVAL	42790394	107	370	0.00167	33	6	36	180	531	0	58	10	29	207	564	0	29	14	43	182	448	0	44	7	30	197	481	0	40	10	29	201	609	0	40	11	34	129	391	0	42	8	34	307	328	0	25	20	23
[truncated: 241 more columns]
